# Supplementary material for: Identification of significant gene and pathways involved in HBV-related hepatocellular carcinoma by bioinformatics analysis
Source: PeerJ. 2019 Jul 30;7:e7408. doi: 10.7717/peerj.7408 (PMC6677124; doi:10.7717/peerj.7408)
Supplement: Supplemental Information 2 — Table S1: The number of DEGs was identified in each database. TableS2: A total of integrated 341 DEGs were identified from the four datasets. Figure S2, Tables S3, S4: PPI network of the 341 DEGs was established by STRING. Table S5, S6 :The two most significant modules of the PPI network. [file peerj-07-7408-s002.zip]

Archive with 7 entries (7 files):
- Figure S2.pdf
- Table S1.xlsx
- Table S2.xlsx
- Table S3.csv
- Table S4.csv
- Table S5.csv
- Table S6.csv
