# Supplementary material for: Identification of significant gene and pathways involved in HBV-related hepatocellular carcinoma by bioinformatics analysis
Source: PeerJ. 2019 Jul 30;7:e7408. doi: 10.7717/peerj.7408 (PMC6677124; doi:10.7717/peerj.7408)
Supplement: Supplemental Information 2 — Table S1: The number of DEGs was identified in each database. TableS2: A total of integrated 341 DEGs were identified from the four datasets. Figure S2, Tables S3, S4: PPI network of the 341 DEGs was established by STRING. Table S5, S6 :The two most significant modules of the PPI network. [file peerj-07-7408-s002.zip › Table S1.xlsx]

## Sheet: GSE19665
logFC	AveExpr	t	P.Value	adj.P.Val	B
HAMP	-6.95257	9.19032	-22.2023	3.1196e-10	4.65011e-06	11.7485
MARCO	-6.62883	5.12792	-21.5295	4.29512e-10	4.65011e-06	11.5791
ANGPTL1	-4.09309	4.28594	-13.3557	5.7182e-08	0.000412721	8.35549
LINC01242	4.89571	0.681827	11.9605	1.72249e-07	0.000666003	7.47974
FCN3	-5.6037	7.716	-11.9282	1.76945e-07	0.000666003	7.45779
HK3	-3.74464	3.66788	-11.8777	1.84548e-07	0.000666003	7.4234
TMEM27	-3.76897	6.47653	-11.4438	2.66724e-07	0.000728848	7.1196
CLEC1B	-5.56928	5.64354	-11.4327	2.69283e-07	0.000728848	7.11166
CXCL14	-5.38417	4.78298	-11.1477	3.45317e-07	0.000830796	6.90368
GGT5	-5.41881	4.29527	-11.0239	3.85375e-07	0.000834453	6.81122
PYCRL	4.3225	3.94697	10.6421	5.44289e-07	0.00104201	6.51769
PRELP	-3.24806	6.10233	-10.5751	5.78887e-07	0.00104201	6.46488
ECM1	-2.54855	7.36742	-10.4913	6.25603e-07	0.00104201	6.39821
GPM6A	-3.43038	5.44367	-10.3051	7.44627e-07	0.00106282	6.24787
PRSS8	-3.91046	4.75533	-10.2944	7.52203e-07	0.00106282	6.2391
OIT3	-4.99079	7.03888	-10.2366	7.94484e-07	0.00106282	6.19168
FAM83H	2.78444	6.71097	10.185	8.3443e-07	0.00106282	6.14906
HHIP	-4.39714	3.43509	-9.99346	1.00276e-06	0.0010815	5.98876
DACH1	-2.58526	3.78368	-9.97917	1.01672e-06	0.0010815	5.97665
HGF	-3.21005	5.23578	-9.95394	1.04189e-06	0.0010815	5.95524
WFDC1	-5.13019	4.24273	-9.94705	1.04888e-06	0.0010815	5.94937
PSMD4	1.94146	9.58054	9.54441	1.56093e-06	0.0015217	5.59859
RSPO3	-4.20754	4.94889	-9.50971	1.61637e-06	0.0015217	5.56758
EML6	2.19297	4.70183	9.41823	1.77301e-06	0.00159962	5.48522
SRPX	-4.78337	6.78078	-9.16942	2.28859e-06	0.00198219	5.25672
MFAP4	-6.60273	4.65863	-9.08891	2.48859e-06	0.00207252	5.18133
DPT	-5.05463	5.08364	-8.99621	2.74262e-06	0.00212224	5.09364
DCN	-5.37446	8.21877	-8.97722	2.79805e-06	0.00212224	5.07556
NGFR	-3.84229	4.15956	-8.96235	2.84232e-06	0.00212224	5.06136
FGFR2	-4.17579	5.2792	-8.78206	3.44357e-06	0.00248545	4.88735
NCAPH	3.2152	3.60483	8.73301	3.63006e-06	0.00253554	4.83936
SAMD11	-3.25696	4.71331	-8.2915	5.89751e-06	0.00397664	4.3946
PDGFRA	-5.02373	5.79024	-8.25521	6.14287e-06	0.00397664	4.35698
TTK	3.46639	4.86192	8.24067	6.2442e-06	0.00397664	4.34188
PAMR1	-2.91137	6.02446	-8.18976	6.6137e-06	0.00401272	4.28874
CYP39A1	-3.3075	6.65216	-8.18207	6.67149e-06	0.00401272	4.2807
STAB2	-4.45471	4.27637	-8.03841	7.85873e-06	0.00427652	4.12889
SLC5A1	-2.68077	3.89305	-8.02635	7.96827e-06	0.00427652	4.11604
PYROXD2	-2.38883	4.66423	-8.01518	8.07124e-06	0.00427652	4.10411
CRHBP	-6.86638	6.19911	-7.99936	8.21958e-06	0.00427652	4.08718
LIFR	-2.41311	7.03326	-7.98827	8.32526e-06	0.00427652	4.0753
FBLN5	-4.15658	6.76469	-7.97662	8.43791e-06	0.00427652	4.0628
GRAMD1C	-2.23266	6.4853	-7.97102	8.49261e-06	0.00427652	4.05679
ANGPTL3	-2.00468	9.17004	-7.92121	8.99665e-06	0.00442737	4.00311
RBMS3	-2.21021	5.67995	-7.88079	9.42948e-06	0.00444834	3.95932
ATAD2	2.56706	7.14837	7.87891	9.45012e-06	0.00444834	3.95728
GPR158	4.72499	4.08704	7.82683	1.00425e-05	0.00462661	3.90053
P2RY12	-3.08475	4.08607	-7.78477	1.05503e-05	0.00472451	3.85445
HAND2-AS1	-4.11361	3.81381	-7.77347	1.06914e-05	0.00472451	3.84202
CHRDL1	-3.05139	4.60767	-7.7161	1.14398e-05	0.00486409	3.7787
CLEC4G	-6.25568	4.88959	-7.71486	1.14566e-05	0.00486409	3.77733
ARMCX3	-2.50389	6.90572	-7.67716	1.198e-05	0.00490283	3.73547
ST6GAL2	-2.7327	4.02973	-7.67571	1.20007e-05	0.00490283	3.73385
LHX2	-2.5846	4.57713	-7.62879	1.26896e-05	0.00508829	3.68148
CCNE2	1.95084	5.48382	7.58307	1.3402e-05	0.00527626	3.63018
BMP5	-2.47918	4.41409	-7.56293	1.37296e-05	0.00530869	3.60748
CXCL12	-3.87189	8.98636	-7.54095	1.40968e-05	0.00532346	3.58266
LYVE1	-3.26934	7.19816	-7.53141	1.42595e-05	0.00532346	3.57186
CCDC3	-2.79492	7.53993	-7.51044	1.46243e-05	0.00536711	3.54809
KMO	-3.46312	7.13632	-7.48483	1.50834e-05	0.00544336	3.51897
CAP2	2.83973	7.44825	7.46632	1.5425e-05	0.00547538	3.49787
LOC344887	3.94087	5.30208	7.43682	1.59868e-05	0.00558326	3.46415
PTGIS	-2.86142	5.12051	-7.37945	1.71433e-05	0.00586542	3.39823
ZIC1	3.22755	5.60792	7.37028	1.73365e-05	0.00586542	3.38764
SFRP5	-4.40634	4.26301	-7.34725	1.78318e-05	0.00594018	3.36102
NDUFB9	1.53471	11.5613	7.33091	1.81925e-05	0.00596851	3.34209
FREM2	-3.92343	4.60598	-7.26016	1.98474e-05	0.00641427	3.25969
SMIM24	-5.25831	4.78557	-7.23361	2.05098e-05	0.00653087	3.22859
SLC6A19	-1.75219	3.61224	-7.20988	2.1122e-05	0.00654377	3.20071
DIO3OS	-2.2497	3.93134	-7.2029	2.13056e-05	0.00654377	3.1925
PTPRB	-1.6668	6.37533	-7.19606	2.14875e-05	0.00654377	3.18444
FANCI	2.06669	4.92343	7.18595	2.17592e-05	0.00654377	3.17252
VSIG4	-2.95453	8.00895	-7.16195	2.24193e-05	0.00664995	3.14415
COLEC11	-3.64315	8.49338	-7.11594	2.37458e-05	0.0069482	3.08955
OMD	-3.24414	3.13723	-7.09803	2.42845e-05	0.00701111	3.06823
ANK3	-2.80876	5.95443	-7.08622	2.46473e-05	0.00702222	3.05413
CELSR3	2.60941	4.48239	7.06903	2.51854e-05	0.00708232	3.03359
ANLN	2.76628	5.08222	7.05569	2.56119e-05	0.00710994	3.01761
ZFPM2	-2.63267	5.62031	-7.04167	2.60685e-05	0.00714507	3.00079
ASPN	-3.11524	7.79908	-7.0235	2.66731e-05	0.0072194	2.97896
INMT	-5.00013	6.12196	-7.01331	2.70187e-05	0.00722267	2.96669
GPAA1	1.72463	8.8001	7.00347	2.73572e-05	0.00722366	2.95483
CNTN4	-2.56097	4.44644	-6.99393	2.76896e-05	0.00722366	2.94332
CDKN3	2.82726	6.15971	6.96404	2.876e-05	0.00741119	2.90717
PRKAR2B	-2.95896	5.7478	-6.95041	2.92627e-05	0.00741119	2.89064
CCBE1	-3.07168	4.62419	-6.93701	2.97662e-05	0.00741119	2.87436
SQSTM1	2.20364	9.44576	6.93566	2.98175e-05	0.00741119	2.87272
GUCY1A3	-2.15595	6.25817	-6.92774	3.01198e-05	0.00741119	2.8631
SLC25A47	-5.49601	6.44787	-6.89613	3.13604e-05	0.00748317	2.82456
EHD3	-1.60635	5.7791	-6.89137	3.15519e-05	0.00748317	2.81875
LCAT	-3.53099	6.77698	-6.88574	3.17802e-05	0.00748317	2.81186
CLEC10A	-1.94797	5.79614	-6.88006	3.20121e-05	0.00748317	2.80491
RP4-794H19.1	2.30992	2.85418	6.87071	3.23982e-05	0.00748317	2.79346
GTF2IRD1	1.65697	6.79451	6.8686	3.24859e-05	0.00748317	2.79088
CDHR2	-3.06767	6.63253	-6.78169	3.63331e-05	0.00807928	2.68382
PCDH9	-3.04179	3.50781	-6.77927	3.64466e-05	0.00807928	2.68083
SPG20	-1.72003	5.02009	-6.77059	3.68586e-05	0.00807928	2.67007
PUF60	1.5354	9.60842	6.76725	3.70181e-05	0.00807928	2.66594
EPHA2	-2.02623	6.26474	-6.76245	3.72491e-05	0.00807928	2.65998
FAM83D	2.93572	6.20632	6.7488	3.79143e-05	0.00807928	2.64302
CCNB1	2.62274	5.51219	6.74742	3.79823e-05	0.00807928	2.64131
ABI3BP	-4.27964	4.46739	-6.74553	3.80752e-05	0.00807928	2.63896
KAZN	-2.27279	5.0349	-6.73835	3.84319e-05	0.00807928	2.63003
S100A8	-2.80103	7.6602	-6.72418	3.91461e-05	0.00815029	2.61238
CD163	-2.10167	8.73735	-6.69605	4.0607e-05	0.00828487	2.57725
ADAMTS2	-2.62707	5.70078	-6.69153	4.08467e-05	0.00828487	2.57161
HJURP	4.28491	3.98726	6.68978	4.09403e-05	0.00828487	2.56941
ARMCX6	-1.7514	6.80613	-6.65087	4.30764e-05	0.00859118	2.5206
SLC9A9	-1.4179	6.12034	-6.64477	4.34221e-05	0.00859118	2.51293
TLR4	-1.93223	5.73135	-6.64088	4.36443e-05	0.00859118	2.50803
TFPI2	-2.88093	5.47168	-6.62063	4.48195e-05	0.00874303	2.48251
CENPL	2.14081	4.96654	6.58787	4.67942e-05	0.008897	2.44108
SKAP1	-1.77628	6.43911	-6.57709	4.7464e-05	0.008897	2.42742
TIMD4	-4.84102	4.73177	-6.5736	4.76825e-05	0.008897	2.423
HSPB1	1.62168	11.0281	6.57012	4.79025e-05	0.008897	2.41857
AXL	-1.95958	7.08136	-6.56726	4.80839e-05	0.008897	2.41494
PRKG1	-1.70965	4.96446	-6.56398	4.82923e-05	0.008897	2.41078
AURKA	3.06479	5.42543	6.56097	4.8485e-05	0.008897	2.40695
ITGA9	-2.29734	6.23753	-6.54736	4.93652e-05	0.00890643	2.38964
RP11-629O1.2	3.61958	3.33487	6.54208	4.97113e-05	0.00890643	2.38292
KIF18B	2.18398	5.16913	6.54118	4.97704e-05	0.00890643	2.38178
ABCB6	1.91169	5.4921	6.52859	5.06073e-05	0.00898196	2.36573
SYNPO2	-1.94389	5.64795	-6.48917	5.33277e-05	0.00937909	2.31532
PLA2G4A	-2.19216	4.9408	-6.48379	5.37111e-05	0.00937909	2.30842
THBS1	-2.80723	7.12246	-6.47611	5.42628e-05	0.00939962	2.29858
PPAPDC1A	-3.49593	4.63108	-6.4647	5.5095e-05	0.00946803	2.28391
KAL1	-2.2192	4.56929	-6.45713	5.56542e-05	0.00948882	2.27418
ID1	-3.42862	8.58056	-6.45122	5.60947e-05	0.00948921	2.26658
CFP	-4.15157	5.47787	-6.43623	5.72297e-05	0.00960617	2.24727
GBA3	-4.12675	8.14254	-6.42421	5.81582e-05	0.00968692	2.23176
C1orf162	-2.01499	7.18308	-6.41505	5.88766e-05	0.0097295	2.21992
HABP2	-3.69363	8.95401	-6.40954	5.93125e-05	0.0097295	2.2128
DSE	-1.76838	5.85702	-6.39255	6.06812e-05	0.00978168	2.19079
CHST4	-3.95613	6.2406	-6.38814	6.10414e-05	0.00978168	2.18508
ANGPTL2	-1.69076	6.12907	-6.388	6.1053e-05	0.00978168	2.18489
COX6C	1.29085	12.169	6.38333	6.14376e-05	0.00978168	2.17883
PLAC8	-4.96155	6.50363	-6.37349	6.22556e-05	0.00983957	2.16607
LOC100507316	1.60862	4.89839	6.35356	6.39505e-05	0.0100342	2.14014
LYRM1	-1.25939	9.03915	-6.34675	6.45402e-05	0.0100539	2.13127
STK3	1.20002	7.42672	6.33114	6.59155e-05	0.0101422	2.1109
WDYHV1	1.5772	7.80818	6.32621	6.63555e-05	0.0101422	2.10448
TBXA2R	-1.39357	5.17763	-6.32089	6.68348e-05	0.0101422	2.09752
C8orf33	1.42461	7.40705	6.31928	6.69807e-05	0.0101422	2.09542
TLE2	-1.56452	5.56651	-6.26249	7.23451e-05	0.0108055	2.02093
ZFP41	1.68942	4.83913	6.26235	7.23593e-05	0.0108055	2.02074
ASPM	2.92335	5.19522	6.24629	7.39589e-05	0.0109336	1.99959
RBM19	1.34355	5.93514	6.24364	7.42268e-05	0.0109336	1.99609
PGLYRP2	-4.58134	8.72615	-6.21978	7.66825e-05	0.0111672	1.96459
NAP1L3	-4.59256	3.27267	-6.21549	7.71341e-05	0.0111672	1.95891
FCN2	-4.23444	5.44688	-6.21335	7.736e-05	0.0111672	1.95607
IL33	-3.61525	6.06613	-6.18951	7.99257e-05	0.0114364	1.92448
EPHA3	-3.39106	4.99442	-6.18627	8.02812e-05	0.0114364	1.92018
PTN	-1.4551	4.86469	-6.17245	8.1818e-05	0.0115791	1.90181
SCN7A	-3.31003	3.7966	-6.14676	8.47576e-05	0.0119106	1.86761
HAND2	-2.00089	1.43794	-6.13782	8.58073e-05	0.0119106	1.85567
RND3	-2.1589	9.75452	-6.13625	8.59932e-05	0.0119106	1.85358
PLA2G5	-2.13589	5.59533	-6.13316	8.63602e-05	0.0119106	1.84945
BGN	-2.7216	7.80089	-6.10684	8.95537e-05	0.0122259	1.81423
RP11-111M22.3	1.69627	5.08769	6.10505	8.97757e-05	0.0122259	1.81183
PTH1R	-2.0507	6.43877	-6.09609	9.08935e-05	0.0122361	1.79983
TTC36	-5.49303	5.90925	-6.09183	9.14306e-05	0.0122361	1.79411
RBM24	4.38587	6.03167	6.09092	9.15465e-05	0.0122361	1.79288
C1QTNF2	-2.67333	1.5373	-6.07975	9.29736e-05	0.0123507	1.77787
SOCS3	-2.41289	6.10438	-6.07139	9.40562e-05	0.0124183	1.76664
THBD	-1.92807	6.15333	-6.0471	9.72816e-05	0.0127663	1.73391
MXRA5	-1.9981	6.53737	-6.03281	9.92337e-05	0.0128692	1.71461
ECT2	2.3601	4.81814	6.03266	9.92541e-05	0.0128692	1.71441
SMAD9	-1.88054	4.99388	-6.02284	0.00010062	0.0129686	1.70114
RACGAP1	2.69463	7.14647	6.01077	0.000102328	0.0131107	1.68479
IL13RA2	-4.74575	4.09499	-5.99958	0.000103937	0.0131978	1.66963
DFNB31	2.37604	5.47312	5.99759	0.000104227	0.0131978	1.66692
SLC7A11	3.37639	4.71367	5.99331	0.000104851	0.0131996	1.66112
BEX4	-1.95242	5.98696	-5.96178	0.00010958	0.0137152	1.61824
GLT8D2	-2.38111	5.10708	-5.94826	0.000111677	0.0138017	1.59981
COLEC10	-3.55839	4.78951	-5.94702	0.000111871	0.0138017	1.59812
MSTO1	1.86092	6.41186	5.94364	0.000112403	0.0138017	1.5935
GRINA	1.51498	8.87397	5.94075	0.000112861	0.0138017	1.58955
RAD18	1.39247	4.85088	5.93688	0.000113475	0.0138017	1.58427
DNASE1L3	-3.10886	8.48587	-5.933	0.000114096	0.0138017	1.57896
PPP1R16A	2.0753	8.54686	5.91521	0.000116987	0.0140167	1.55462
NXN	-2.06041	6.1654	-5.91411	0.000117167	0.0140167	1.55312
PRR15L	-2.00712	4.63395	-5.90715	0.000118321	0.0140658	1.54358
MS4A6A	-2.21901	8.48274	-5.90243	0.000119112	0.0140658	1.5371
N4BP2L1	-1.37144	7.04244	-5.89578	0.000120234	0.0140658	1.52797
PPP1R14A	-1.65344	5.44752	-5.89539	0.0001203	0.0140658	1.52744
PITPNM3	-2.10552	3.47431	-5.88895	0.000121397	0.0140658	1.5186
LAMA2	-3.01383	5.72038	-5.88849	0.000121476	0.0140658	1.51797
SEMA5A	-1.66716	5.75442	-5.87936	0.000123053	0.0141727	1.50541
ARMCX2	-2.10092	5.42437	-5.86526	0.000125529	0.0143254	1.48601
CBR4	-1.36255	7.25482	-5.86429	0.000125702	0.0143254	1.48467
BMPR1B	-1.91888	3.23256	-5.85474	0.000127413	0.0143844	1.47151
ENAH	1.44813	7.10446	5.85399	0.000127548	0.0143844	1.47047
SLC22A1	-5.24829	8.84226	-5.83914	0.00013026	0.0145939	1.44998
LINC01093	-4.46977	6.65431	-5.83533	0.000130965	0.0145939	1.44472
NUF2	3.99241	4.30876	5.82976	0.000132005	0.0145939	1.43701
CCL21	-4.38269	5.54877	-5.82924	0.000132102	0.0145939	1.4363
NUSAP1	2.19233	6.29735	5.82495	0.000132909	0.0146086	1.43036
C7	-5.56948	7.96655	-5.8142	0.000134954	0.0147262	1.41548
BASP1	-2.31067	6.92044	-5.8122	0.00013534	0.0147262	1.4127
SVEP1	-1.92163	4.60906	-5.78956	0.000139772	0.0151324	1.38129
GNB4	-1.54466	6.6952	-5.78269	0.000141147	0.0152053	1.37174
IL1RL1	-1.87705	4.7966	-5.77795	0.000142105	0.0152327	1.36515
ASPA	-2.28889	5.31805	-5.77393	0.000142923	0.0152449	1.35955
IGSF3	1.6364	4.85992	5.75969	0.000145858	0.0154817	1.33972
IRAK3	-1.71084	4.84259	-5.74383	0.000149206	0.0157598	1.31759
NSMCE2	1.5537	8.13771	5.73995	0.000150037	0.0157706	1.31217
TEK	-1.77605	5.52365	-5.72876	0.000152459	0.0159479	1.29654
VIPR1	-2.69432	6.55022	-5.72436	0.000153425	0.0159717	1.29038
LOC100422781	2.67518	3.06475	5.71833	0.000154757	0.0160333	1.28194
TBC1D16	1.72034	5.05854	5.70196	0.00015844	0.0162782	1.25898
OLFML3	-3.58596	6.79151	-5.70115	0.000158625	0.0162782	1.25785
RRAGD	1.55748	7.23406	5.69141	0.000160861	0.0163631	1.24418
APOF	-4.85926	7.64766	-5.68471	0.00016242	0.0163631	1.23476
ALDH8A1	-3.21804	9.56034	-5.68363	0.000162672	0.0163631	1.23325
ANKRD55	-1.64646	4.92641	-5.68133	0.000163213	0.0163631	1.23001
FAM65C	-2.78648	4.3524	-5.68125	0.000163231	0.0163631	1.2299
CD300A	-1.94207	5.70691	-5.66794	0.000166392	0.016529	1.21116
GPR182	-1.54864	4.98204	-5.66785	0.000166412	0.016529	1.21105
TIMP2	-1.84615	8.21595	-5.65765	0.00016888	0.0166975	1.19667
OGN	-4.29697	3.40667	-5.65393	0.00016979	0.0167112	1.19142
MXRA8	-1.89904	6.26043	-5.65058	0.000170613	0.0167162	1.18669
BIRC5	2.31445	4.9777	5.63531	0.00017442	0.0170123	1.16513
CHD1L	1.68594	8.36674	5.62453	0.000177165	0.0171565	1.14988
MTERF3	1.20274	8.82582	5.62328	0.000177484	0.0171565	1.14812
CDC25C	2.27331	3.46177	5.61814	0.000178812	0.0172081	1.14083
POLQ	2.58484	4.26005	5.60435	0.000182422	0.0174019	1.12129
NPY1R	-5.34587	4.85698	-5.60274	0.000182849	0.0174019	1.11901
BCHE	-5.67621	7.64657	-5.5994	0.000183737	0.0174019	1.11427
PRKAB2	1.58105	8.38375	5.59826	0.000184041	0.0174019	1.11265
F2R	-1.64325	6.36763	-5.58685	0.000187117	0.0176159	1.09645
ANGPTL6	-3.60595	4.52872	-5.5829	0.000188194	0.0176405	1.09084
DLGAP5	3.3309	4.41382	5.57584	0.000190138	0.0176436	1.08078
LOC101929132	2.37234	2.63097	5.57371	0.000190727	0.0176436	1.07776
MRGPRF	-2.12827	4.62968	-5.57205	0.000191187	0.0176436	1.0754
OTUD6B	1.35186	7.15083	5.56807	0.0001923	0.0176436	1.06973
SLC39A4	1.94024	6.58739	5.56667	0.000192692	0.0176436	1.06774
SLC9A3R1	1.35589	9.77729	5.56512	0.000193126	0.0176436	1.06554
FOXM1	3.69069	3.93694	5.56227	0.00019393	0.0176436	1.06147
ENG	-2.24945	6.83865	-5.54816	0.000197962	0.0178594	1.04135
GPRASP1	-1.48793	5.63354	-5.54646	0.000198454	0.0178594	1.03892
STAT4	-1.67909	6.2945	-5.54534	0.000198776	0.0178594	1.03733
AIFM2	1.60403	6.10373	5.54073	0.00020012	0.0179058	1.03074
GHR	-2.9806	9.81308	-5.53353	0.000202236	0.0179567	1.02045
SPON1	-2.17296	4.6241	-5.53315	0.000202347	0.0179567	1.01991
ZNF334	-2.18264	2.52329	-5.52166	0.000205773	0.0181862	1.00348
NAPSB	-3.84849	4.94241	-5.50864	0.000209733	0.0184607	0.984822
C2orf40	-3.80196	4.1544	-5.50426	0.000211084	0.0185044	0.978537
SGCB	-1.81383	5.70183	-5.49735	0.000213231	0.0186173	0.968631
ZMYND19	1.67316	5.56085	5.48079	0.000218476	0.0189987	0.944836
COL14A1	-2.65878	4.81264	-5.47196	0.000221326	0.0190502	0.932146
CHST9	-4.6478	3.95542	-5.46995	0.000221982	0.0190502	0.929249
CFD	-2.22795	6.73939	-5.46833	0.000222512	0.0190502	0.926913
F3	-3.27082	5.06727	-5.46675	0.00022303	0.0190502	0.924636
STRA13	1.81891	8.88774	5.46541	0.000223468	0.0190502	0.922713
SPINT2	-2.75026	5.74612	-5.44934	0.000228818	0.0193603	0.899543
PCOLCE	-2.95334	6.71603	-5.44911	0.000228893	0.0193603	0.899219
C1QTNF7	-2.17951	3.56167	-5.44329	0.000230865	0.0194128	0.890817
LUM	-4.73744	7.57274	-5.44037	0.000231861	0.0194128	0.886599
ALDH3A2	1.40744	10.2011	5.43937	0.000232204	0.0194128	0.885153
FOS	-2.71171	9.17067	-5.41402	0.000241055	0.0200752	0.848499
SIGLEC1	-1.49911	6.6526	-5.40812	0.000243167	0.0201735	0.839949
PRUNE	1.51336	6.57652	5.40332	0.0002449	0.0201822	0.832989
TAGLN	-2.1129	8.10224	-5.40199	0.000245383	0.0201822	0.831059
CLDN10	-3.7949	5.39582	-5.39961	0.000246249	0.0201822	0.827606
RAB11FIP4	1.91135	5.05573	5.39604	0.000247551	0.0201822	0.822436
IPO13	1.11037	6.70893	5.39501	0.000247932	0.0201822	0.820929
TRPV4	-1.53194	4.39628	-5.378	0.00025426	0.0206198	0.796223
JDP2	-1.3494	6.27958	-5.37275	0.000256244	0.0206368	0.788599
CRISPLD2	-3.07086	7.13534	-5.37022	0.000257212	0.0206368	0.784905
CSF1R	-1.58477	8.44779	-5.36991	0.000257329	0.0206368	0.784458
SMPX	4.66067	3.76657	5.36721	0.000258361	0.0206431	0.780536
TMEM204	-1.47861	6.34373	-5.36368	0.000259719	0.0206754	0.775392
SLC45A3	-1.17768	5.40179	-5.35838	0.000261773	0.0207625	0.767669
CCNB2	2.07324	4.73345	5.35251	0.000264064	0.0208333	0.759124
C8orf82	1.42707	8.78657	5.35117	0.00026459	0.0208333	0.757172
UBAC2-AS1	1.50969	4.03237	5.34565	0.000266772	0.0208981	0.749119
PPBP	-3.29036	2.89221	-5.34191	0.000268262	0.0208981	0.743656
KIAA1958	1.64827	5.87048	5.34179	0.000268309	0.0208981	0.743484
TSPYL5	-1.61503	5.73353	-5.336	0.000270632	0.0210036	0.735027
MCC	-2.08879	7.01418	-5.31804	0.000277973	0.0214963	0.70877
HDHD3	1.35044	8.02491	5.31001	0.000281323	0.0216471	0.69702
MASP1	-1.59332	6.73948	-5.30762	0.00028233	0.0216471	0.693514
PRC1	2.65345	6.03673	5.30327	0.00028417	0.0216471	0.687138
FMO2	-2.34135	5.93897	-5.30258	0.000284462	0.0216471	0.686132
FRMD4A	-1.04551	6.01467	-5.30121	0.000285042	0.0216471	0.684132
CDC20	2.83456	4.8907	5.29831	0.000286283	0.0216471	0.679868
TRIM16	4.62299	6.52361	5.29459	0.000287877	0.0216471	0.674421
CNDP1	-4.71215	5.67949	-5.29449	0.000287922	0.0216471	0.674267
CANT1	1.13178	7.31497	5.2879	0.000290773	0.0216754	0.664595
PLSCR4	-2.36818	8.59916	-5.28739	0.000290995	0.0216754	0.663847
NCAPG	2.29268	5.10608	5.28668	0.000291301	0.0216754	0.662815
LTBP4	-2.02404	4.61306	-5.27791	0.000295153	0.0218862	0.649923
TTC39B	-1.38544	5.22817	-5.27512	0.000296386	0.0218862	0.645831
LY6E	-3.2054	7.48171	-5.27337	0.000297167	0.0218862	0.64325
PTPN13	-2.02324	4.54791	-5.27064	0.000298382	0.0219013	0.639242
NPR2	1.32803	5.87833	5.26815	0.000299496	0.0219088	0.635584
CYP1A2	-4.14864	8.61363	-5.26534	0.000300762	0.0219273	0.631444
NEK2	2.82596	4.64835	5.25962	0.000303351	0.0220262	0.623029
DDB2	-1.48018	6.85623	-5.25786	0.000304153	0.0220262	0.620438
RASSF2	-1.37087	6.48596	-5.25444	0.00030572	0.0220476	0.615394
TMEM64	1.40867	8.42336	5.25277	0.000306485	0.0220476	0.612938
OGG1	1.51018	5.80949	5.24364	0.000310714	0.0222656	0.599482
MTFR2	1.633	3.96757	5.24072	0.000312083	0.0222656	0.595168
TCEAL3	-1.92903	7.01073	-5.23962	0.0003126	0.0222656	0.593541
LOC100506844	1.29724	4.53388	5.23208	0.000316162	0.0224454	0.582415
MRC2	-1.45351	6.35136	-5.22844	0.000317899	0.022495	0.577035
SLC4A2	1.14573	7.71915	5.22143	0.000321266	0.0225995	0.566689
RNF135	-1.68757	6.5658	-5.22103	0.000321463	0.0225995	0.566085
S100A12	-2.46616	5.08846	-5.21562	0.00032409	0.0227104	0.558094
DCAF13	1.59888	7.06901	5.21314	0.000325303	0.0227219	0.554425
PEG3	-1.83178	5.43756	-5.20824	0.000327714	0.0227479	0.54717
UBE2T	3.12924	5.25025	5.2072	0.00032823	0.0227479	0.545626
FLAD1	1.28826	7.53776	5.20599	0.000328827	0.0227479	0.543839
UBE2O	2.10813	4.38539	5.20369	0.00032997	0.0227542	0.540433
PDE1A	-2.20262	4.19827	-5.19691	0.00033336	0.022915	0.530392
FHL2	-2.44393	7.23033	-5.18727	0.000338245	0.0231773	0.516099
C11orf96	-2.8427	8.96204	-5.18235	0.000340771	0.0232339	0.50879
CLEC4M	-5.01343	5.37608	-5.18016	0.000341898	0.0232339	0.505544
AEBP1	-3.48082	6.99784	-5.1794	0.00034229	0.0232339	0.504419
HRAS	1.39625	6.41805	5.17455	0.00034481	0.0233318	0.49721
PLEKHA2	-1.50044	6.25845	-5.16906	0.000347683	0.0233931	0.489057
DNM3OS	-3.24363	3.31646	-5.1687	0.000347877	0.0233931	0.488511
BOLA1	1.15126	6.38343	5.15161	0.000356996	0.023932	0.463082
C9	-4.99949	9.4245	-5.1361	0.000365491	0.0244258	0.439968
CTB-167B5.2	-2.59457	5.99717	-5.12781	0.000370115	0.0246588	0.427608
IRAK1	1.40981	7.66901	5.11928	0.000374943	0.0249038	0.414868
HMCN1	-2.29479	5.82252	-5.11298	0.00037855	0.0250665	0.405455
FAM53A	1.7789	3.45952	5.09499	0.000389062	0.025565	0.378523
CCDC34	1.21498	5.16817	5.09334	0.000390042	0.025565	0.376048
IL1RAP	-3.16147	7.89063	-5.09174	0.000390992	0.025565	0.373657
CYP2C18	-2.65986	8.12943	-5.08822	0.000393094	0.025565	0.368383
KIAA0232	1.17801	7.77031	5.08742	0.000393576	0.025565	0.367178
SULF2	-2.16435	7.2927	-5.08532	0.000394835	0.025565	0.364039
IL4R	-1.38225	8.11375	-5.08441	0.000395385	0.025565	0.362669
CCDC137	1.53751	5.85093	5.08267	0.000396438	0.025565	0.360053
LHFP	-1.64077	6.73853	-5.08222	0.000396704	0.025565	0.359393
EPS8L3	3.08577	5.33852	5.08023	0.000397914	0.0255669	0.356398
MYL9	-1.79122	6.73704	-5.07532	0.000400903	0.0256407	0.349039
HTR1D	2.47256	1.53189	5.07446	0.000401431	0.0256407	0.347743
MTDH	1.06757	9.37664	5.06611	0.000406582	0.0258933	0.335204
DSCC1	2.58695	3.91772	5.06408	0.000407847	0.0258977	0.332147
GAS1	-3.81101	4.88828	-5.0566	0.000412534	0.0261187	0.320907
SLC22A18	1.70591	9.30179	5.05169	0.000415644	0.0261514	0.31352
IP6K1	1.21899	5.95483	5.05157	0.000415721	0.0261514	0.313338
YPEL2	-1.60381	7.47699	-5.05007	0.000416674	0.0261514	0.311085
ARMCX1	-1.57036	6.40008	-5.04614	0.000419185	0.026233	0.305175
HSPB6	-2.03492	4.99903	-5.04348	0.000420894	0.026264	0.301171
ADAMTS13	-1.46461	5.59055	-5.04011	0.000423075	0.0262655	0.296086
EVI2B	-1.98491	7.93489	-5.03969	0.000423343	0.0262655	0.295464
FCGR2C	-1.8389	6.58681	-5.03588	0.000425822	0.0262836	0.289719
RP11-498C9.15	1.88788	4.09006	5.03551	0.000426063	0.0262836	0.289163
IGFBP3	-2.34123	10.5281	-5.03091	0.000429076	0.0263935	0.282229
HOXA-AS3	2.17503	1.84863	5.02908	0.000430283	0.0263935	0.279465
PDE7B	-2.3205	4.45762	-5.02544	0.000432693	0.0264457	0.273969
ASF1B	2.00508	4.93651	5.02395	0.000433683	0.0264457	0.271722
SLC6A5	1.87617	2.71295	5.02206	0.000434941	0.0264457	0.26887
EFEMP2	-1.4939	6.53465	-5.02044	0.000436019	0.0264457	0.266435
CRP	-4.96412	8.60796	-5.01303	0.000441005	0.0265465	0.255246
PDGFC	-1.41136	8.59537	-5.00915	0.000443641	0.0265465	0.249383
NUP62	1.09344	6.2395	5.00364	0.000447415	0.0265465	0.241046
GBAP1	1.16491	7.50146	5.00278	0.000448006	0.0265465	0.239747
PARS2	1.65818	5.80203	4.99667	0.000452227	0.0265465	0.230517
FAM83F	-2.49588	3.75438	-4.99483	0.00045351	0.0265465	0.227728
SIGLEC7	-1.26546	5.22173	-4.99458	0.000453686	0.0265465	0.227346
TPBG	-2.09028	4.40646	-4.99335	0.000454546	0.0265465	0.225482
NCAPG2	1.42738	5.54975	4.99318	0.00045466	0.0265465	0.225235
LOC401068	2.85855	4.71154	4.99258	0.000455081	0.0265465	0.224324
COL4A4	-2.58791	4.19962	-4.99226	0.000455308	0.0265465	0.223835
RECQL4	1.32395	5.12573	4.99069	0.000456409	0.0265465	0.221457
PTPRN2	-1.81055	4.60101	-4.98987	0.000456983	0.0265465	0.220221
ZNF623	1.2922	6.08169	4.98848	0.000457964	0.0265465	0.21811
ZNF7	1.25281	5.392	4.98736	0.000458752	0.0265465	0.216417
SCML4	-1.55505	4.07871	-4.98655	0.000459326	0.0265465	0.215186
IGFALS	-2.81871	6.03697	-4.98527	0.000460227	0.0265465	0.213257
SLIT2	-2.50216	5.40609	-4.98434	0.000460888	0.0265465	0.211845
SPC24	1.73121	3.15449	4.98159	0.000462842	0.0265465	0.207681
GINS1	2.47762	5.62003	4.98001	0.00046397	0.0265465	0.205286
PTK2	1.12376	7.86064	4.97649	0.000466491	0.0265465	0.19995
KIF14	1.96357	4.84873	4.97628	0.000466642	0.0265465	0.199631
CENPF	2.54963	4.77037	4.97437	0.00046802	0.0265465	0.196729
PMP22	-1.72543	5.9165	-4.97335	0.000468758	0.0265465	0.195179
ALPL	-2.32144	5.68294	-4.97289	0.000469086	0.0265465	0.19449
TLR2	-1.77255	7.04115	-4.97224	0.000469557	0.0265465	0.193503
LINC00355	3.78402	1.94255	4.96793	0.000472689	0.0265927	0.186958
AADAT	-2.69675	6.07606	-4.96773	0.00047283	0.0265927	0.186665
FGFR1	-1.04683	5.8906	-4.95742	0.000480413	0.0268821	0.171001
SOCS7	1.25082	5.93313	4.95735	0.000480458	0.0268821	0.170908
ATP6V1C1	1.34255	8.04411	4.95375	0.000483138	0.0269211	0.165432
LOC100132735	2.87417	1.45952	4.95307	0.000483642	0.0269211	0.164406
NR2C2AP	1.45239	5.80546	4.94278	0.000491389	0.0272822	0.14876
CAPN10	1.46877	3.71121	4.93454	0.000497686	0.0275075	0.136221
HBB	-2.37808	10.0334	-4.93145	0.000500077	0.0275075	0.131502
MMP2	-2.03911	6.38655	-4.93119	0.000500278	0.0275075	0.131107
LOC100288310	2.48562	2.09541	4.93086	0.000500529	0.0275075	0.130612
TXNRD1	2.3397	9.01379	4.92796	0.000502784	0.0275615	0.126187
CHIC2	-1.17739	7.94929	-4.92449	0.000505488	0.0276198	0.120905
C8orf4	-2.91474	8.87044	-4.92318	0.000506516	0.0276198	0.118903
AOC3	-1.54682	6.56185	-4.9217	0.000507675	0.0276198	0.116653
PNMA2	-1.83188	4.16104	-4.91581	0.000512328	0.0278031	0.107668
MST1L	-1.46051	5.71852	-4.91177	0.000515542	0.0278154	0.10151
STXBP6	1.95235	5.39457	4.91125	0.000515956	0.0278154	0.100718
HHIP-AS1	-2.30437	4.81447	-4.90984	0.000517083	0.0278154	0.0985699
KLRF1	-1.72474	4.76834	-4.90908	0.000517692	0.0278154	0.0974104
HOXA7	-1.78275	2.90103	-4.90361	0.000522103	0.0279829	0.0890543
KRTCAP3	-1.8923	4.99383	-4.89638	0.000527991	0.0282286	0.0780083
CYP2B7P	-3.76192	6.78729	-4.89314	0.000530652	0.028301	0.0730579
CENPW	2.14034	6.31141	4.88541	0.000537057	0.0285722	0.0612388
CYP2B6	-3.78963	8.25726	-4.88241	0.000539566	0.0286353	0.0566488
MCM8	1.31903	4.29753	4.87656	0.000544497	0.0288264	0.0476862
POLR2K	1.0354	8.87534	4.87289	0.000547616	0.0289208	0.0420606
UBE2Q1	1.23551	7.71864	4.86834	0.000551504	0.028976	0.0350897
MGAT4B	1.32259	9.42263	4.86832	0.000551521	0.028976	0.0350605
TIAM1	-1.73829	5.69831	-4.86697	0.000552676	0.028976	0.032999
RDH16	-3.95356	8.43612	-4.86484	0.000554508	0.0290018	0.0297388
ART4	-1.73501	6.74354	-4.86312	0.000556	0.0290098	0.0270915
PPOX	1.31382	5.46705	4.86012	0.000558599	0.0290227	0.0224963
GMFG	-1.5295	7.06084	-4.85974	0.000558928	0.0290227	0.0219161
ATP6AP1	1.20128	9.25898	4.85273	0.000565065	0.029165	0.0111583
FBXL18	1.25226	3.8494	4.85221	0.000565526	0.029165	0.0103545
KRTCAP2	1.26852	9.63211	4.852	0.000565708	0.029165	0.0100368
FZD1	-1.57942	5.14192	-4.84186	0.000574724	0.0295594	-0.00554188
BST1	-1.98739	4.26081	-4.83775	0.00057842	0.029679	-0.0118581
MYCT1	-1.49802	5.96936	-4.83308	0.000582645	0.0298251	-0.0190307
CSRNP1	-1.63126	7.74752	-4.82025	0.000594435	0.030244	-0.0387722
CLSTN2	-2.65536	3.91879	-4.8187	0.000595874	0.030244	-0.0411547
ZFP3	-2.32888	3.83532	-4.8185	0.00059606	0.030244	-0.0414613
EMILIN1	-3.44294	4.69316	-4.81812	0.000596416	0.030244	-0.0420498
PLCXD3	-3.50429	4.57249	-4.7979	0.000615582	0.031143	-0.0732235
TOP2A	2.89725	4.809	4.78897	0.000624254	0.0315081	-0.0870114
PLGLB2	-2.85855	6.43107	-4.78326	0.000629861	0.0315286	-0.0958244
AFM	-3.62328	10.1174	-4.78309	0.000630027	0.0315286	-0.0960849
UBR5	1.1196	8.25074	4.78166	0.000631443	0.0315286	-0.0982972
FAM189B	2.13565	5.89458	4.78116	0.000631941	0.0315286	-0.0990745
ST3GAL1	1.25527	7.4794	4.77707	0.000636002	0.0315719	-0.105389
CLEC2B	-1.64891	7.36672	-4.7768	0.000636275	0.0315719	-0.105812
IGJ	-5.12471	8.27961	-4.77589	0.000637182	0.0315719	-0.107216
SMAD7	-1.87547	6.79547	-4.7694	0.000643706	0.0318223	-0.117258
STEAP4	-2.22625	7.3823	-4.7656	0.000647551	0.0319395	-0.123129
ARSF	-2.29619	2.72057	-4.76131	0.00065193	0.032028	-0.129773
SAC3D1	1.46735	6.11717	4.76095	0.000652304	0.032028	-0.130339
LTBP1	-1.87051	6.48372	-4.75852	0.000654801	0.0320778	-0.134105
ITGB8	-2.83115	3.96647	-4.75581	0.000657595	0.0320899	-0.138302
CERS2	1.27198	11.8086	4.7554	0.000658012	0.0320899	-0.138927
SHARPIN	1.44385	6.63788	4.75244	0.000661082	0.0321223	-0.143516
NTS	-3.12744	3.3097	-4.75169	0.000661859	0.0321223	-0.144675
CMKLR1	-1.23051	5.01193	-4.75048	0.000663126	0.0321223	-0.14656
BMPER	-3.77429	3.09075	-4.74862	0.000665062	0.0321442	-0.149435
CYP2A7	-3.99429	8.39479	-4.74686	0.000666905	0.0321615	-0.152162
SCAP	1.08661	8.20339	4.74023	0.0006739	0.0323444	-0.16245
EFEMP1	-4.10699	6.12526	-4.73823	0.000676024	0.0323444	-0.165552
PRKAA2	2.13003	5.41128	4.73762	0.000676674	0.0323444	-0.1665
ESM1	2.07858	4.47036	4.73348	0.000681104	0.0324845	-0.172933
MAD2L1	2.01176	5.47959	4.73034	0.000684477	0.0325736	-0.177805
DPH2	1.23476	5.94646	4.72303	0.000692403	0.0328785	-0.189157
PARPBP	1.67318	3.35944	4.72137	0.000694223	0.0328928	-0.191745
EFNA3	2.95865	4.1299	4.71923	0.000696561	0.0329315	-0.195061
TRIM24	1.40268	7.68075	4.71288	0.000703576	0.0330838	-0.204941
CCL19	-3.96287	7.00196	-4.7127	0.000703778	0.0330838	-0.205224
PLSCR1	-1.82665	8.37	-4.71217	0.000704365	0.0330838	-0.206046
WAS	-1.19298	7.19824	-4.70882	0.000708098	0.0331871	-0.211258
ISLR	-2.27012	5.08658	-4.69761	0.000720745	0.0335669	-0.228716
SLITRK6	-1.48329	2.99036	-4.69751	0.000720853	0.0335669	-0.228864
PRKCA	1.16632	6.0979	4.69169	0.000727516	0.0338045	-0.237937
HLTF	1.00751	8.51089	4.68927	0.000730304	0.0338614	-0.24171
TUBE1	-1.7942	7.37256	-4.68789	0.000731899	0.0338629	-0.243862
HIST1H2BL	1.86036	2.26119	4.6812	0.000739677	0.034096	-0.254287
WBSCR17	-1.80152	3.2819	-4.67921	0.000742008	0.034096	-0.25739
TMEM38B	1.53724	7.91836	4.67866	0.000742655	0.034096	-0.258249
C19orf44	1.28257	4.21888	4.67817	0.000743238	0.034096	-0.259023
CYS1	-3.13476	4.11953	-4.66703	0.000756464	0.034605	-0.27642
GIMAP8	-1.33417	6.40931	-4.66426	0.000759788	0.034605	-0.280744
CCNE1	2.00378	3.89709	4.66422	0.000759836	0.034605	-0.280807
SYNE1	-1.51811	4.67669	-4.66348	0.000760724	0.034605	-0.281959
P2RY13	-2.31162	6.41969	-4.65815	0.000767175	0.0347529	-0.290288
MYRFL	-2.23604	1.82107	-4.65814	0.000767187	0.0347529	-0.290303
CR1	-1.43609	5.29197	-4.65633	0.000769399	0.0347804	-0.293144
CCR1	-1.26946	6.55295	-4.6544	0.000771749	0.0348139	-0.296151
VPS72	1.40523	7.76054	4.65075	0.000776231	0.0349433	-0.301863
SCRIB	1.18674	7.6773	4.63903	0.000790803	0.0355254	-0.320209
CKS1B	1.47581	9.21522	4.63647	0.000794025	0.0355963	-0.32422
PRDX1	1.06415	11.7313	4.62526	0.000808291	0.036161	-0.341786
RALYL	-2.95078	2.02721	-4.62243	0.000811945	0.0362496	-0.346236
DTL	2.40126	5.93354	4.60574	0.000833791	0.0370306	-0.372428
RGS18	-1.42358	5.78168	-4.60516	0.00083457	0.0370306	-0.373349
FLVCR1-AS1	1.76372	5.26786	4.60187	0.000838944	0.0371037	-0.378507
CDC37L1	-1.83953	7.5678	-4.60135	0.000839644	0.0371037	-0.37933
SPATA18	-2.92435	4.12137	-4.59969	0.000841869	0.0371262	-0.38194
PDE4B	-1.82515	6.59693	-4.5962	0.000846558	0.0372064	-0.387421
ERBB3	1.61884	7.97772	4.59524	0.000847858	0.0372064	-0.388935
DSEL	-1.71052	4.13118	-4.59366	0.000849995	0.0372064	-0.391417
RP11-196G18.24	1.81347	5.76083	4.59237	0.000851746	0.0372064	-0.393448
RBM10	1.04107	6.97342	4.59198	0.000852278	0.0372064	-0.394065
RNF185-AS1	1.95761	3.196	4.588	0.000857709	0.0373682	-0.400332
LILRA6	-1.47805	5.26972	-4.58387	0.000863378	0.037483	-0.406831
NOSTRIN	-1.55867	5.76581	-4.58356	0.000863807	0.037483	-0.407321
ASAP2	1.38931	7.52573	4.58064	0.000867836	0.0375825	-0.411912
ID4	-2.38321	5.32566	-4.57812	0.000871331	0.0375951	-0.415878
ZEB2	-1.38656	5.40377	-4.57793	0.000871599	0.0375951	-0.416181
PBK	2.66163	5.64346	4.57329	0.000878074	0.0377991	-0.423485
C8orf76	1.18089	6.62697	4.57119	0.000881028	0.037851	-0.426797
FCGR2B	-3.9628	6.39993	-4.56857	0.000884719	0.0379343	-0.430923
CMSS1	1.43038	7.54892	4.5628	0.000892922	0.0381258	-0.44003
GUCY1A2	-1.17008	5.25788	-4.56243	0.000893449	0.0381258	-0.440611
HSP90AB1	1.27114	10.9802	4.56131	0.000895044	0.0381258	-0.442371
BHLHE22	-1.29745	4.60375	-4.56049	0.000896228	0.0381258	-0.443676
TOMM40L	2.34378	5.49844	4.55406	0.000905492	0.0383738	-0.453823
CSNK1D	1.06684	7.57296	4.55398	0.000905603	0.0383738	-0.453945
PRM1	2.39841	3.33643	4.55162	0.000909026	0.0383954	-0.457666
TBC1D31	1.51525	5.23867	4.55119	0.000909658	0.0383954	-0.458353
B9D1	1.33169	5.68298	4.54736	0.000915241	0.0385204	-0.46439
FHIT	1.11632	6.53245	4.54656	0.000916423	0.0385204	-0.465664
CDKN2A	1.6772	5.92089	4.54305	0.000921579	0.0385204	-0.4712
PRKX	-1.55344	4.88075	-4.54176	0.000923481	0.0385204	-0.473235
NCKAP1L	-1.19762	6.12325	-4.54152	0.000923843	0.0385204	-0.473621
FGB	-1.40068	12.5207	-4.53801	0.000929057	0.0385204	-0.479176
MAN1C1	-2.12897	7.22492	-4.53675	0.000930922	0.0385204	-0.481154
RAMP3	-1.94985	6.38438	-4.53668	0.000931037	0.0385204	-0.481276
SCD	2.35778	9.83993	4.53607	0.000931936	0.0385204	-0.482228
IFT81	1.13324	5.17328	4.53574	0.000932428	0.0385204	-0.482749
HGS	1.4482	7.33629	4.53397	0.000935081	0.0385204	-0.485553
SYT13	-1.56043	4.73078	-4.53353	0.000935746	0.0385204	-0.486255
MARVELD1	-1.15107	5.20033	-4.52992	0.000941165	0.0386699	-0.491953
TCF19	1.18355	5.15888	4.5272	0.000945288	0.0387629	-0.496266
TIMELESS	1.353	5.69795	4.52428	0.000949715	0.0387629	-0.500877
RHBDL2	1.42737	2.21876	4.52371	0.000950589	0.0387629	-0.501784
KIAA0196	1.20084	8.34312	4.51861	0.000958404	0.0390081	-0.509865
CHST7	-1.40272	5.74077	-4.51453	0.0009647	0.0391907	-0.516326
RRP9	1.96385	5.38162	4.51286	0.000967279	0.0392219	-0.518961
CYP2A6	-4.46165	9.4654	-4.49946	0.000988334	0.0400007	-0.540212
NEXN	-2.12728	5.39965	-4.49792	0.000990785	0.0400251	-0.542656
CLK2	1.2703	8.46933	4.49161	0.00100088	0.0403312	-0.55266
IFI16	-1.7302	8.0787	-4.48851	0.00100589	0.0403312	-0.557585
NTF3	-1.95197	4.52201	-4.48789	0.00100689	0.0403312	-0.558566
TUFT1	1.91869	7.42082	4.4874	0.00100768	0.0403312	-0.559339
LOC102723493	1.4398	8.53589	4.47627	0.00102589	0.0407577	-0.57702
RP11-295G20.2	1.32079	5.62778	4.47599	0.00102636	0.0407577	-0.577477
COPA	1.37695	8.08906	4.47571	0.00102682	0.0407577	-0.577916
FAM134A	1.07028	8.202	4.47494	0.0010281	0.0407577	-0.579141
PROM1	-5.15359	4.00913	-4.47456	0.00102872	0.0407577	-0.579741
RCAN1	-2.03346	8.68549	-4.47297	0.00103136	0.0407577	-0.582265
CR936796	2.71483	4.85852	4.47288	0.00103151	0.0407577	-0.58241
KLKB1	-2.5565	9.01295	-4.46372	0.00104685	0.0412284	-0.596978
BAP1	1.17281	6.79488	4.4635	0.00104723	0.0412284	-0.597338
ALDH1A3	-2.15978	3.91361	-4.45784	0.00105682	0.0415306	-0.606338
KB-431C1.4	1.14136	5.86449	4.45644	0.00105922	0.0415493	-0.608573
RNF43	2.78197	6.07515	4.45494	0.00106178	0.0415746	-0.610959
RCAN2	-1.87805	6.45215	-4.45299	0.00106512	0.0416302	-0.614062
H2AFX	1.47704	5.90024	4.4482	0.00107339	0.0418775	-0.621688
GDF2	-2.67325	4.38763	-4.44633	0.00107664	0.0418966	-0.624676
OIP5	2.27936	4.41403	4.44569	0.00107774	0.0418966	-0.625688
PTGDS	-2.98471	7.68539	-4.44038	0.00108703	0.0420788	-0.634157
ETFDH	-1.78422	8.21491	-4.43989	0.00108789	0.0420788	-0.634934
DUS4L	1.05297	5.64196	4.43968	0.00108826	0.0420788	-0.635273
RAPGEF5	-1.21797	6.75043	-4.43851	0.00109032	0.0420834	-0.637141
AC114730.11	1.84491	2.0925	4.43717	0.00109268	0.0420991	-0.639268
LRRC4	-2.3952	3.17482	-4.43183	0.00110215	0.04237	-0.647793
CC2D1B	1.13721	5.72007	4.431	0.00110362	0.04237	-0.649106
BTNL2	1.34284	1.3198	4.42964	0.00110606	0.0423884	-0.651282
HDAC11	1.43494	4.48473	4.42216	0.00111951	0.0428283	-0.663219
ABCB8	1.06937	5.04452	4.41704	0.00112883	0.0430656	-0.671395
ABCD1	1.4248	6.67291	4.41471	0.0011331	0.0430656	-0.675125
NPLOC4	1.20885	8.27015	4.41444	0.00113359	0.0430656	-0.675556
LAPTM4B	1.87802	9.52375	4.4144	0.00113367	0.0430656	-0.675623
ZNF706	1.29419	9.42878	4.40862	0.00114432	0.0433446	-0.684855
SYTL5	-2.29562	5.09301	-4.40776	0.00114591	0.0433446	-0.686223
SCAMP3	1.34137	8.77737	4.40647	0.00114832	0.0433446	-0.688297
FYN	-1.53839	7.88978	-4.40552	0.00115008	0.0433446	-0.689804
METTL13	1.03909	7.25289	4.40501	0.00115104	0.0433446	-0.690633
CETP	-2.36112	6.47779	-4.40146	0.00115768	0.0433446	-0.69631
COTL1	-1.64231	7.25466	-4.39868	0.0011629	0.0433446	-0.700747
RELT	-1.94881	4.90207	-4.39858	0.00116309	0.0433446	-0.700908
PSMB4	1.06404	10.2662	4.39812	0.00116395	0.0433446	-0.701644
TBXAS1	-1.49245	5.10227	-4.39765	0.00116485	0.0433446	-0.7024
FGL2	-1.86308	8.99758	-4.39755	0.00116504	0.0433446	-0.702563
SCRG1	-1.55734	3.11488	-4.393	0.00117365	0.0435902	-0.709833
LDB2	-1.50679	7.12668	-4.39179	0.00117596	0.0436012	-0.711774
BCL9	2.18846	5.40575	4.38875	0.00118178	0.0436024	-0.716645
HIPK4	1.6228	3.88393	4.38874	0.00118181	0.0436024	-0.716668
MCM10	2.19131	3.70898	4.38862	0.00118203	0.0436024	-0.716859
ZNF560	1.88225	-0.429102	4.38498	0.00118904	0.0437599	-0.72269
AGAP2-AS1	-1.64771	4.34061	-4.3843	0.00119035	0.0437599	-0.723775
RCBTB2	-1.43837	6.36935	-4.38321	0.00119245	0.043763	-0.725521
ARMC1	1.13902	8.90836	4.38156	0.00119565	0.0438062	-0.728165
CGREF1	2.8599	4.63669	4.37105	0.00121623	0.0443556	-0.745008
FOLR2	-1.24292	6.62157	-4.37045	0.00121741	0.0443556	-0.745968
C8B	-2.78376	9.80414	-4.36973	0.00121884	0.0443556	-0.747127
CECR2	1.51896	5.36279	4.36371	0.00123081	0.0447161	-0.756775
ADAMTS1	-2.7844	7.61893	-4.36182	0.0012346	0.0447786	-0.759809
DDIAS	2.19301	4.33274	4.35772	0.00124286	0.0449256	-0.766391
GOLGA2P5	1.30059	6.38331	4.35677	0.0012448	0.0449256	-0.767926
DAW1	2.59622	1.51832	4.35673	0.00124488	0.0449256	-0.767992
HDGF	1.26277	9.97514	4.35474	0.00124891	0.0449962	-0.771186
KCNJ16	-3.14834	4.26794	-4.35101	0.0012565	0.0451922	-0.777168
OTUD7B	1.11765	5.93195	4.34945	0.0012597	0.0451922	-0.779674
ZSWIM5	1.74427	5.90203	4.34879	0.00126106	0.0451922	-0.780738
CACNA2D1	-1.8204	4.49308	-4.34704	0.00126466	0.0451922	-0.783553
LINC01125	1.89551	3.4172	4.34644	0.00126589	0.0451922	-0.78451
CCL4	-1.73825	8.21114	-4.34596	0.00126688	0.0451922	-0.785282
C17orf98	-2.48924	1.42384	-4.34149	0.00127614	0.045424	-0.792471
FMOD	-1.81012	6.41427	-4.3408	0.00127757	0.045424	-0.79358
ZPR1	1.63646	7.45253	4.33927	0.00128075	0.0454244	-0.796036
FITM2	1.46086	5.64973	4.33878	0.00128178	0.0454244	-0.796825
ITGAD	-2.53461	4.52899	-4.33636	0.00128684	0.0454575	-0.80072
ARHGAP25	-1.15255	5.25651	-4.33606	0.00128746	0.0454575	-0.801194
LOXL1	-2.11772	5.84854	-4.33375	0.00129232	0.0454575	-0.804912
SLC24A3	-1.7671	3.89083	-4.33359	0.00129266	0.0454575	-0.805171
FBXO43	2.6605	3.33685	4.33333	0.00129321	0.0454575	-0.805589
IFITM1	-2.21092	9.90356	-4.33031	0.00129959	0.0455543	-0.810451
DPF3	-1.55181	4.12454	-4.32935	0.00130162	0.0455543	-0.811992
TMEM47	-2.31271	7.73102	-4.32313	0.0013149	0.0459217	-0.822008
SGOL2	1.43389	4.60807	4.31994	0.00132176	0.0460659	-0.827143
CA2	-2.88363	8.82638	-4.31826	0.00132538	0.0460659	-0.829849
HOTS	-3.14775	4.52941	-4.31819	0.00132553	0.0460659	-0.829957
GNMT	-3.31592	8.36575	-4.31727	0.00132753	0.0460659	-0.831449
IPCEF1	-1.22524	5.41448	-4.31017	0.00134301	0.0465282	-0.842887
SCN4A	2.39845	3.27005	4.30339	0.00135795	0.0469689	-0.853811
CELF2	-1.77305	6.60912	-4.30216	0.00136068	0.0469689	-0.855794
ADAMTSL2	-4.31277	3.61762	-4.30146	0.00136223	0.0469689	-0.85692
MAB21L2	-1.76946	4.02154	-4.29698	0.00137225	0.047239	-0.864152
ZNF746	1.19591	6.55839	4.29326	0.00138061	0.0474515	-0.870149
ESR1	-1.96222	4.47289	-4.29181	0.00138389	0.0474888	-0.872491
NAAA	-1.16232	6.57951	-4.28843	0.00139156	0.0476763	-0.877943
HSF1	1.02848	6.39185	4.28557	0.00139809	0.0478245	-0.882567
DEPDC1	2.17308	4.198	4.28268	0.00140471	0.0479752	-0.887231
ANTXR1	-1.65707	5.50266	-4.2804	0.00140996	0.0480787	-0.890914
TMEM106C	1.44192	6.81991	4.27699	0.00141786	0.0482699	-0.896428
CHCHD4	1.00532	7.72161	4.27605	0.00142003	0.0482699	-0.897937
NKD2	-2.00016	5.23066	-4.27418	0.0014244	0.0483426	-0.90097
TDO2	-3.77286	9.84715	-4.27098	0.00143188	0.048451	-0.906139
IGF2BP1	2.43537	2.80386	4.2709	0.00143207	0.048451	-0.906271
TMEM104	1.37648	5.4647	4.26803	0.00143883	0.0486036	-0.910916
NXF3	-1.59973	2.87362	-4.26492	0.00144618	0.0487759	-0.915948
FBXO31	1.30104	6.91853	4.26231	0.00145236	0.0489081	-0.920157
TCHH	-1.36882	3.39313	-4.25712	0.00146477	0.0491991	-0.928556
TCF21	-1.46382	4.13514	-4.25618	0.00146703	0.0491991	-0.930081
KIAA1429	1.28845	6.66069	4.25586	0.00146782	0.0491991	-0.930606
DUSP23	1.18017	8.40044	4.25304	0.0014746	0.0492423	-0.935158
RXFP1	-1.2605	3.61404	-4.2525	0.00147593	0.0492423	-0.936046
ZBTB7B	1.90971	5.20032	4.24951	0.00148318	0.0494082	-0.940886
MRO	-1.80164	5.24912	-4.24701	0.00148928	0.049535	-0.944934
STK36	1.08344	6.4542	4.24502	0.00149415	0.0496209	-0.948159
FOXL2	2.36935	2.12836	4.24286	0.00149944	0.0497204	-0.951649
HRCT1	1.83265	6.15276	4.24185	0.00150194	0.0497271	-0.953292
GUCY1B3	-1.32762	6.63652	-4.23964	0.00150739	0.0498313	-0.956867
PDZRN3	-1.18222	4.41579	-4.23681	0.00151441	0.0498923	-0.961453
CD5L	-4.06994	7.07454	-4.23642	0.0015154	0.0498923	-0.962098
AKT3	-1.04279	5.46904	-4.23611	0.00151615	0.0498923	-0.962585
EZH2	1.45232	6.10006	4.23499	0.00151894	0.0499085	-0.964404

## Sheet: GSE55092
logFC	AveExpr	t	P.Value	adj.P.Val	B
CLEC1B	-4.08397	7.70772	-33.8519	1.78213e-69	2.60427e-65	147.541
FCN2	-2.51601	6.77132	-33.771	2.40524e-69	2.60427e-65	147.247
CXCL14	-2.60529	6.31314	-30.8474	1.8117e-64	1.30775e-60	136.23
HAMP	-5.18567	8.80582	-29.6416	2.35015e-62	1.27231e-58	131.445
LINC01093	-4.64048	7.92943	-28.5586	2.10307e-60	9.10838e-57	127.019
FCN3	-3.96997	9.10478	-28.2597	7.42453e-60	2.67963e-56	125.775
OIT3	-4.33926	7.6846	-27.6946	8.2773e-59	2.56064e-55	123.398
MFSD2A	-2.39355	7.07298	-27.5578	1.49159e-58	4.03756e-55	122.817
FAM65C	-1.33276	5.40396	-27.2219	6.38532e-58	1.53638e-54	121.382
GPR128	-3.81378	7.03181	-27.0753	1.20913e-57	2.61837e-54	120.751
SLC25A47	-3.2152	8.57814	-26.6521	7.74301e-57	1.52432e-53	118.918
STAB2	-1.12489	5.49951	-26.2355	4.91184e-56	8.86382e-53	117.093
AKR1C3	2.09304	11.7019	26.0512	1.11898e-55	1.86396e-52	116.28
NAAA	-1.18013	7.34208	-25.5205	1.22451e-54	1.89406e-51	113.915
CLEC4G	-3.61723	6.65654	-25.418	1.95099e-54	2.81657e-51	113.454
RSPO3	-2.59138	6.61931	-25.0131	1.24332e-53	1.68275e-50	111.623
HMMR	2.74545	6.13614	24.5635	9.94704e-53	1.26708e-49	109.565
CAP2	2.83015	7.92187	24.5337	1.14218e-52	1.3741e-49	109.429
IL1RAP	-2.62088	9.15507	-24.236	4.59122e-52	5.23278e-49	108.052
TTC36	-3.11315	7.94185	-24.0527	1.08657e-51	1.17649e-48	107.199
ANGPTL6	-1.57134	7.25195	-23.3651	2.8544e-50	2.94343e-47	103.962
HAO2	-3.43552	8.92303	-22.4435	2.49613e-48	2.45699e-45	99.5315
SH3YL1	-1.28351	7.30365	-22.1615	1.00124e-47	9.42687e-45	98.1543
CRHBP	-3.49027	6.77493	-21.9417	2.97632e-47	2.68551e-44	97.074
SPP2	-4.1196	10.2889	-21.7326	8.43809e-47	7.30907e-44	96.0404
TOP2A	2.44502	4.83391	21.5443	2.16646e-46	1.80441e-43	95.1051
KDM8	-1.05885	6.78923	-21.5061	2.62489e-46	2.10526e-43	94.9147
PTH1R	-1.23263	6.47777	-21.4283	3.88245e-46	3.00266e-43	94.5264
SULT1C2	2.75917	6.2302	21.4116	4.22369e-46	3.15393e-43	94.4428
MSTO1	1.02149	6.67979	21.3063	7.18447e-46	5.18599e-43	93.9158
RACGAP1	2.66624	6.68429	21.2658	8.8128e-46	6.15617e-43	93.7131
GADD45B	-2.3541	8.75673	-21.1818	1.34875e-45	9.12726e-43	93.2908
RBM24	3.07445	6.1931	21.1659	1.46121e-45	9.58861e-43	93.2114
CENPW	1.81358	6.36817	21.1214	1.83201e-45	1.16683e-42	92.987
CCDC34	1.21399	4.94772	21.0538	2.58164e-45	1.5973e-42	92.6466
NDC80	2.86171	5.79724	20.7183	1.4308e-44	8.60667e-42	90.9471
ID2	-1.90114	10.3582	-20.6073	2.52815e-44	1.47965e-41	90.382
ROBO1	3.40213	9.49324	20.583	2.86566e-44	1.63305e-41	90.2576
CLEC4M	-3.00109	6.86411	-20.5744	2.99431e-44	1.66261e-41	90.2141
FBP1	-3.67617	11.2268	-20.5275	3.81234e-44	2.06391e-41	89.9743
LOC344887	3.90748	5.3567	20.4312	6.26294e-44	3.3079e-41	89.4815
SPDL1	1.31691	6.32463	20.3962	7.50224e-44	3.86812e-41	89.3022
SKAP1	-1.36907	7.26388	-20.3361	1.02383e-43	5.15605e-41	88.9936
ASS1	-2.10527	12.4387	-20.2801	1.36779e-43	6.73168e-41	88.706
ASPM	2.15873	4.54428	20.2625	1.49829e-43	7.21012e-41	88.6155
CCNB1	2.68417	5.3728	20.2572	1.54052e-43	7.25215e-41	88.5879
HHIP	-1.76863	5.26369	-20.2528	1.57537e-43	7.25844e-41	88.5657
LIFR	-1.91819	6.75169	-20.1903	2.1793e-43	9.83184e-41	88.2435
GRAMD1C	-3.01276	8.28452	-20.04	4.76102e-43	2.10408e-40	87.4675
ECM1	-1.76035	6.88697	-19.975	6.68162e-43	2.89381e-40	87.131
GPR182	-1.33902	6.75726	-19.9544	7.44204e-43	3.15995e-40	87.024
AADAT	-1.53453	7.17595	-19.9331	8.31749e-43	3.46375e-40	86.9135
ZGPAT	-1.84018	9.16571	-19.7908	1.75116e-42	7.15497e-40	86.1741
GNPNAT1	-1.3611	10.0842	-19.781	1.8433e-42	7.39198e-40	86.1232
KMO	-3.08312	9.10501	-19.7693	1.96074e-42	7.71996e-40	86.0619
FAM83D	2.50127	6.81054	19.6832	3.08145e-42	1.19158e-39	85.6129
CDHR2	-2.10798	7.95648	-19.6498	3.67156e-42	1.39487e-39	85.4388
PLAC8	-2.98356	7.13379	-19.5897	5.03904e-42	1.88139e-39	85.1244
MAP2	1.91656	6.12818	19.5662	5.70381e-42	2.09349e-39	85.0013
AQP3	-1.09182	7.56068	-19.5536	6.09469e-42	2.19968e-39	84.9354
GPR158	2.59448	5.00297	19.4939	8.35137e-42	2.95482e-39	84.6225
CD5L	-2.62285	7.97241	-19.4914	8.45988e-42	2.95482e-39	84.6097
LCAT	-1.45454	6.93449	-19.4181	1.24652e-41	4.21772e-39	84.2247
CXCL12	-3.83143	9.31872	-19.383	1.50065e-41	4.99949e-39	84.0404
DNAJC6	1.16723	4.9965	19.2972	2.36416e-41	7.75695e-39	83.5888
IDO2	-2.96472	7.44853	-19.2777	2.62294e-41	8.47758e-39	83.4856
GBAP1	1.67525	7.83636	19.2056	3.8466e-41	1.22497e-38	83.1053
ANLN	2.24514	4.34631	19.0401	9.28314e-41	2.88284e-38	82.2299
ST8SIA6-AS1	1.65534	5.67717	19.0394	9.31881e-41	2.88284e-38	82.2261
FREM2	-3.43445	6.43234	-18.9974	1.1665e-40	3.55607e-38	82.003
GLS2	-2.08793	5.80341	-18.9948	1.18235e-40	3.55607e-38	81.9896
ERLIN1	-1.06211	8.1153	-18.7294	4.90229e-40	1.45424e-37	80.5764
MELK	2.86031	7.34341	18.5917	1.02896e-39	3.0111e-37	79.8396
CYP26A1	-3.26582	7.20501	-18.5048	1.64525e-39	4.70784e-37	79.3731
SIK1	-1.24904	8.49947	-18.504	1.65225e-39	4.70784e-37	79.3689
EGR1	-2.4863	9.22852	-18.4612	2.08251e-39	5.85671e-37	79.1389
KIF20A	2.47721	5.11653	18.3915	3.03601e-39	8.42883e-37	78.7642
TMEM56	-1.43694	9.92846	-18.3284	4.27479e-39	1.17178e-36	78.4241
MT2A	-2.23734	12.6228	-18.3035	4.89175e-39	1.32414e-36	78.2901
GNPAT	1.15995	9.73581	18.2573	6.2875e-39	1.68094e-36	78.0406
DNASE1L3	-2.27062	7.68115	-18.226	7.45512e-39	1.95345e-36	77.8713
PBK	2.57746	4.86597	18.2252	7.48726e-39	1.95345e-36	77.867
CYP2B6	-2.28407	8.04672	-18.2166	7.84512e-39	2.02245e-36	77.8206
KLHL15	-1.29307	9.14604	-18.1627	1.05181e-38	2.67965e-36	77.5292
CETP	-2.53296	6.93043	-18.1512	1.12006e-38	2.82033e-36	77.4667
LL22NC03-N14H11.1	1.92391	6.83303	18.1469	1.14636e-38	2.85337e-36	77.4436
MPC1	-1.26638	8.1984	-18.1142	1.37008e-38	3.3336e-36	77.2664
MT1E	-2.50402	11.4118	-18.1046	1.4433e-38	3.47274e-36	77.2147
IL18R1	-1.68152	6.4327	-18.0976	1.49957e-38	3.56848e-36	77.1766
PPAP2B	-1.35137	9.76756	-18.0934	1.53473e-38	3.61245e-36	77.1536
RP11-196G18.24	2.0423	5.38649	18.0905	1.55937e-38	3.63097e-36	77.1378
PPP1R1A	-1.92787	6.55969	-18.0794	1.65625e-38	3.81554e-36	77.0779
SOCS2	-2.45633	7.43958	-17.8941	4.56217e-38	1.02088e-35	76.0706
CNDP1	-3.50439	7.98453	-17.8936	4.57286e-38	1.02088e-35	76.0683
IGFALS	-1.3903	6.72328	-17.7858	8.26103e-38	1.78893e-35	75.4803
MT1F	-3.01593	10.8832	-17.78	8.52627e-38	1.82081e-35	75.4489
ITGA6	1.81144	7.37655	17.779	8.57645e-38	1.82081e-35	75.4431
ZG16	-2.61686	7.6049	-17.7581	9.62025e-38	2.02259e-35	75.3289
CYP1A2	-3.14737	10.1298	-17.755	9.78323e-38	2.03708e-35	75.3122
GCH1	-2.39309	10.8909	-17.7233	1.16448e-37	2.4016e-35	75.139
ZIC2	3.38693	4.33411	17.7175	1.20237e-37	2.45635e-35	75.1072
DUSP1	-1.10514	8.15459	-17.6727	1.53842e-37	3.11351e-35	74.8621
TMEM106C	1.10529	6.83929	17.6044	2.24085e-37	4.4931e-35	74.4882
CIDEB	-2.04527	9.69114	-17.594	2.37331e-37	4.71505e-35	74.4311
AKR1D1	-4.50161	10.0336	-17.5527	2.98086e-37	5.86824e-35	74.2045
CENPF	1.62623	4.84384	17.4946	4.10696e-37	8.01227e-35	73.8859
FOS	-3.78453	8.4038	-17.4161	6.34034e-37	1.22589e-34	73.4541
MT1H	-2.57711	11.1253	-17.3575	8.77428e-37	1.68148e-34	73.131
AP000525.9	2.16906	7.02905	17.3286	1.0297e-36	1.93897e-34	72.9719
CD109	1.49224	5.34654	17.3205	1.07688e-36	2.01033e-34	72.9274
MT1M	-3.69314	7.08677	-17.3013	1.19801e-36	2.21734e-34	72.8214
CNGA1	-2.02443	7.46855	-17.2766	1.37386e-36	2.52127e-34	72.6852
CSRNP1	-2.07255	8.16659	-17.2487	1.60422e-36	2.89495e-34	72.531
CYP4V2	-1.01414	7.26929	-17.2397	1.68683e-36	3.01886e-34	72.4811
CYP4A11	-2.28229	8.59681	-17.2087	2.00307e-36	3.55545e-34	72.3102
E2F7	1.25145	4.7888	17.1719	2.45797e-36	4.29253e-34	72.1067
MARCO	-3.34194	8.02437	-17.1344	3.02937e-36	5.20642e-34	71.8989
PRC1	2.53627	6.56903	17.1172	3.33309e-36	5.68332e-34	71.8039
APOF	-3.02476	9.55874	-17.0693	4.3545e-36	7.36694e-34	71.538
SMPX	2.8632	5.3013	17.0593	4.60462e-36	7.7297e-34	71.4825
CFP	-1.69102	7.44628	-17.0574	4.65184e-36	7.74889e-34	71.4724
TDO2	-2.462	8.70816	-16.9892	6.80737e-36	1.12529e-33	71.0937
FAM133A	2.44797	4.35325	16.9865	6.91073e-36	1.13373e-33	71.0787
VIPR1	-1.30394	7.18261	-16.9615	7.94754e-36	1.29402e-33	70.9397
KIF4A	1.98328	5.32554	16.9582	8.09316e-36	1.30789e-33	70.9217
LOC102723864	-1.97641	8.08446	-16.9392	9.00217e-36	1.43966e-33	70.8158
NAT2	-2.64371	9.44019	-16.9384	9.04148e-36	1.43966e-33	70.8115
CDK1	1.44744	5.07949	16.9355	9.18995e-36	1.45262e-33	70.7953
BUB1B	2.6913	6.92867	16.918	1.01373e-35	1.59075e-33	70.6977
PRG4	-2.73362	6.33442	-16.8955	1.14929e-35	1.79049e-33	70.5729
NPY1R	-2.50515	6.35347	-16.8913	1.17671e-35	1.82012e-33	70.5494
STEAP2	2.08029	6.12108	16.8154	1.80018e-35	2.74528e-33	70.1266
MT1HL1	-2.20202	11.7538	-16.7931	2.03982e-35	3.08897e-33	70.0023
FAM149A	-1.55818	7.67741	-16.7112	3.23085e-35	4.85862e-33	69.5449
FERMT2	-1.34623	9.02557	-16.6391	4.84549e-35	7.0898e-33	69.1418
LY6E	-1.84223	7.5016	-16.6361	4.92585e-35	7.15901e-33	69.1255
FLVCR1	1.52858	7.26483	16.6246	5.25716e-35	7.58958e-33	69.0607
ZSWIM5	1.74784	5.43286	16.6202	5.38846e-35	7.72763e-33	69.0362
CCBE1	-1.2692	5.52232	-16.614	5.57896e-35	7.94819e-33	69.0017
MT1X	-2.52444	11.6458	-16.5789	6.79689e-35	9.55757e-33	68.8053
PLSCR4	-1.40064	10.0241	-16.5772	6.86427e-35	9.59005e-33	68.7955
LOC401068	1.63604	5.93427	16.5698	7.15334e-35	9.92984e-33	68.7544
DMGDH	-1.50541	7.72996	-16.5292	8.99409e-35	1.24055e-32	68.5267
KIF14	1.86111	5.13307	16.5157	9.70786e-35	1.33053e-32	68.4507
HRSP12	-1.61079	9.13701	-16.4929	1.10357e-34	1.50301e-32	68.3232
GHR	-3.19562	10.4208	-16.4902	1.12089e-34	1.51706e-32	68.3077
BDH2	-1.503	8.168	-16.4856	1.15039e-34	1.54731e-32	68.2819
COLEC10	-2.39052	6.58786	-16.4617	1.31633e-34	1.74878e-32	68.1479
PCK1	-3.70633	11.6633	-16.4581	1.34365e-34	1.77419e-32	68.1274
ETFDH	-1.54041	9.83772	-16.4567	1.35405e-34	1.77708e-32	68.1198
TOMM40L	1.31399	6.97162	16.4407	1.48234e-34	1.93374e-32	68.0297
CR936796	3.00792	6.05109	16.422	1.64754e-34	2.12366e-32	67.9246
MAP2K1	-1.29649	9.83556	-16.4083	1.77968e-34	2.28042e-32	67.8479
KRTCAP3	-1.22712	6.34485	-16.4054	1.80946e-34	2.30494e-32	67.8314
MRAP2	2.7064	5.97393	16.3593	2.34772e-34	2.97309e-32	67.5724
CXCL2	-1.9407	7.27992	-16.3342	2.70581e-34	3.38696e-32	67.4312
NCAPG	2.09643	4.27326	16.2744	3.79702e-34	4.72555e-32	67.0941
RRM2	2.45001	7.59748	16.2536	4.27125e-34	5.22564e-32	66.9771
SAC3D1	1.24281	7.49413	16.2512	4.32987e-34	5.2676e-32	66.9635
C8orf4	-2.68936	9.41496	-16.1926	6.03562e-34	7.30175e-32	66.6332
PTGFRN	1.38303	7.66256	16.1657	7.03111e-34	8.41209e-32	66.4813
SLC7A11	2.37664	5.12945	16.1496	7.70675e-34	9.11966e-32	66.39
STIL	1.60759	6.13033	16.1143	9.41609e-34	1.10818e-31	66.1908
ETS2	-1.88399	8.36278	-16.0809	1.1383e-33	1.33242e-31	66.0021
HAL	-2.63954	7.61609	-16.0735	1.18775e-33	1.38283e-31	65.9598
IGF2BP3	1.9818	4.49563	16.0633	1.25814e-33	1.45695e-31	65.9025
CYP2C18	-2.68883	9.31625	-16.0405	1.43286e-33	1.65045e-31	65.7731
KCNN2	-3.20687	6.36525	-16.0332	1.49343e-33	1.71112e-31	65.732
LPL	1.58651	5.23498	16.0046	1.75796e-33	2.00361e-31	65.5697
MYO10	-1.08733	5.64116	-15.9926	1.88228e-33	2.13408e-31	65.5018
COLEC11	-2.66676	9.01091	-15.9881	1.93028e-33	2.17709e-31	65.4767
SLC22A1	-4.41934	9.99142	-15.9617	2.24471e-33	2.51861e-31	65.3266
ABHD2	-1.11143	8.46019	-15.9293	2.69889e-33	2.98186e-31	65.1433
BCO2	-2.56572	8.382	-15.923	2.7987e-33	3.07644e-31	65.1072
MLEC	1.19439	9.36355	15.8402	4.48916e-33	4.90973e-31	64.6371
C1orf112	1.76886	4.33411	15.8076	5.40817e-33	5.8557e-31	64.4519
ANKRD55	-1.29854	4.93415	-15.7901	5.9748e-33	6.43202e-31	64.3527
TCFL5	1.00649	6.58505	15.7566	7.23684e-33	7.68205e-31	64.1621
CCNA2	1.42787	4.94183	15.665	1.22305e-32	1.27948e-30	63.6401
TRIM45	1.31103	6.24722	15.657	1.27991e-32	1.33252e-30	63.5949
NUF2	2.39885	4.00627	15.629	1.50354e-32	1.5566e-30	63.4347
CYP2C8	-1.95915	8.3527	-15.6283	1.50952e-32	1.5566e-30	63.4307
LOC284513	1.3706	5.04753	15.6268	1.52193e-32	1.56196e-30	63.4226
RNF125	-1.86543	8.03021	-15.6079	1.69656e-32	1.70879e-30	63.3145
CYP39A1	-2.78146	7.64153	-15.6007	1.7676e-32	1.7721e-30	63.2737
THBS1	-2.04264	6.86255	-15.5954	1.82251e-32	1.81873e-30	63.2433
LOC284926	1.29734	5.52595	15.5668	2.14719e-32	2.1329e-30	63.0802
GLT1D1	-1.41821	8.9444	-15.5184	2.83637e-32	2.80464e-30	62.8033
TALDO1	1.27422	11.1292	15.5058	3.04803e-32	3.00023e-30	62.7317
TMEM27	-2.49955	7.50223	-15.4911	3.3165e-32	3.24972e-30	62.6477
DLGAP5	2.21144	4.3272	15.4848	3.43962e-32	3.35518e-30	62.6114
CDKN3	1.39095	4.76472	15.4602	3.96265e-32	3.83086e-30	62.4706
ANXA10	-2.63879	9.40562	-15.4244	4.86822e-32	4.68539e-30	62.2659
OLFML3	-2.41411	7.77372	-15.4178	5.05815e-32	4.84413e-30	62.2278
C17orf75	1.04994	5.34717	15.4171	5.07789e-32	4.84413e-30	62.2239
TTK	2.28922	4.46503	15.4148	5.14405e-32	4.88571e-30	62.211
KIF11	2.10363	4.67201	15.4058	5.41888e-32	5.12427e-30	62.1593
MASP1	-1.05491	7.05104	-15.4023	5.52941e-32	5.19218e-30	62.1392
CYFIP2	-1.69308	7.15884	-15.3886	5.9816e-32	5.55929e-30	62.061
KBTBD11	-1.96313	6.68555	-15.3794	6.30683e-32	5.83651e-30	62.0083
TRIM16	2.97373	6.67312	15.369	6.69736e-32	6.14539e-30	61.9485
PRKAA2	1.65602	5.70008	15.3633	6.92023e-32	6.3231e-30	61.916
DUXAP10	1.99448	3.86574	15.3488	7.52139e-32	6.84352e-30	61.8331
PIR	1.67619	7.6374	15.3287	8.44506e-32	7.65179e-30	61.7179
COA6	1.38124	8.48067	15.32	8.88164e-32	8.01383e-30	61.6677
FXYD1	-1.70068	7.61539	-15.3166	9.05572e-32	8.137e-30	61.6484
GINS1	2.25428	6.32019	15.3159	9.09369e-32	8.13735e-30	61.6442
EIF5	-1.08258	9.67782	-15.3078	9.52711e-32	8.4459e-30	61.5979
SPSB2	1.10354	6.88116	15.3031	9.79033e-32	8.61827e-30	61.5708
SF3B4	1.01915	8.67696	15.295	1.02574e-31	8.99288e-30	61.5244
IRF8	-1.48351	8.54433	-15.2921	1.04341e-31	9.11088e-30	61.5074
JUNB	-1.83328	7.272	-15.2821	1.10486e-31	9.60873e-30	61.4505
MT1G	-1.81952	8.7055	-15.2367	1.43568e-31	1.224e-29	61.1899
GPRASP1	-1.35563	6.22853	-15.2247	1.53889e-31	1.30685e-29	61.1209
CDCA3	1.20701	5.92584	15.2148	1.6298e-31	1.37864e-29	61.0638
LRRN3	-1.14155	5.60599	-15.1777	2.01857e-31	1.69427e-29	60.8509
A2M	-1.03233	9.03012	-15.1641	2.18391e-31	1.82597e-29	60.7726
AGPAT4	1.01435	5.43229	15.1524	2.33712e-31	1.94655e-29	60.7052
GNMT	-3.27384	9.14348	-15.138	2.5403e-31	2.10767e-29	60.6222
CDH1	-1.17151	7.73011	-15.1277	2.69594e-31	2.22827e-29	60.5631
COL24A1	2.97525	4.14769	15.1025	3.11889e-31	2.56805e-29	60.4181
SLC25A20	-1.36107	9.44992	-15.0772	3.61018e-31	2.9613e-29	60.2726
RP11-96D1.11	-1.87428	7.51063	-15.0736	3.68717e-31	3.00172e-29	60.2516
CA2	-3.49957	9.38113	-15.0729	3.70108e-31	3.00175e-29	60.2478
SGOL2	1.62546	4.93319	15.063	3.92083e-31	3.16812e-29	60.1904
LARP1B	-1.06139	7.19332	-15.0491	4.24757e-31	3.40671e-29	60.1108
CENPK	1.93541	4.62142	15.012	5.26758e-31	4.19373e-29	59.8967
ZNF595	1.69028	4.09875	15.0089	5.36315e-31	4.25418e-29	59.8788
E2F8	1.89024	4.06628	15.0064	5.44046e-31	4.29975e-29	59.8645
TRIP13	1.76334	5.48879	14.9857	6.13424e-31	4.83044e-29	59.7451
MYOM2	-1.62194	7.01924	-14.9792	6.36721e-31	4.99572e-29	59.708
PI15	1.60931	4.70337	14.9784	6.39721e-31	5.00114e-29	59.7034
HGFAC	-2.16151	7.45257	-14.9494	7.56956e-31	5.87522e-29	59.536
TBX15	-2.37234	7.56457	-14.9443	7.79821e-31	6.03108e-29	59.5064
AURKA	1.29667	5.86838	14.9418	7.91259e-31	6.09776e-29	59.4919
SLC7A2	-1.01493	6.91037	-14.9288	8.53282e-31	6.52927e-29	59.4168
AGTR1	-1.78167	9.17109	-14.9109	9.46501e-31	7.21707e-29	59.3136
RND3	-2.3722	10.6593	-14.8378	1.4468e-30	1.08786e-28	58.8915
HIST1H3E	1.05493	4.90194	14.8206	1.59873e-30	1.19794e-28	58.7921
CDC37L1	-1.44446	7.62301	-14.8071	1.72938e-30	1.29137e-28	58.714
FIGNL1	1.45538	6.18145	14.8004	1.79837e-30	1.33827e-28	58.675
CHST9	-2.07996	6.36772	-14.7981	1.82228e-30	1.35142e-28	58.6619
BMPER	-1.31387	4.14508	-14.7294	2.71772e-30	1.99499e-28	58.2642
DCN	-2.30379	6.92667	-14.7045	3.14058e-30	2.28987e-28	58.1204
CYR61	-2.12679	9.07463	-14.6965	3.29055e-30	2.39117e-28	58.074
PDLIM5	-1.03638	6.63533	-14.6945	3.32891e-30	2.41095e-28	58.0624
FOXM1	1.80978	5.4348	14.6935	3.34912e-30	2.41751e-28	58.0564
PAMR1	-1.57281	7.39398	-14.6579	4.12007e-30	2.96412e-28	57.8503
ZFP36	-1.9182	10.3597	-14.6531	4.23788e-30	3.03878e-28	57.8222
DTL	2.02793	5.824	14.6509	4.29299e-30	3.06814e-28	57.8094
STXBP6	1.04076	4.93935	14.6456	4.42596e-30	3.14243e-28	57.779
NEK2	1.25581	4.1968	14.6172	5.22195e-30	3.69547e-28	57.6145
ANGPTL4	-1.4788	7.87078	-14.583	6.37748e-30	4.49851e-28	57.4156
LAMC1	1.26695	9.0955	14.576	6.64114e-30	4.66928e-28	57.3753
PLGLB2	-1.79326	5.83014	-14.5744	6.70345e-30	4.69784e-28	57.366
ECT2	1.1135	4.55061	14.5725	6.77771e-30	4.73456e-28	57.3551
HJURP	1.18744	5.05699	14.5519	7.64561e-30	5.30659e-28	57.2352
EZH2	1.59526	6.79367	14.5221	9.09501e-30	6.25246e-28	57.0625
CHST4	-2.02805	6.99587	-14.5187	9.27634e-30	6.35694e-28	57.0428
PEG10	2.3326	5.53333	14.5109	9.70824e-30	6.63192e-28	56.9976
IGF1	-2.01725	7.50439	-14.4784	1.17422e-29	7.97109e-28	56.8083
CDC20	2.33289	5.74177	14.4776	1.17954e-29	7.98218e-28	56.8038
JUN	-1.38457	8.46806	-14.4668	1.25648e-29	8.47632e-28	56.741
RAD51AP1	2.00731	6.3261	14.462	1.29236e-29	8.69133e-28	56.7129
TMEM64	1.25025	6.98526	14.4387	1.48074e-29	9.92736e-28	56.5776
MUT	-1.20531	10.7633	-14.417	1.68084e-29	1.12342e-27	56.4514
PALM2	-2.03766	7.38614	-14.4139	1.71101e-29	1.13656e-27	56.4338
MAN1C1	-1.89641	7.54099	-14.4034	1.81921e-29	1.20474e-27	56.3727
MCC	-1.35135	7.3831	-14.3572	2.38478e-29	1.5555e-27	56.1034
LPIN2	-1.22518	9.81636	-14.3535	2.43588e-29	1.58405e-27	56.0823
CLN8	-1.08272	6.8923	-14.3471	2.52898e-29	1.63967e-27	56.045
PHGDH	-1.68298	8.4887	-14.3457	2.55003e-29	1.64839e-27	56.0368
TTC9	1.41876	5.21776	14.3281	2.82767e-29	1.81163e-27	55.9339
RDH16	-2.30027	11.1504	-14.3262	2.85827e-29	1.82584e-27	55.9232
APOBEC3B	1.67282	5.47243	14.3153	3.04703e-29	1.94069e-27	55.8596
DUSP5	-2.05304	7.9344	-14.2967	3.39766e-29	2.15135e-27	55.7513
ANK3	-1.36101	6.53059	-14.2727	3.90919e-29	2.46803e-27	55.6117
XDH	-2.0239	9.20513	-14.2697	3.97848e-29	2.50448e-27	55.5942
CEBPD	-1.68715	8.90721	-14.2618	4.16681e-29	2.61132e-27	55.5482
TIGD1	1.28852	5.30132	14.2616	4.17232e-29	2.61132e-27	55.5469
SPRYD4	-1.29323	8.11197	-14.2468	4.55023e-29	2.83963e-27	55.4607
CDKN2C	1.23422	6.77514	14.2238	5.20606e-29	3.2303e-27	55.3267
GPHN	-1.03477	7.45112	-14.1588	7.62293e-29	4.70298e-27	54.9473
PAIP2B	-1.28568	6.88175	-14.1475	8.14793e-29	5.0126e-27	54.881
VASH2	1.01492	4.424	14.1345	8.79273e-29	5.39396e-27	54.8053
EFNA4	1.13686	6.16431	14.1314	8.95213e-29	5.47622e-27	54.7874
ALLC	-1.20665	6.03558	-14.1129	9.97676e-29	6.08582e-27	54.6796
UBE2C	1.32555	6.17038	14.1085	1.02389e-28	6.22821e-27	54.6538
SUCO	1.07373	7.74596	14.0888	1.14944e-28	6.93345e-27	54.5387
NUSAP1	1.51896	6.35915	14.0605	1.35733e-28	8.09723e-27	54.3733
NAPSB	-1.46425	6.17185	-14.057	1.38593e-28	8.24513e-27	54.3526
C1orf85	1.3322	7.56875	14.0296	1.62795e-28	9.60581e-27	54.1924
KIF18B	1.49276	6.732	14.0288	1.63529e-28	9.6229e-27	54.188
KLF6	-1.25489	8.30368	-14.0103	1.82331e-28	1.07002e-26	54.0797
PTTG1	1.70251	7.73108	13.9993	1.94523e-28	1.13541e-26	54.0153
GPC3	2.59159	5.56553	13.9846	2.12023e-28	1.23424e-26	53.9296
LPA	-2.88609	8.92028	-13.9818	2.15549e-28	1.2514e-26	53.9132
EPHA2	-1.55801	7.30412	-13.9725	2.27614e-28	1.31791e-26	53.859
TCF19	1.22073	5.54378	13.9667	2.35628e-28	1.35706e-26	53.8246
PRSS8	-1.01621	5.81317	-13.9454	2.67014e-28	1.52925e-26	53.7002
PGLYRP2	-3.26076	8.68261	-13.9368	2.80913e-28	1.59664e-26	53.6497
NRCAM	2.05089	5.35874	13.901	3.46659e-28	1.96516e-26	53.4405
PZP	-1.55376	7.03604	-13.8969	3.55229e-28	2.00848e-26	53.4162
STARD5	-1.25241	7.29979	-13.8855	3.79959e-28	2.14271e-26	53.3492
ESM1	1.658	5.12208	13.8559	4.52185e-28	2.5368e-26	53.1761
CYP2C19	-1.95658	7.78642	-13.8264	5.37842e-28	3.00955e-26	53.0035
ITGA2	1.50125	5.23337	13.8214	5.54015e-28	3.09206e-26	52.974
FOSB	-3.20059	8.18126	-13.807	6.03207e-28	3.34078e-26	52.8894
GAREM	-1.36177	7.19663	-13.7731	7.36437e-28	4.0579e-26	52.6909
ISX	2.5298	4.69144	13.7666	7.64981e-28	4.19384e-26	52.653
ATF5	-1.27292	7.50235	-13.7478	8.54769e-28	4.65076e-26	52.5426
SLC16A2	-1.27076	8.1774	-13.7219	9.95972e-28	5.31226e-26	52.3905
THRSP	-2.36326	8.2005	-13.7139	1.044e-27	5.55474e-26	52.3437
CDA	-1.32012	6.69114	-13.6974	1.15052e-27	6.10652e-26	52.247
FOXO1	-1.27041	7.20671	-13.693	1.18074e-27	6.25156e-26	52.2212
LINC00328	1.69679	3.60664	13.686	1.23115e-27	6.50257e-26	52.1796
GOT1	-2.09931	10.5744	-13.6837	1.24749e-27	6.57283e-26	52.1665
ACOT12	-2.8398	10.1024	-13.6704	1.34944e-27	7.09272e-26	52.0884
RP5-1136G13.2	1.06584	7.42255	13.6575	1.45636e-27	7.63621e-26	52.0125
CLIC6	-1.1756	5.47833	-13.6534	1.49165e-27	7.80235e-26	51.9887
ZFP3	-1.4422	5.83571	-13.6529	1.49636e-27	7.8081e-26	51.9856
PTP4A1	-1.02164	9.20875	-13.6417	1.59865e-27	8.28851e-26	51.9198
CPPED1	1.05733	7.10772	13.6412	1.60373e-27	8.28851e-26	51.9166
CENPE	1.0296	4.60394	13.6329	1.68344e-27	8.65913e-26	51.8684
PCAT6	1.25441	5.37817	13.6174	1.84512e-27	9.42362e-26	51.7771
HSD17B2	-3.02764	9.8926	-13.5879	2.19572e-27	1.10835e-25	51.6041
TBCE	1.14723	7.77701	13.5706	2.43274e-27	1.21665e-25	51.5021
SPA17	1.14308	4.71028	13.5316	3.06214e-27	1.52438e-25	51.2732
SLCO1B1	-1.55986	10.0261	-13.5279	3.13099e-27	1.55508e-25	51.2511
DLG5	1.16831	7.46572	13.5253	3.17834e-27	1.57139e-25	51.2361
GCGR	-1.14362	7.18356	-13.5177	3.32513e-27	1.63649e-25	51.1912
SDS	-2.78874	8.21231	-13.4984	3.72748e-27	1.82621e-25	51.0776
ACSL1	-1.9964	11.4473	-13.4898	3.92084e-27	1.91586e-25	51.0273
LIPG	-1.5834	8.59741	-13.4895	3.92815e-27	1.91586e-25	51.0254
ID1	-2.62997	7.43481	-13.4881	3.96086e-27	1.92747e-25	51.0172
CPN1	-1.64724	9.25577	-13.4598	4.68179e-27	2.258e-25	50.8508
COLCA2	1.63502	5.41746	13.4566	4.77283e-27	2.29679e-25	50.8317
GCDH	-1.21659	8.66906	-13.4501	4.95893e-27	2.38106e-25	50.7936
OGDHL	-1.83694	9.11158	-13.4488	4.99762e-27	2.39432e-25	50.7859
FABP1	-2.38572	9.72326	-13.4265	5.70327e-27	2.70843e-25	50.6545
ALDOB	-2.02235	9.31255	-13.402	6.591e-27	3.10278e-25	50.5106
MRGPRF	-1.78002	6.39565	-13.3968	6.79797e-27	3.19328e-25	50.4798
C21orf91	-1.09493	7.51931	-13.3805	7.48514e-27	3.50088e-25	50.384
HHAT	1.08372	6.65321	13.3744	7.76132e-27	3.62223e-25	50.348
CNTN3	-3.17465	6.90672	-13.3739	7.78328e-27	3.62466e-25	50.3452
FAM134B	-1.31484	5.86809	-13.3524	8.84311e-27	4.10059e-25	50.2182
ART4	-2.08741	7.60169	-13.3519	8.86612e-27	4.10247e-25	50.2156
AGPAT2	-1.01912	8.00932	-13.3385	9.60172e-27	4.41455e-25	50.1363
COX7B2	2.5874	4.44671	13.3275	1.0247e-26	4.69133e-25	50.0716
GGH	1.40779	11.0419	13.3254	1.03714e-26	4.73825e-25	50.0596
CYP2J2	-1.14655	9.61167	-13.3166	1.09289e-26	4.97197e-25	50.0075
PANK1	-1.62711	11.1113	-13.3142	1.10854e-26	5.03259e-25	49.9934
SLC10A1	-2.55793	11.2047	-13.3065	1.16029e-26	5.24551e-25	49.948
ACMSD	-1.79305	9.89062	-13.2641	1.49124e-26	6.65832e-25	49.6984
TP53I3	1.86123	7.60139	13.255	1.57411e-26	7.01388e-25	49.6446
MAGEA1	2.89956	5.39281	13.2466	1.6549e-26	7.34362e-25	49.5948
C3P1	-2.01478	10.2862	-13.2349	1.77292e-26	7.85125e-25	49.5263
TKT	1.3086	6.52609	13.2018	2.15811e-26	9.46029e-25	49.3307
NEB	1.08682	5.07617	13.2011	2.16683e-26	9.47932e-25	49.3267
CYP2A6	-2.7861	9.99279	-13.1991	2.19237e-26	9.57172e-25	49.315
GSTZ1	-1.60687	8.56255	-13.1877	2.34605e-26	1.01811e-24	49.2476
ZEB1-AS1	1.16653	4.8084	13.185	2.38394e-26	1.03249e-24	49.2317
IGFBP3	-2.11444	10.5923	-13.1664	2.66236e-26	1.14619e-24	49.1218
BGN	-1.45907	7.4254	-13.1622	2.72913e-26	1.17028e-24	49.0972
TENM1	-1.6197	6.10338	-13.1209	3.48621e-26	1.48027e-24	48.8537
GBA3	-2.43484	9.49307	-13.1132	3.64922e-26	1.54645e-24	48.8082
SLC19A3	-1.6493	6.94096	-13.1097	3.72687e-26	1.57628e-24	48.7873
GYS2	-2.86342	9.43995	-13.1092	3.73593e-26	1.57703e-24	48.7848
ZWINT	1.95697	8.11735	13.0971	4.01503e-26	1.68363e-24	48.7132
LOC100287896	1.02345	4.49848	13.0947	4.07259e-26	1.70255e-24	48.699
ALDH6A1	-1.40425	8.9959	-13.0875	4.25005e-26	1.7699e-24	48.6566
BIRC5	1.09728	5.11789	13.0734	4.62157e-26	1.91724e-24	48.5732
NFIL3	-1.90395	9.24802	-13.0722	4.65578e-26	1.9265e-24	48.5659
ABHD15	-1.06238	7.14034	-13.0719	4.66169e-26	1.9265e-24	48.5646
SLCO1B3	-3.65958	9.76543	-13.0513	5.27029e-26	2.16974e-24	48.4426
IL18RAP	-1.35234	7.17699	-13.0058	6.90535e-26	2.83211e-24	48.1738
OAT	-1.81795	11.0161	-13	7.1433e-26	2.92416e-24	48.1401
ANKRD27	1.04246	8.12143	12.9848	7.81926e-26	3.17685e-24	48.0502
ZBTB21	-1.31667	8.45981	-12.9707	8.50308e-26	3.44176e-24	47.9668
SLC7A6	1.12215	5.72038	12.9658	8.75595e-26	3.52435e-24	47.9376
LCN2	3.04553	7.19806	12.9651	8.79276e-26	3.5326e-24	47.9335
KLRF1	-1.3585	6.14842	-12.9356	1.04734e-25	4.18455e-24	47.7595
SLCO4C1	-1.13469	4.70684	-12.9331	1.06306e-25	4.23953e-24	47.7447
DAK	-1.03635	6.91134	-12.9266	1.1053e-25	4.39986e-24	47.7059
GNAL	1.14175	4.65943	12.9219	1.13624e-25	4.51474e-24	47.6784
AMOTL2	-1.3236	8.49398	-12.9197	1.15143e-25	4.56672e-24	47.6652
ASPA	-2.05106	7.32161	-12.9135	1.19464e-25	4.71972e-24	47.6286
SMC2	1.22956	6.29336	12.9116	1.2084e-25	4.7578e-24	47.6172
C1orf168	-1.33447	8.22746	-12.9029	1.27239e-25	5.00064e-24	47.5659
EPCAM	-3.64124	8.55073	-12.8937	1.34346e-25	5.26089e-24	47.5118
AK025288	-1.89514	10.8386	-12.8509	1.73346e-25	6.67936e-24	47.2583
IL4R	-1.43178	9.23252	-12.8443	1.8019e-25	6.91606e-24	47.2198
SHBG	-1.34349	7.05891	-12.8441	1.80447e-25	6.91606e-24	47.2184
CCNE2	1.02291	4.257	12.8429	1.81775e-25	6.95466e-24	47.2111
C9	-4.92859	10.7629	-12.8304	1.95821e-25	7.42188e-24	47.1371
SRXN1	1.78468	9.29056	12.8302	1.96043e-25	7.42188e-24	47.1359
ASL	-1.52813	10.7336	-12.8189	2.09621e-25	7.90826e-24	47.0693
SRD5A1	-1.50634	9.37271	-12.8184	2.10228e-25	7.91736e-24	47.0665
CPED1	-1.02971	7.82608	-12.8138	2.16088e-25	8.12392e-24	47.0391
FMO2	-1.40665	6.59755	-12.8099	2.2112e-25	8.29872e-24	47.0162
GNAI1	1.46474	8.59956	12.785	2.56443e-25	9.55813e-24	46.8688
MKI67	1.01814	5.09076	12.7824	2.60496e-25	9.67587e-24	46.8532
LINC01139	1.30458	3.44403	12.7648	2.89217e-25	1.06877e-23	46.7492
BCKDHB	-1.05211	8.14926	-12.7537	3.08861e-25	1.13748e-23	46.6838
SASS6	1.02391	4.86831	12.7398	3.35545e-25	1.2274e-23	46.6014
GPR125	-1.04456	6.39989	-12.7394	3.36321e-25	1.22817e-23	46.5991
DNAH12	1.11146	4.31249	12.7287	3.58404e-25	1.30661e-23	46.5359
GPM6A	-2.05311	6.46565	-12.7266	3.63093e-25	1.32147e-23	46.5229
FTCD	-1.72167	9.34065	-12.7222	3.72518e-25	1.3535e-23	46.4975
IRX3	2.48942	6.32063	12.6916	4.46984e-25	1.61593e-23	46.3162
CYP4F2	-1.83195	10.0945	-12.6849	4.65146e-25	1.67879e-23	46.2766
UAP1	-1.01372	10.9734	-12.6687	5.12296e-25	1.84589e-23	46.1806
ID4	-1.17782	5.72026	-12.661	5.3649e-25	1.92665e-23	46.1347
PPARGC1A	-1.71812	7.08211	-12.641	6.04086e-25	2.15156e-23	46.0167
G6PC	-2.13051	8.55923	-12.6313	6.40035e-25	2.27213e-23	45.9592
CD1D	-1.66357	7.50044	-12.6134	7.1212e-25	2.52389e-23	45.853
NRG1	-1.06446	5.88173	-12.6038	7.53748e-25	2.66008e-23	45.7965
CRNDE	2.45883	5.62767	12.6037	7.5423e-25	2.66008e-23	45.7959
VNN1	-3.31882	9.81984	-12.5831	8.53133e-25	2.99912e-23	45.6733
ACADL	-2.20847	7.86892	-12.5662	9.42966e-25	3.28823e-23	45.5738
APOA5	-2.00228	9.79827	-12.5633	9.59836e-25	3.34168e-23	45.5561
SLC51A	-3.11811	9.77592	-12.5596	9.81299e-25	3.41092e-23	45.5342
LINC00348	3.11261	4.53234	12.5063	1.34732e-24	4.63113e-23	45.2189
TUBG1	1.25372	6.63641	12.4981	1.41536e-24	4.84963e-23	45.1699
EGR2	-2.16911	7.6215	-12.4933	1.45576e-24	4.97233e-23	45.1419
KPNA2	1.2189	9.75862	12.4897	1.48815e-24	5.07493e-23	45.12
PEMT	-1.23971	9.44603	-12.4881	1.502e-24	5.11413e-23	45.1108
MOGAT2	-1.10486	6.75975	-12.4862	1.51896e-24	5.16374e-23	45.0997
ATF3	-1.08974	7.5209	-12.4776	1.59893e-24	5.42708e-23	45.0486
DNM3OS	-1.32784	5.00827	-12.4762	1.61242e-24	5.4643e-23	45.0403
C8B	-1.74143	11.4855	-12.4584	1.79237e-24	6.04577e-23	44.9351
SRPX	-2.95727	7.3	-12.4573	1.80508e-24	6.07916e-23	44.928
SPRY2	-1.18307	8.18517	-12.4525	1.85702e-24	6.23468e-23	44.8998
STAT4	-1.37038	7.2735	-12.4477	1.91037e-24	6.40389e-23	44.8716
BLNK	-1.357	8.87955	-12.445	1.94168e-24	6.48875e-23	44.8555
CLDN1	-1.06984	9.82111	-12.4342	2.07123e-24	6.87922e-23	44.7913
DUT	1.25738	8.80763	12.4307	2.11494e-24	7.01364e-23	44.7705
DHRS1	-1.37186	10.7959	-12.4283	2.1453e-24	7.10345e-23	44.7563
SLC38A6	1.45256	7.59853	12.424	2.20144e-24	7.27081e-23	44.7306
KIF15	1.50758	4.86208	12.4239	2.20256e-24	7.27081e-23	44.7301
DEPDC1	1.26941	3.85809	12.4138	2.33848e-24	7.66787e-23	44.6706
CYP2A7	-1.89895	9.8337	-12.4137	2.34055e-24	7.66787e-23	44.6697
SLC25A25	-1.2063	8.89402	-12.3962	2.59777e-24	8.47209e-23	44.566
GK	-1.34356	7.69439	-12.3957	2.60535e-24	8.48403e-23	44.5631
LRRC45	1.22644	6.41087	12.3911	2.67797e-24	8.69438e-23	44.5358
PAPSS2	-1.24692	9.12969	-12.3732	2.9786e-24	9.61276e-23	44.43
YPEL2	-1.21925	7.49263	-12.3667	3.09726e-24	9.98082e-23	44.3911
C7	-3.10387	8.40983	-12.3622	3.18073e-24	1.02194e-22	44.3647
RP11-285J16.1	1.00676	5.25007	12.3532	3.35738e-24	1.0755e-22	44.3109
ERRFI1	-1.52505	12.4606	-12.3509	3.40245e-24	1.08673e-22	44.2977
RP11-1109F11.5	1.25469	4.74933	12.3506	3.40991e-24	1.0875e-22	44.2955
AVPI1	-1.00037	7.97946	-12.34	3.63146e-24	1.15476e-22	44.2329
IL13RA2	-2.73474	6.60092	-12.3392	3.64883e-24	1.15858e-22	44.2281
CDC7	1.77829	6.23218	12.3265	3.93561e-24	1.24055e-22	44.1529
CD14	-2.26618	10.5959	-12.3231	4.01533e-24	1.26384e-22	44.133
EPB41L4B	-1.00146	6.84496	-12.2886	4.93279e-24	1.54811e-22	43.9283
DHODH	-1.46302	7.81242	-12.2577	5.93079e-24	1.84793e-22	43.7451
SLC39A5	-1.16725	7.43437	-12.2098	7.89573e-24	2.43912e-22	43.4606
ADK	-1.17049	8.06232	-12.2068	8.0359e-24	2.47535e-22	43.4431
PTS	-1.09351	10.0297	-12.2034	8.20003e-24	2.52232e-22	43.423
HOOK1	-1.10444	9.35132	-12.1775	9.57393e-24	2.9283e-22	43.2689
HAND2-AS1	-1.43407	5.91108	-12.1707	9.96664e-24	3.04411e-22	43.229
SLC27A2	-2.21899	11.0566	-12.164	1.03746e-23	3.15093e-22	43.1891
EML6	1.77715	5.74719	12.1427	1.17784e-23	3.5524e-22	43.0629
ASAP2	1.67837	7.83738	12.1397	1.19971e-23	3.61332e-22	43.0446
PRR18	-1.39595	7.40991	-12.1141	1.39744e-23	4.19715e-22	42.8929
TNFSF4	1.13127	6.29312	12.0922	1.59234e-23	4.76272e-22	42.7631
LINC01419	2.21193	3.69172	12.0907	1.6064e-23	4.79814e-22	42.7543
DYNC1I1	1.92359	5.01117	12.0858	1.65411e-23	4.91563e-22	42.7252
ZNF667-AS1	-1.32677	6.88158	-12.0855	1.65708e-23	4.91563e-22	42.7235
PIK3C2G	-1.95982	7.24201	-12.077	1.7438e-23	5.14469e-22	42.6727
FGF13	2.94384	6.99351	12.0744	1.77046e-23	5.21623e-22	42.6577
SLC1A1	-1.46977	8.04524	-12.061	1.91862e-23	5.6374e-22	42.5778
SRD5A2	-2.24722	8.49179	-12.0168	2.49812e-23	7.29066e-22	42.3153
KLKB1	-1.72589	11.7648	-11.9992	2.77456e-23	8.05404e-22	42.211
ILDR2	1.08224	4.25557	11.9934	2.87174e-23	8.32498e-22	42.1768
TRIM71	1.65426	4.71483	11.9925	2.88777e-23	8.36024e-22	42.1712
LOC200772	-1.37808	6.47718	-11.9903	2.92477e-23	8.45605e-22	42.1586
HIST1H2AC	1.10881	9.17391	11.9848	3.02346e-23	8.71811e-22	42.1256
RAB27A	-1.50373	8.6659	-11.9766	3.1747e-23	9.12989e-22	42.077
FAM150B	-1.84645	5.01425	-11.9587	3.53206e-23	1.00245e-21	41.971
C11orf96	-2.08627	9.94041	-11.9479	3.76934e-23	1.06699e-21	41.9064
CCDC3	-1.49129	8.70567	-11.9471	3.78685e-23	1.07055e-21	41.9017
PCOLCE	-1.26157	8.2239	-11.9378	4.00242e-23	1.12708e-21	41.8467
INPP1	-1.08894	9.54153	-11.925	4.32128e-23	1.21371e-21	41.7705
ADH4	-2.29831	8.21803	-11.9085	4.76701e-23	1.33028e-21	41.6729
FAM110C	-2.97374	8.69783	-11.9004	5.00474e-23	1.39124e-21	41.6245
RNF43	1.58077	8.21023	11.8928	5.23636e-23	1.45004e-21	41.5795
TAF1A	1.07922	5.79427	11.888	5.38899e-23	1.4866e-21	41.551
LOC101927330	1.02617	5.47694	11.8809	5.62317e-23	1.54334e-21	41.5087
ZC2HC1C	-1.12977	6.07654	-11.8795	5.67003e-23	1.55423e-21	41.5004
ADAMTS1	-1.89653	7.45368	-11.8762	5.78073e-23	1.57858e-21	41.4812
TRAM1L1	1.15386	4.52811	11.8152	8.32141e-23	2.2413e-21	41.1191
NKAIN2	1.29345	3.71901	11.8058	8.80385e-23	2.36535e-21	41.063
SLC25A18	-2.39305	10.0618	-11.7995	9.14099e-23	2.44682e-21	41.0257
PHYHIPL	1.57424	6.43418	11.7811	1.02004e-22	2.72367e-21	40.9167
GLDC	-1.90655	9.80833	-11.7788	1.03404e-22	2.75765e-21	40.9031
RRAGD	1.57574	7.75808	11.7681	1.10266e-22	2.93703e-21	40.8392
KIAA0922	-1.20925	8.56826	-11.7573	1.17558e-22	3.12741e-21	40.7756
ADAMTSL2	-1.32671	5.75228	-11.7543	1.19706e-22	3.18065e-21	40.7576
TCTEX1D1	-1.45752	5.3038	-11.7363	1.33311e-22	3.53348e-21	40.6506
IPCEF1	-1.14856	6.00494	-11.7351	1.34216e-22	3.55311e-21	40.6438
IGJ	-3.91456	8.14147	-11.7345	1.34768e-22	3.56337e-21	40.6398
2019-03-01	-1.05906	9.64517	-11.7303	1.38161e-22	3.64418e-21	40.615
TPX2	1.43918	5.72641	11.712	1.54143e-22	4.04602e-21	40.5062
CRIP3	1.15782	5.50762	11.7085	1.57332e-22	4.12473e-21	40.4859
SLC25A15	-1.56153	8.74344	-11.7002	1.65377e-22	4.33039e-21	40.4363
GBP1	-1.34849	8.85	-11.6979	1.6764e-22	4.38436e-21	40.4228
DCAF4L2	2.01935	3.94723	11.6904	1.75379e-22	4.58123e-21	40.3779
COG2	1.09412	7.41578	11.6818	1.84599e-22	4.81624e-21	40.327
SPINK1	4.11523	7.22723	11.6792	1.87491e-22	4.88581e-21	40.3116
CHRM3	1.04671	4.83995	11.6755	1.91694e-22	4.97141e-21	40.2895
ARHGEF26	-1.31259	6.57752	-11.6557	2.15701e-22	5.56735e-21	40.1722
CCDC77	1.10907	6.03672	11.6405	2.36154e-22	6.06634e-21	40.0822
SPATA18	-1.13765	5.98714	-11.6353	2.43691e-22	6.25251e-21	40.051
SP5	2.08643	7.05842	11.5849	3.29139e-22	8.28781e-21	39.7522
RCL1	-1.07124	7.95337	-11.5713	3.57035e-22	8.93826e-21	39.6713
SERPINA4	-1.8617	9.81985	-11.5693	3.61275e-22	9.01316e-21	39.6596
AKR7A3	-1.42561	8.81081	-11.5615	3.78551e-22	9.42243e-21	39.6132
PSAT1	-1.09242	8.93383	-11.5591	3.83906e-22	9.54475e-21	39.5992
CYSTM1	1.05091	9.47835	11.5516	4.01538e-22	9.94887e-21	39.5546
C6	-2.74822	11.8284	-11.5451	4.17518e-22	1.03051e-20	39.5158
SHCBP1	1.34745	4.53442	11.5107	5.12776e-22	1.25613e-20	39.3115
STEAP1	1.80775	7.58854	11.5083	5.2017e-22	1.2728e-20	39.2973
NR4A2	-2.00822	7.19439	-11.4851	5.973e-22	1.45332e-20	39.1599
HOXA13	1.15621	3.83434	11.4836	6.02655e-22	1.46142e-20	39.151
LOC100507053	1.18876	4.56091	11.4812	6.11252e-22	1.48061e-20	39.1369
POLQ	1.00478	5.22131	11.4789	6.19829e-22	1.49971e-20	39.1231
IYD	-1.41031	5.82267	-11.4763	6.29538e-22	1.51981e-20	39.1076
SMYD3	1.333	7.07104	11.4704	6.52197e-22	1.571e-20	39.0725
SERPINA5	-1.56101	10.7132	-11.4633	6.80476e-22	1.63548e-20	39.0303
UNC93A	-1.25606	5.79831	-11.4596	6.95682e-22	1.66833e-20	39.0083
PXMP2	-1.06937	10.9645	-11.455	7.15031e-22	1.71094e-20	38.9811
FNIP2	-1.2149	8.2892	-11.4496	7.38211e-22	1.76445e-20	38.9494
SULT1A2	-1.19312	8.96752	-11.4374	7.94189e-22	1.89407e-20	38.8767
FANCI	1.04099	5.22691	11.436	8.00643e-22	1.90569e-20	38.8687
RAB25	-1.36527	5.55925	-11.4293	8.3363e-22	1.97941e-20	38.8285
SLC41A2	-1.70001	8.93535	-11.4256	8.52047e-22	2.02093e-20	38.8068
KIAA0101	1.29116	6.93587	11.4114	9.27294e-22	2.18981e-20	38.7227
DUSP10	-1.3219	7.81448	-11.4048	9.64545e-22	2.2753e-20	38.6836
CENPU	1.28474	5.52569	11.4041	9.6886e-22	2.28299e-20	38.6791
LSR	-1.9572	7.66097	-11.3984	1.00245e-21	2.35446e-20	38.6453
MAT1A	-1.45395	12.0083	-11.3967	1.01252e-21	2.37398e-20	38.6353
CENPM	1.10635	5.76443	11.3947	1.02473e-21	2.39898e-20	38.6234
ACSM3	-1.34946	7.62554	-11.3566	1.28596e-21	2.98793e-20	38.3978
SPC25	1.25013	3.45763	11.3305	1.503e-21	3.4625e-20	38.2428
MGLL	-1.45523	9.00084	-11.3168	1.63151e-21	3.74658e-20	38.1612
GREM2	-1.57573	6.15824	-11.3078	1.72153e-21	3.93661e-20	38.1079
RFC4	1.34409	7.8091	11.2841	1.98264e-21	4.50514e-20	37.9675
IER2	-1.4015	10.8561	-11.271	2.14438e-21	4.85738e-20	37.8896
HOXA10	1.4247	5.25472	11.2616	2.26749e-21	5.10953e-20	37.8341
DKK1	3.71347	5.50575	11.2567	2.33523e-21	5.24036e-20	37.8049
CYP3A43	-1.82255	8.46183	-11.2356	2.64827e-21	5.9061e-20	37.6799
RNF165	-1.26079	5.18603	-11.2092	3.10048e-21	6.88624e-20	37.5232
ZBED8	1.11093	4.54095	11.1819	3.64927e-21	8.03099e-20	37.3613
RP11-469M7.1	-1.23742	7.78045	-11.1761	3.77571e-21	8.2924e-20	37.3274
SERPINB9	-1.55979	7.32022	-11.1738	3.82976e-21	8.40257e-20	37.3133
SLC22A4	2.23501	5.54564	11.1648	4.04e-21	8.84592e-20	37.2602
KCNJ16	-1.02749	4.60404	-11.1413	4.64724e-21	1.01243e-19	37.1211
TMEM154	-1.71883	6.49291	-11.1341	4.85258e-21	1.05505e-19	37.0781
FETUB	-2.3311	7.24756	-11.1286	5.01397e-21	1.08686e-19	37.0456
EID3	1.60721	5.09482	11.1266	5.07367e-21	1.0987e-19	37.0339
SERPINI1	1.683	6.20354	11.1252	5.11752e-21	1.10709e-19	37.0253
SLC20A1	-1.5082	9.39119	-11.1153	5.42824e-21	1.17314e-19	36.9667
GABARAPL1	-1.06971	8.51384	-11.1087	5.64504e-21	1.21514e-19	36.9278
CDCA5	1.01055	6.344	11.0915	6.25538e-21	1.34252e-19	36.8258
FOXA3	-1.3141	9.78356	-11.0873	6.41259e-21	1.3749e-19	36.8012
PSPH	1.17605	4.72067	11.0782	6.7705e-21	1.44877e-19	36.7472
AGPAT9	-1.88761	9.16547	-11.067	7.23972e-21	1.54307e-19	36.6806
CCDC170	1.60329	5.00233	11.0473	8.13983e-21	1.72642e-19	36.5642
SLC44A5	1.0791	4.02426	11.041	8.45537e-21	1.78984e-19	36.5264
FOLH1B	-1.91808	8.38152	-11.0141	9.92539e-21	2.08674e-19	36.3672
C1orf162	-1.15674	7.99264	-11.0115	1.00786e-20	2.11485e-19	36.3519
TTC30A	1.12544	4.71026	10.9876	1.16226e-20	2.42008e-19	36.2103
FGB	-1.05839	13.254	-10.9824	1.19888e-20	2.48437e-19	36.1795
GIPC2	-1.19098	7.28523	-10.9662	1.32027e-20	2.72551e-19	36.0837
STRA13	1.13767	8.78874	10.9634	1.34249e-20	2.76347e-19	36.0671
CHST7	-1.19865	6.30675	-10.9598	1.37169e-20	2.8209e-19	36.0457
TMPRSS2	-1.08226	6.90937	-10.947	1.48009e-20	3.02943e-19	35.9702
SORL1	-1.36405	10.1404	-10.9449	1.4984e-20	3.06401e-19	35.958
ABLIM3	-1.15995	7.5791	-10.916	1.78094e-20	3.61785e-19	35.7864
GLIS3	-1.48274	6.35203	-10.9074	1.87426e-20	3.80028e-19	35.7356
DTX1	-1.06192	8.28994	-10.8865	2.12257e-20	4.2837e-19	35.6121
UBE2T	1.09009	4.86246	10.849	2.65342e-20	5.31051e-19	35.3903
ANGPTL1	-1.37627	6.17041	-10.8357	2.87183e-20	5.7212e-19	35.3117
LOC100505851	1.2278	3.79859	10.8264	3.036e-20	6.02608e-19	35.2565
GLYAT	-1.7131	9.26218	-10.7922	3.72173e-20	7.34677e-19	35.0542
CDK5	1.11209	6.66561	10.7763	4.09153e-20	8.04742e-19	34.9602
BAMBI	1.21647	8.80702	10.7554	4.63161e-20	9.08492e-19	34.837
GFRA1	-1.0179	6.39201	-10.7265	5.50304e-20	1.07262e-18	34.6658
TSPYL5	-1.15974	6.24941	-10.7242	5.57744e-20	1.08615e-18	34.6524
C9orf152	1.71164	4.13461	10.7224	5.63891e-20	1.09713e-18	34.6416
TRIM22	-1.57399	9.10197	-10.7209	5.68784e-20	1.10566e-18	34.633
CCDC68	-1.5088	7.30144	-10.7187	5.76388e-20	1.11943e-18	34.6198
PPFIBP2	-1.08531	8.88164	-10.6722	7.60049e-20	1.46041e-18	34.3451
OIP5	1.16186	5.00471	10.6704	7.6836e-20	1.47507e-18	34.3343
HMGCS2	-1.76301	10.9558	-10.6689	7.74844e-20	1.4862e-18	34.3259
FSTL5	2.78713	4.23352	10.6676	7.81014e-20	1.49671e-18	34.318
PCDH17	1.26679	6.48197	10.667	7.83662e-20	1.50046e-18	34.3147
KIF23	1.15953	3.9542	10.6598	8.18145e-20	1.56096e-18	34.2719
CYP2B7P	-3.47552	8.44572	-10.649	8.72116e-20	1.65955e-18	34.2085
IGFBP1	-1.1935	7.93175	-10.6462	8.87055e-20	1.68649e-18	34.1916
CYP2C9	-1.89126	10.8649	-10.6445	8.96203e-20	1.70239e-18	34.1814
H2AFZ	1.04904	9.82524	10.6317	9.6682e-20	1.83011e-18	34.1061
PPAPDC1A	-1.02816	5.54352	-10.6314	9.68645e-20	1.83197e-18	34.1042
DEPDC7	-1.49684	9.34998	-10.6305	9.73844e-20	1.84019e-18	34.0989
COL15A1	2.03218	5.19575	10.627	9.94139e-20	1.87519e-18	34.0784
MCM3	1.20786	7.38387	10.6267	9.9583e-20	1.87519e-18	34.0767
TAT	-1.47704	8.08547	-10.6173	1.05325e-19	1.9816e-18	34.0211
MXRA5	-1.65869	6.99814	-10.613	1.08055e-19	2.03119e-18	33.9957
SSX1	1.86255	4.39364	10.6078	1.11416e-19	2.09256e-18	33.9652
TARBP1	1.23148	8.21081	10.6069	1.12058e-19	2.10279e-18	33.9595
INMT	-1.76775	7.00907	-10.5968	1.18994e-19	2.21947e-18	33.8999
RP11-394I13.2	1.14255	4.10377	10.5868	1.26295e-19	2.34959e-18	33.8408
KNTC1	1.40083	5.94914	10.5771	1.33761e-19	2.48209e-18	33.7837
RP11-180N14.1	3.19228	4.40567	10.5411	1.65691e-19	3.04071e-18	33.5712
GJB2	-1.1418	7.64867	-10.5383	1.6838e-19	3.08743e-18	33.5552
MAGEC2	1.0416	4.52777	10.5197	1.88148e-19	3.43536e-18	33.4449
ESRP1	-1.08819	5.12392	-10.5178	1.90249e-19	3.46788e-18	33.4339
CTNNA2	3.06589	5.37934	10.4866	2.29003e-19	4.11882e-18	33.2498
LINC01018	-1.58025	6.41901	-10.4716	2.50323e-19	4.47995e-18	33.1614
OSR2	1.19463	4.24594	10.4589	2.69918e-19	4.8187e-18	33.0866
STEAP4	-1.2206	5.73267	-10.457	2.72975e-19	4.86525e-18	33.0754
HMOX1	-1.29398	8.18166	-10.4553	2.75758e-19	4.9108e-18	33.0653
TMEM45A	-2.45142	9.78363	-10.4495	2.85331e-19	5.06463e-18	33.0315
SFN	1.74069	7.16953	10.4478	2.88193e-19	5.10706e-18	33.0216
PTGS2	-1.43316	4.3712	-10.4428	2.96998e-19	5.25878e-18	32.9917
IGLC1	-1.55057	6.85654	-10.4308	3.18942e-19	5.61063e-18	32.9209
SPINT2	-1.68984	7.30968	-10.4281	3.24003e-19	5.69504e-18	32.9053
CLDN10	-1.76534	6.82095	-10.4166	3.46859e-19	6.06723e-18	32.8376
BHMT	-2.02018	11.9228	-10.4081	3.64771e-19	6.37026e-18	32.7876
AVPR1A	-1.15089	5.57272	-10.3999	3.8305e-19	6.66796e-18	32.7391
PROZ	-1.56852	8.54583	-10.3994	3.84215e-19	6.68287e-18	32.736
TMEM74B	1.11872	5.72482	10.3917	4.02169e-19	6.97275e-18	32.6907
GABRP	-1.94471	5.03221	-10.3886	4.09647e-19	7.09672e-18	32.6724
CEP55	1.60205	4.41406	10.3839	4.21071e-19	7.28299e-18	32.6451
RP11-196G18.23	1.15408	4.65818	10.3823	4.25111e-19	7.34699e-18	32.6356
HRCT1	1.04298	7.11098	10.38	4.30938e-19	7.4299e-18	32.6221
UHRF1	1.55661	6.00191	10.3693	4.59169e-19	7.89152e-18	32.5591
LHX4-AS1	1.03935	5.66943	10.3473	5.23198e-19	8.9564e-18	32.4295
LURAP1L	-1.3339	8.3973	-10.3272	5.89284e-19	1.00559e-17	32.3114
FRMD6	-1.54817	8.49151	-10.3255	5.95495e-19	1.01539e-17	32.301
LINC01146	-1.56207	5.40233	-10.3225	6.06172e-19	1.03167e-17	32.2834
HELLS	1.04664	4.82213	10.3127	6.42398e-19	1.09021e-17	32.2257
PFKFB3	-1.73993	8.84733	-10.3077	6.6157e-19	1.12187e-17	32.1966
UGGT1	1.19078	7.83873	10.3007	6.89632e-19	1.16672e-17	32.1553
TUBB2A	1.23526	9.7151	10.2891	7.38513e-19	1.24649e-17	32.0873
C1R	-1.19023	11.7364	-10.281	7.7509e-19	1.30416e-17	32.0393
GNE	-1.00076	10.6419	-10.2772	7.92547e-19	1.3325e-17	32.0172
LOC101930114	1.65353	7.18876	10.2767	7.94724e-19	1.33512e-17	32.0145
CLRN3	-2.52126	9.08392	-10.2711	8.21681e-19	1.37827e-17	31.9814
AFM	-2.47309	11.0594	-10.2702	8.26319e-19	1.38498e-17	31.9758
SLC6A2	1.0014	4.60507	10.2522	9.18912e-19	1.53424e-17	31.8704
FAT4	-1.17431	6.34954	-10.252	9.20314e-19	1.53539e-17	31.8689
ACADSB	-1.40425	10.0813	-10.2419	9.77014e-19	1.62373e-17	31.8095
MYC	-2.08481	8.60585	-10.2409	9.82868e-19	1.63221e-17	31.8036
SLCO6A1	1.37248	4.15226	10.2384	9.97517e-19	1.65527e-17	31.7889
EPHX2	-1.37633	9.09082	-10.2369	1.00635e-18	1.66865e-17	31.7802
MAGEA6	3.07754	4.62894	10.2215	1.10228e-18	1.82074e-17	31.6898
PON3	-1.40225	12.1879	-10.2081	1.193e-18	1.96459e-17	31.6113
CTH	-1.36706	9.62393	-10.175	1.45118e-18	2.37351e-17	31.4168
ANO1	-1.17237	6.10517	-10.1631	1.55763e-18	2.53612e-17	31.3466
SATB1	-1.08183	6.81026	-10.1538	1.64481e-18	2.66804e-17	31.2925
MEST	-1.14869	9.07988	-10.1415	1.76907e-18	2.85464e-17	31.2202
MBL2	-2.37182	10.5816	-10.1216	1.99009e-18	3.20173e-17	31.1034
LYPD8	1.10514	4.76442	10.113	2.09446e-18	3.35719e-17	31.0527
WASF1	1.02464	7.4988	10.0973	2.29789e-18	3.66968e-17	30.9607
BBOX1	-2.49102	8.58439	-10.0902	2.39558e-18	3.81239e-17	30.9194
GADD45A	-1.17476	10.6368	-10.0673	2.74275e-18	4.35123e-17	30.785
HGF	-1.15277	6.06352	-10.0641	2.79602e-18	4.42925e-17	30.766
DQ592442	1.46146	6.36029	10.036	3.30067e-18	5.20963e-17	30.6013
THBS4	1.50526	6.37643	10.0326	3.36813e-18	5.30836e-17	30.5812
NME1	1.17155	9.21626	10.0261	3.49798e-18	5.505e-17	30.5437
ODAM	2.13507	4.30038	10.0089	3.87289e-18	6.08617e-17	30.4426
SPIRE1	-1.12029	6.20658	-10.0075	3.90497e-18	6.1277e-17	30.4345
CTB-167B5.2	-1.89175	6.05972	-9.99593	4.18096e-18	6.52766e-17	30.3667
SHROOM2	-1.45996	7.90367	-9.98923	4.34951e-18	6.78105e-17	30.3275
AKR1B10	3.81216	8.92266	9.98266	4.52133e-18	7.03878e-17	30.289
SYT1	1.0722	4.71078	9.97702	4.6744e-18	7.26662e-17	30.256
GLUL	2.10972	10.7411	9.97361	4.76926e-18	7.39287e-17	30.2361
SLC22A7	-1.49654	8.42029	-9.94239	5.73329e-18	8.79904e-17	30.0534
NCAPD2	1.09555	5.94769	9.93217	6.08946e-18	9.30609e-17	29.9936
LOC100129447	-1.58734	7.34358	-9.9318	6.10274e-18	9.31981e-17	29.9914
IGLL5	-1.05222	5.97729	-9.92928	6.19414e-18	9.44606e-17	29.9767
BCHE	-1.60322	10.3401	-9.91926	6.57103e-18	9.98567e-17	29.9181
ZNF280C	1.32472	5.74992	9.90534	7.13278e-18	1.08241e-16	29.8367
PODXL	1.21556	7.51811	9.90099	7.31761e-18	1.10813e-16	29.8113
NLRC3	-1.08387	6.36127	-9.8776	8.39895e-18	1.26042e-16	29.6746
FOXF1	-1.20496	5.70031	-9.85893	9.37521e-18	1.40014e-16	29.5655
GPT2	-1.22413	9.08824	-9.85328	9.69179e-18	1.44443e-16	29.5325
TRPM8	-1.12312	7.31546	-9.84876	9.95344e-18	1.48241e-16	29.5061
HAO1	-1.21616	10.857	-9.83814	1.05953e-17	1.57044e-16	29.4441
CRISPLD2	-1.1089	6.83907	-9.83782	1.06152e-17	1.57231e-16	29.4422
CISH	-1.12198	7.75461	-9.82557	1.14087e-17	1.67951e-16	29.3707
CTSC	1.15357	6.98177	9.80447	1.29172e-17	1.89257e-16	29.2475
SUCLG2	-1.15227	10.7995	-9.80288	1.30381e-17	1.90771e-16	29.2383
ZFPM2	-1.98426	5.65715	-9.801	1.31836e-17	1.92639e-16	29.2273
SPP1	2.36043	5.98236	9.79061	1.40138e-17	2.04219e-16	29.1667
ZNF703	1.39257	6.80187	9.78865	1.41762e-17	2.06447e-16	29.1553
HBB	-1.49248	8.39626	-9.77947	1.49625e-17	2.17313e-16	29.1017
GSTA3	-1.16113	8.33858	-9.77861	1.50385e-17	2.18269e-16	29.0967
HOXA3	1.17537	6.12624	9.77806	1.50876e-17	2.18836e-16	29.0935
RDH12	-1.03369	6.38683	-9.74826	1.79764e-17	2.5883e-16	28.9197
RP4-773N10.4	1.05362	6.3219	9.74776	1.80293e-17	2.59418e-16	28.9168
HRG	-2.26992	12.5262	-9.73947	1.89294e-17	2.71648e-16	28.8685
IGLL3P	-1.63083	8.28864	-9.73435	1.9507e-17	2.79196e-16	28.8386
MAGEA12	2.53441	4.32071	9.73393	1.9555e-17	2.79698e-16	28.8362
DIRAS3	-1.21521	5.99257	-9.72112	2.10831e-17	2.9997e-16	28.7616
SERPINA6	-1.09991	10.5964	-9.71724	2.15698e-17	3.06091e-16	28.7389
NFKBIZ	-1.17183	10.519	-9.69727	2.42536e-17	3.43051e-16	28.6226
ANXA3	-1.85865	5.4977	-9.67136	2.82367e-17	3.96867e-16	28.4718
LINC00094	1.24658	5.9945	9.65798	3.05427e-17	4.26436e-16	28.394
PRIM1	1.12767	7.34962	9.6471	3.25563e-17	4.5309e-16	28.3306
HHIPL2	1.68419	5.19585	9.6393	3.40803e-17	4.72174e-16	28.2853
REG3A	2.60487	5.5014	9.63593	3.47615e-17	4.80997e-16	28.2656
MS4A6A	-1.20151	7.51213	-9.63266	3.54339e-17	4.89608e-16	28.2466
GCNT3	1.87704	6.55113	9.6174	3.8751e-17	5.3212e-16	28.1579
MATR3	1.12365	5.98296	9.61673	3.89026e-17	5.3384e-16	28.154
MRC1	-2.03614	9.51726	-9.60122	4.26054e-17	5.80265e-16	28.0639
SSX3	1.00365	4.73156	9.58565	4.66739e-17	6.32097e-16	27.9734
EPS8L3	1.26806	5.84731	9.57128	5.0773e-17	6.8504e-16	27.8899
HPGD	-2.17055	7.64904	-9.56438	5.28666e-17	7.124e-16	27.8499
MIF	1.15359	9.91675	9.56173	5.36934e-17	7.22642e-16	27.8345
LOC100505498	1.06254	4.04695	9.55205	5.68264e-17	7.62439e-16	27.7783
LOC100287497	1.25317	5.59526	9.54707	5.85065e-17	7.84009e-16	27.7494
NAMPT	-1.44806	9.25545	-9.5222	6.76766e-17	9.0298e-16	27.605
MUC15	2.32854	4.67019	9.51929	6.88368e-17	9.1733e-16	27.5881
CCDC53	1.03443	7.33454	9.5177	6.9481e-17	9.24777e-16	27.5789
ZBTB41	1.17743	8.65722	9.51741	6.96e-17	9.25792e-16	27.5772
SMEK3P	1.5194	3.53942	9.50476	7.49434e-17	9.95034e-16	27.5039
ZNF385D	1.57686	4.75041	9.47337	9.00453e-17	1.18681e-15	27.3218
SLC38A4	-1.55743	8.60798	-9.46931	9.22049e-17	1.21306e-15	27.2984
CFHR3	-1.24886	7.0725	-9.46036	9.71559e-17	1.27665e-15	27.2465
SPAG4	1.07095	5.9059	9.44252	1.07828e-16	1.41259e-15	27.1432
C8A	-1.15792	11.7389	-9.43622	1.11871e-16	1.4585e-15	27.1067
TRIM59	1.20118	4.01744	9.39732	1.40393e-16	1.81073e-15	26.8815
PRKAR2B	-1.60671	5.90685	-9.39571	1.41722e-16	1.82488e-15	26.8722
LOC727916	1.29353	6.42884	9.39363	1.43453e-16	1.8447e-15	26.8602
ETNPPL	-1.62313	10.7644	-9.37625	1.58755e-16	2.03182e-15	26.7597
CTB-92J24.2	1.31123	5.19307	9.36743	1.67145e-16	2.13541e-15	26.7086
TPTE	2.59812	3.94004	9.35112	1.8382e-16	2.33193e-15	26.6144
TSPAN5	1.93929	5.85084	9.3182	2.2269e-16	2.80043e-15	26.4243
FLRT3	-1.80509	8.32311	-9.29529	2.54472e-16	3.1798e-15	26.292
FAT1	1.40453	10.4537	9.29007	2.62328e-16	3.27041e-15	26.2619
AKAP12	-1.22497	6.44697	-9.28227	2.74509e-16	3.41637e-15	26.2169
ACTN2	1.52243	4.73149	9.2678	2.98628e-16	3.70166e-15	26.1334
SLC22A11	1.62424	4.74984	9.26309	3.0693e-16	3.80022e-15	26.1063
ACSL4	1.51414	5.80094	9.2579	3.16337e-16	3.90775e-15	26.0763
CTSA	1.09234	9.69723	9.25403	3.23542e-16	3.98993e-15	26.054
FCGR2B	-1.45232	6.26508	-9.24798	3.35118e-16	4.12636e-15	26.0192
RP5-1074L1.4	1.20554	7.7157	9.2439	3.43178e-16	4.21527e-15	25.9956
LOC100507311	-1.28217	6.97051	-9.23788	3.55395e-16	4.36039e-15	25.961
TSLP	-1.59977	5.99808	-9.2369	3.57428e-16	4.38284e-15	25.9553
CYP3A7-CYP3AP1	-1.62616	11.5173	-9.18154	4.9303e-16	5.94794e-15	25.6366
DKK3	1.39992	5.25838	9.17122	5.23491e-16	6.29789e-15	25.5772
PNP	-1.29806	8.13695	-9.16174	5.53079e-16	6.63541e-15	25.5227
GGT5	-1.05654	6.38686	-9.11403	7.29418e-16	8.63626e-15	25.2485
ASPN	-1.74827	7.18137	-9.09604	8.09562e-16	9.51224e-15	25.1452
SLC26A6	-1.1978	8.40855	-9.08716	8.52279e-16	1.00033e-14	25.0943
FAM169A	1.7656	7.00746	9.0805	8.85789e-16	1.03797e-14	25.0561
CD69	-2.31711	7.05474	-9.07592	9.09623e-16	1.06417e-14	25.0298
LINC00607	1.26194	4.6192	9.06815	9.51477e-16	1.10954e-14	24.9852
USH1C	1.14223	5.70688	9.06323	9.78975e-16	1.13782e-14	24.957
TTLL7	1.01176	5.51389	9.0337	1.16138e-15	1.33775e-14	24.7877
INHBE	-1.85495	9.58142	-9.00962	1.33488e-15	1.52623e-14	24.6498
C1QTNF3	1.2054	6.34843	9.00708	1.35461e-15	1.54715e-14	24.6353
LOC285556	1.39576	3.72766	9.00538	1.36796e-15	1.56158e-14	24.6256
TNFRSF19	1.09413	4.67315	9.00375	1.38098e-15	1.57478e-14	24.6162
LINC00622	1.01688	4.65317	9.00046	1.40748e-15	1.60416e-14	24.5973
MAGEC1	1.87447	4.26301	8.99592	1.4449e-15	1.64507e-14	24.5714
DPT	-1.63471	6.77211	-8.97413	1.63868e-15	1.8511e-14	24.4467
ANGPTL3	-1.17852	9.25725	-8.97255	1.65369e-15	1.86708e-14	24.4377
G6PD	1.19487	5.17316	8.95797	1.79894e-15	2.02054e-14	24.3543
APOA1	-2.50959	13.0356	-8.95721	1.80684e-15	2.02836e-14	24.35
WDR72	-1.14568	7.44912	-8.95484	1.83174e-15	2.05525e-14	24.3364
PALM3	-1.0287	7.55981	-8.95099	1.87291e-15	2.09819e-14	24.3144
ALDH3A1	2.60651	5.84192	8.95011	1.88243e-15	2.10776e-14	24.3094
ELF3	-1.15638	7.33879	-8.90029	2.50887e-15	2.77475e-14	24.0249
SGK1	-1.58193	11.1309	-8.88397	2.75619e-15	3.03434e-14	23.9318
F9	-2.17192	12.4664	-8.87448	2.91113e-15	3.1984e-14	23.8776
ANKFN1	1.46067	4.88063	8.8367	3.61812e-15	3.93325e-14	23.6623
LOC101928505	-1.34043	7.33305	-8.8344	3.66633e-15	3.98366e-14	23.6492
SACS	1.23323	5.87275	8.82045	3.97262e-15	4.30781e-14	23.5698
AMACR	1.0009	5.28538	8.80096	4.44335e-15	4.80383e-14	23.4589
ORM1	-1.01081	12.6904	-8.77204	5.2462e-15	5.61852e-14	23.2945
C6orf123	-1.11754	7.04882	-8.76126	5.58105e-15	5.96239e-14	23.2332
ADH1A	-2.40934	12.2154	-8.75881	5.66027e-15	6.04106e-14	23.2192
KLF10	-1.06552	10.1345	-8.75557	5.76657e-15	6.13939e-14	23.2008
GUCY1A3	-1.09971	6.84698	-8.75462	5.79798e-15	6.16979e-14	23.1954
RAD54L	1.07921	5.4048	8.74248	6.21619e-15	6.58892e-14	23.1265
LINC01021	1.63469	3.54218	8.74225	6.22419e-15	6.59417e-14	23.1252
LOC100505570	-1.18978	6.7623	-8.73148	6.62081e-15	6.99384e-14	23.0641
TIMD4	-1.378	5.30338	-8.72962	6.69179e-15	7.06192e-14	23.0535
RNA45S5	-1.0671	7.09148	-8.71972	7.08269e-15	7.44904e-14	22.9973
GEM	-2.01108	7.66867	-8.70607	7.6587e-15	7.99658e-14	22.9199
HSPB1	1.36725	9.24068	8.70522	7.69635e-15	8.03202e-14	22.9151
AMDHD1	-1.27691	11.5449	-8.69221	8.29158e-15	8.63656e-14	22.8413
MUM1L1	-1.77173	6.70017	-8.66237	9.83578e-15	1.01474e-13	22.6723
TDRD6	-1.46167	6.90451	-8.64599	1.0802e-14	1.11019e-13	22.5796
LOC257396	1.13905	4.72209	8.64068	1.11349e-14	1.14064e-13	22.5495
PLAG1	1.2968	5.12002	8.63638	1.14123e-14	1.16737e-13	22.5252
HABP2	-1.61312	10.4746	-8.63587	1.14452e-14	1.16908e-13	22.5223
PLCXD3	-1.11459	5.52109	-8.63166	1.1724e-14	1.19587e-13	22.4985
C5orf30	1.10177	6.68899	8.6218	1.24039e-14	1.26225e-13	22.4427
ALAS1	-1.02409	11.5854	-8.61675	1.27666e-14	1.29733e-13	22.4142
F3	-1.25067	6.26651	-8.61309	1.30363e-14	1.32101e-13	22.3935
IFITM1	-1.29229	8.90341	-8.61036	1.32412e-14	1.33928e-13	22.3781
DCPS	-1.13675	8.51619	-8.58837	1.50126e-14	1.50857e-13	22.2538
DUSP2	-1.38433	7.06587	-8.57574	1.6135e-14	1.61536e-13	22.1825
MS4A7	-1.31711	7.12895	-8.54437	1.92951e-14	1.9158e-13	22.0055
SCARNA17	-1.60372	7.97754	-8.53831	1.99729e-14	1.98037e-13	21.9713
CCDC113	1.02582	5.43278	8.52745	2.1247e-14	2.10093e-13	21.9101
SPRY4-IT1	-1.06744	7.20592	-8.51766	2.24647e-14	2.21729e-13	21.855
GK3P	-1.03378	6.77451	-8.51581	2.27029e-14	2.23876e-13	21.8446
HPX	-1.8354	12.8124	-8.49708	2.52571e-14	2.47598e-13	21.7391
LOC286087	-1.94353	4.43134	-8.47624	2.84348e-14	2.77117e-13	21.6218
DEPDC1B	1.25104	4.01855	8.47221	2.90939e-14	2.83032e-13	21.5992
INTU	1.136	5.06964	8.46888	2.96491e-14	2.88174e-13	21.5805
RBP7	1.46207	6.9119	8.46794	2.98086e-14	2.89594e-13	21.5752
LYVE1	-1.17489	5.53834	-8.46786	2.9823e-14	2.89604e-13	21.5747
LOC102723493	1.09769	8.49767	8.46776	2.98397e-14	2.89636e-13	21.5741
SOWAHA	1.18207	7.36071	8.44481	3.39941e-14	3.27612e-13	21.4452
EGF	1.27072	3.78213	8.43963	3.50088e-14	3.36791e-13	21.4161
GSTA4	1.1072	8.61047	8.43044	3.68843e-14	3.53733e-13	21.3645
STEAP3	-1.36587	7.34711	-8.42555	3.79236e-14	3.63378e-13	21.337
UGT1A6	1.28771	5.42448	8.42388	3.82838e-14	3.66506e-13	21.3276
GDA	-1.63709	8.27209	-8.3964	4.4742e-14	4.25885e-13	21.1735
PHLDA1	-1.08309	7.95434	-8.38819	4.68725e-14	4.45577e-13	21.1274
ADH1C	-1.47404	12.8475	-8.37767	4.97521e-14	4.71708e-13	21.0685
GZMK	-1.67021	6.51179	-8.36583	5.32032e-14	5.02668e-13	21.0022
NNMT	-1.56428	6.63914	-8.36471	5.35418e-14	5.05367e-13	20.9959
A1BG	-1.78034	11.9335	-8.36465	5.35589e-14	5.05367e-13	20.9956
COL7A1	1.25578	6.94985	8.35564	5.63618e-14	5.30889e-13	20.9451
TFPI2	-1.38916	5.91092	-8.32673	6.6375e-14	6.21154e-13	20.7834
LOC728392	1.56795	7.36179	8.32445	6.72375e-14	6.28953e-13	20.7706
LOC286382	1.92475	4.62938	8.30631	7.44981e-14	6.93874e-13	20.6692
NEIL3	1.13467	3.78173	8.30544	7.48654e-14	6.96973e-13	20.6644
SLC13A5	-2.04472	10.0308	-8.30537	7.48952e-14	6.96973e-13	20.664
REEP6	-1.05356	9.57697	-8.28437	8.43247e-14	7.787e-13	20.5467
NRBF2	-1.069	7.76801	-8.26048	9.64948e-14	8.8355e-13	20.4134
CCL4	-1.17937	7.59846	-8.23823	1.09388e-13	9.97805e-13	20.2895
ALDH8A1	-1.19261	12.0425	-8.23401	1.12021e-13	1.0214e-12	20.2659
GPR171	-1.72271	6.06254	-8.22574	1.17367e-13	1.06789e-12	20.2198
LOC100134822	1.04048	6.25149	8.22562	1.17448e-13	1.06818e-12	20.2192
TMEM71	-1.04353	6.37744	-8.22435	1.18286e-13	1.07535e-12	20.2121
KLF4	-1.2107	7.07721	-8.20631	1.30936e-13	1.1834e-12	20.1117
LONRF2	-1.22763	5.44084	-8.1989	1.36505e-13	1.23116e-12	20.0705
TTR	-1.55141	12.1823	-8.1837	1.48692e-13	1.33496e-12	19.986
SULF2	-1.11943	7.19556	-8.17484	1.56292e-13	1.40029e-12	19.9367
CD8A	-1.22879	6.45109	-8.16564	1.64583e-13	1.47092e-12	19.8856
IL33	-1.48915	6.63865	-8.15351	1.76189e-13	1.57205e-12	19.8183
TAPT1-AS1	1.22628	6.68118	8.15103	1.78663e-13	1.59281e-12	19.8045
AZGP1	-1.36956	11.6327	-8.15039	1.79305e-13	1.59788e-12	19.801
CELF6	1.50972	5.2509	8.14775	1.81982e-13	1.62041e-12	19.7863
TERT	1.26885	5.74728	8.14698	1.8277e-13	1.62608e-12	19.782
PAGE4	2.20053	5.40367	8.1386	1.91567e-13	1.69946e-12	19.7356
RNF135	-1.05682	7.78509	-8.13132	1.99562e-13	1.76486e-12	19.6952
F13B	-1.25078	8.83839	-8.12926	2.01878e-13	1.78072e-12	19.6838
MCM2	1.1437	7.45504	8.11875	2.14146e-13	1.87974e-12	19.6255
RP11-401P9.4	2.47792	6.58297	8.04384	3.25745e-13	2.80813e-12	19.211
LMOD1	1.06196	5.53468	8.02327	3.65428e-13	3.13028e-12	19.0974
ASPSCR1	1.12098	7.15271	8.01005	3.93432e-13	3.35821e-12	19.0245
SDSL	-1.32304	7.99778	-8.00973	3.94127e-13	3.36281e-12	19.0227
TRIB2	1.09525	7.76163	7.99902	4.18414e-13	3.55463e-12	18.9636
LOC646736	1.69801	3.79944	7.96419	5.08079e-13	4.28111e-12	18.7718
KLRB1	-1.21528	6.84356	-7.94949	5.51455e-13	4.63218e-12	18.6909
RND1	-1.0616	8.09113	-7.94195	5.75091e-13	4.81764e-12	18.6495
LGR5	1.55354	5.17375	7.93742	5.89764e-13	4.92911e-12	18.6246
AGXT2	-1.22356	10.0212	-7.93488	5.98175e-13	4.99556e-12	18.6106
KCNU1	2.77957	4.84988	7.92231	6.41473e-13	5.34068e-12	18.5416
ATP6V0E2	1.18069	8.92377	7.91103	6.83011e-13	5.6669e-12	18.4796
AX747826	-1.16036	6.41018	-7.91092	6.83426e-13	5.66817e-12	18.479
KCNS3	-1.43281	6.49608	-7.90816	6.93991e-13	5.74919e-12	18.4639
RAD54B	1.07653	6.34237	7.87642	8.27751e-13	6.79814e-12	18.2898
RP11-138A9.1	-1.28388	9.69844	-7.87615	8.28994e-13	6.80253e-12	18.2883
IL10RA	-1.25726	7.8433	-7.87501	8.34283e-13	6.83815e-12	18.282
CYP3A4	-1.3441	10.2686	-7.86158	8.98784e-13	7.35292e-12	18.2085
GADD45G	-1.3192	9.10563	-7.84797	9.69231e-13	7.89346e-12	18.134
INSIG1	-1.51063	10.2923	-7.82136	1.12319e-12	9.09595e-12	17.9884
TMC4	-1.23	6.48983	-7.78122	1.40239e-12	1.11732e-11	17.7693
LUM	-1.95774	7.06819	-7.75967	1.57959e-12	1.25159e-11	17.6518
KANK4	-1.54031	6.60654	-7.73798	1.78044e-12	1.40049e-11	17.5337
DEFB1	-1.93094	9.65773	-7.70975	2.08008e-12	1.62146e-11	17.3802
MSH2	1.11155	6.22972	7.70898	2.08884e-12	1.62711e-11	17.376
SPARCL1	2.07745	9.72977	7.6982	2.21655e-12	1.72226e-11	17.3175
COL5A2	1.02422	7.95631	7.65786	2.76698e-12	2.12253e-11	17.0986
CFHR4	-1.5775	11.0372	-7.65663	2.78574e-12	2.1354e-11	17.0919
ARMCX3	-1.04924	8.41268	-7.64324	2.99829e-12	2.287e-11	17.0194
GAGE3	2.61155	5.14491	7.63656	3.11019e-12	2.36652e-11	16.9832
HSD17B6	-1.2651	12.2401	-7.63057	3.21405e-12	2.44212e-11	16.9508
MMRN1	-1.33248	4.02404	-7.6008	3.78369e-12	2.84895e-11	16.7898
LIPC	-1.16186	11.0151	-7.57023	4.47285e-12	3.33998e-11	16.6248
NLRP11	1.35273	6.34639	7.56796	4.52854e-12	3.37691e-11	16.6126
IAPP	-1.07382	5.53928	-7.55661	4.81846e-12	3.58324e-11	16.5514
DACT1	-1.11384	6.1328	-7.54437	5.1516e-12	3.82178e-11	16.4854
AGXT	-1.35423	10.4498	-7.53796	5.33522e-12	3.94719e-11	16.4509
CFD	-1.24198	6.64494	-7.51545	6.0325e-12	4.44181e-11	16.3297
ANKRD29	1.15175	6.24618	7.51129	6.17072e-12	4.53896e-11	16.3074
HPD	-1.89792	11.637	-7.50808	6.27959e-12	4.61434e-11	16.2902
LRG1	-1.14691	11.1266	-7.48542	7.10464e-12	5.18891e-11	16.1684
TMEM178A	-1.03269	6.60127	-7.47827	7.3868e-12	5.37685e-11	16.13
LYZ	1.80141	8.13196	7.44717	8.74767e-12	6.32913e-11	15.9633
RGN	-1.0932	11.6994	-7.44653	8.77806e-12	6.34899e-11	15.9599
EDNRB	-1.19562	8.12688	-7.40811	1.0813e-11	7.74071e-11	15.7544
C2orf40	-1.03407	5.11309	-7.40601	1.09369e-11	7.82165e-11	15.7431
COBL	-1.01009	6.91455	-7.40078	1.12515e-11	8.03599e-11	15.7152
SERPINA7	-1.62033	10.4832	-7.38776	1.20736e-11	8.60328e-11	15.6457
MFAP4	-1.07639	6.19214	-7.38591	1.21952e-11	8.68705e-11	15.6358
CLU	-1.03732	9.53405	-7.38341	1.23613e-11	8.79379e-11	15.6225
TMEM44-AS1	1.11788	7.22126	7.3809	1.25307e-11	8.90552e-11	15.609
LOC100505985	-1.82446	7.85236	-7.37211	1.31409e-11	9.30865e-11	15.5622
HOGA1	-1.23997	9.07099	-7.36856	1.33961e-11	9.47705e-11	15.5432
ARRDC4	-1.32146	9.41973	-7.36823	1.34195e-11	9.4905e-11	15.5415
FBLN5	-1.57815	6.91725	-7.34765	1.49994e-11	1.05356e-10	15.4318
CABYR	1.07925	4.57923	7.31614	1.77804e-11	1.23845e-10	15.2642
NQO1	2.05276	6.29095	7.30805	1.85731e-11	1.29159e-10	15.2212
ID3	-1.18957	7.19152	-7.29008	2.0462e-11	1.41341e-10	15.1258
FMO9P	1.14973	3.65277	7.28404	2.11378e-11	1.45823e-10	15.0938
LRRC31	-1.3471	5.61662	-7.26006	2.40485e-11	1.64801e-10	14.9667
RHBG	1.79255	8.02098	7.24105	2.66348e-11	1.81547e-10	14.8661
IL7R	-1.69682	7.58016	-7.22103	2.96569e-11	2.01008e-10	14.7602
TNFRSF17	-1.00776	4.4091	-7.16263	4.05442e-11	2.70399e-10	14.4523
ZNRF3	1.27665	8.64629	7.15161	4.30041e-11	2.85573e-10	14.3943
SGK223	1.00666	7.89426	7.11821	5.13957e-11	3.3747e-10	14.2188
CYP3A5	-1.14334	10.4742	-7.10334	5.56339e-11	3.63534e-10	14.1407
LGSN	-1.22924	5.66388	-7.09042	5.95953e-11	3.88598e-10	14.073
NEU1	1.00983	7.37927	7.08258	6.21321e-11	4.04775e-10	14.032
LYPD1	1.28263	5.12792	7.07442	6.4889e-11	4.21847e-10	13.9893
CACNA2D3	1.3837	4.4673	7.06586	6.79117e-11	4.40836e-10	13.9445
FLJ22763	-1.20579	6.22446	-7.04965	7.40151e-11	4.78304e-10	13.8598
RP11-373D23.2	-1.26615	6.77779	-7.0447	7.59845e-11	4.90446e-10	13.8339
SGCE	1.01009	8.32574	7.03972	7.80199e-11	5.02833e-10	13.8079
HS3ST4	1.85228	5.17753	7.01611	8.84244e-11	5.66015e-10	13.6847
P2RY13	-1.43304	6.00673	-7.00806	9.22753e-11	5.88578e-10	13.6428
LOC101928622	1.46521	3.41083	6.9938	9.95098e-11	6.33189e-10	13.5685
BHLHE40	-1.15922	8.5587	-6.99154	1.00704e-10	6.39702e-10	13.5568
SLPI	-1.56579	8.28777	-6.97852	1.07884e-10	6.83105e-10	13.489
SULT4A1	1.04701	6.6979	6.97687	1.08828e-10	6.88282e-10	13.4804
CES1P1	1.2422	5.53417	6.94144	1.31202e-10	8.21866e-10	13.2965
ANG	-1.14754	11.4894	-6.91173	1.53426e-10	9.54174e-10	13.1426
RGS1	-1.39664	6.52191	-6.89629	1.66408e-10	1.03047e-09	13.0627
MTR	1.02397	8.59716	6.88632	1.75362e-10	1.08159e-09	13.0112
LOC100289058	-1.0783	6.84518	-6.88159	1.7977e-10	1.10689e-09	12.9868
SLC45A2	1.43984	5.59518	6.87158	1.89464e-10	1.16229e-09	12.9351
HCLS1	-1.15335	8.33063	-6.86617	1.94929e-10	1.19276e-09	12.9072
LOC149703	-1.27873	9.77927	-6.86004	2.01294e-10	1.22858e-09	12.8756
FGL1	-1.0198	13.439	-6.84556	2.17168e-10	1.32063e-09	12.801
BEX4	-1.09036	6.65775	-6.82407	2.4302e-10	1.47e-09	12.6904
LOC646588	1.00406	4.98294	6.81205	2.5879e-10	1.55886e-09	12.6286
CTGF	-1.59386	8.62262	-6.81172	2.59231e-10	1.56108e-09	12.6269
TRIM55	1.44868	6.61878	6.79781	2.78774e-10	1.67318e-09	12.5555
PGC	1.1722	5.93739	6.77527	3.13555e-10	1.86847e-09	12.4399
AMIGO2	-1.54656	7.65285	-6.75115	3.55538e-10	2.10245e-09	12.3164
SLC16A4	-1.15034	6.15909	-6.70437	4.53374e-10	2.63991e-09	12.0776
PON1	-1.26513	10.3465	-6.70337	4.55746e-10	2.65229e-09	12.0725
DOCK3	1.22465	4.3873	6.67982	5.1491e-10	2.98458e-09	11.9526
GAGE1	1.3147	4.08478	6.66071	5.68428e-10	3.28248e-09	11.8555
VLDLR	1.12359	5.69312	6.66031	5.69601e-10	3.28838e-09	11.8534
SPTA1	1.05732	4.20586	6.63646	6.44294e-10	3.69301e-09	11.7324
CRP	-2.75904	9.91122	-6.54625	1.02487e-09	5.74963e-09	11.2767
LOC102723847	1.32217	5.70714	6.53633	1.07832e-09	6.02764e-09	11.2268
KCNH8	1.43098	4.39156	6.52706	1.13078e-09	6.30457e-09	11.1802
LOC101928635	-1.36451	7.54133	-6.50553	1.26248e-09	6.99385e-09	11.0721
FKBP1B	1.18913	7.79639	6.50148	1.2889e-09	7.13108e-09	11.0518
MUC13	1.01069	6.25952	6.4852	1.40066e-09	7.71396e-09	10.9702
POPDC3	1.0623	3.98557	6.44214	1.74429e-09	9.47872e-09	10.755
SERPINF2	-1.153	9.06653	-6.43824	1.7793e-09	9.63991e-09	10.7355
FZD7	-1.04726	5.5974	-6.43069	1.84895e-09	9.97482e-09	10.6978
RHOBTB1	1.44255	7.99964	6.42207	1.93167e-09	1.04056e-08	10.6549
MYOM1	-1.01442	7.72208	-6.41125	2.04077e-09	1.09687e-08	10.601
ITK	-1.23846	5.54996	-6.40244	2.13408e-09	1.14475e-08	10.5572
FLJ36848	-1.16513	7.19624	-6.39998	2.16084e-09	1.15796e-08	10.545
WNT5A	1.24469	6.85133	6.39893	2.17236e-09	1.16356e-08	10.5397
SERPINA3	-1.37271	13.0102	-6.39622	2.20241e-09	1.17819e-08	10.5263
C21orf37	1.39403	4.45532	6.35706	2.68529e-09	1.42315e-08	10.3319
EMILIN1	-1.00123	6.08977	-6.34592	2.84068e-09	1.50183e-08	10.2768
LOC284561	1.72123	4.17167	6.31387	3.3389e-09	1.7507e-08	10.1184
ERV3-2	1.01851	7.75527	6.26979	4.16707e-09	2.15777e-08	9.90128
SERPINE1	-1.12776	7.09917	-6.25994	4.37824e-09	2.26117e-08	9.85285
GTSF1	1.44008	5.29645	6.19719	5.99185e-09	3.04872e-08	9.54555
LECT2	-2.15022	11.7898	-6.19704	5.9963e-09	3.05027e-08	9.54483
VMP1	-1.0154	9.70362	-6.17034	6.8495e-09	3.46556e-08	9.41457
DHRS2	1.65588	6.06486	6.14956	7.59497e-09	3.8098e-08	9.31343
CTHRC1	1.69457	5.92044	6.13767	8.0565e-09	4.02918e-08	9.25569
RASD1	-1.14067	10.6968	-6.10349	9.54332e-09	4.7172e-08	9.08994
STK39	1.1648	5.94114	6.09678	9.86545e-09	4.86976e-08	9.05746
SYT17	-1.16818	8.0492	-6.05448	1.21557e-08	5.93802e-08	8.85322
HTR2B	1.53039	6.75272	6.01593	1.46923e-08	7.09865e-08	8.66785
LY96	1.42757	6.81942	6.00839	1.52465e-08	7.35003e-08	8.63165
SCG5	-1.02147	7.08524	-6.00702	1.53491e-08	7.39127e-08	8.62509
FABP5	1.3898	7.42632	6.00401	1.55776e-08	7.49295e-08	8.61064
CCL2	-1.21861	6.47735	-5.99607	1.61954e-08	7.77633e-08	8.57261
CYP2E1	-2.16593	13.1182	-5.9799	1.75302e-08	8.38561e-08	8.49518
MMP12	1.25851	3.92181	5.95627	1.96763e-08	9.35432e-08	8.38229
C12orf75	1.38295	5.67895	5.95328	1.99659e-08	9.47744e-08	8.36801
PAGE1	1.37049	4.38371	5.93384	2.19505e-08	1.03627e-07	8.27539
LEAP2	-1.09479	11.964	-5.92855	2.25235e-08	1.06124e-07	8.25021
ABCB4	-1.09363	10.3496	-5.91989	2.34931e-08	1.1038e-07	8.20902
CLGN	1.55628	4.96289	5.91411	2.41631e-08	1.13185e-07	8.18154
MPEG1	-1.42039	7.86598	-5.8908	2.70611e-08	1.25834e-07	8.07088
XK	1.16199	4.33674	5.88497	2.78367e-08	1.29246e-07	8.04327
EVI2B	-1.35468	7.3303	-5.87136	2.97347e-08	1.37763e-07	7.97884
GZMA	-1.04268	6.65917	-5.85227	3.2613e-08	1.50327e-07	7.8886
C16orf54	-1.07984	4.58989	-5.85109	3.28002e-08	1.51125e-07	7.88301
CYTIP	-1.43899	6.14752	-5.81791	3.84969e-08	1.76359e-07	7.72664
RGS2	-1.35707	9.25053	-5.73684	5.68099e-08	2.53706e-07	7.34686
WASF3	-1.13801	7.98641	-5.73429	5.75082e-08	2.56665e-07	7.33494
FCGBP	1.198	6.58658	5.72775	5.93316e-08	2.64367e-07	7.30449
CCL20	1.70992	7.02529	5.68082	7.4204e-08	3.26537e-07	7.08633
HOTS	-1.16428	7.97792	-5.65683	8.31546e-08	3.6312e-07	6.97529
CPS1	-1.32697	12.8265	-5.62683	9.58507e-08	4.15961e-07	6.83678
VSIG4	-1.12194	7.70617	-5.62119	9.84381e-08	4.26506e-07	6.81082
CD163	-1.08484	7.64735	-5.62072	9.86604e-08	4.27384e-07	6.80862
TMEM45B	1.14769	8.28942	5.60239	1.07579e-07	4.64251e-07	6.72429
VNN2	1.04016	6.50795	5.59477	1.11511e-07	4.80648e-07	6.68931
REG1A	1.32757	5.98328	5.50447	1.7032e-07	7.16865e-07	6.2768
S100P	1.10274	5.86468	5.49663	1.76661e-07	7.41105e-07	6.24122
PLG	-1.12743	11.2445	-5.41749	2.55139e-07	1.0474e-06	5.88356
RASGRP1	-1.09643	5.45166	-5.13197	9.35307e-07	3.5292e-06	4.62206
AHSG	-1.0309	13.5404	-5.13048	9.41585e-07	3.55041e-06	4.61557
FGL2	-1.08866	8.29881	-5.06714	1.24862e-06	4.62202e-06	4.34207
C1QA	-1.09305	7.51669	-5.06595	1.25525e-06	4.64498e-06	4.33694
CH25H	-1.25558	6.00547	-5.00787	1.62285e-06	5.89644e-06	4.08823
LIN28B	1.21611	3.87195	5.00713	1.6281e-06	5.91256e-06	4.0851
FCGR3B	-1.0253	6.31093	-4.97502	1.87501e-06	6.75935e-06	3.94846
CCL19	-1.26815	6.62611	-4.95522	2.04498e-06	7.32693e-06	3.86452
CXCL6	-1.68413	6.5695	-4.94749	2.11531e-06	7.56517e-06	3.83181
GPX2	1.03889	7.53694	4.94224	2.16445e-06	7.72815e-06	3.8096
APOC3	-1.06874	11.0707	-4.93579	2.22624e-06	7.93566e-06	3.78238
DBH-AS1	-1.23529	8.58863	-4.8979	2.62567e-06	9.27098e-06	3.62284
TCEAL2	1.69208	4.78184	4.85569	3.1525e-06	1.10269e-05	3.44616
CHRDL1	-1.02547	5.64907	-4.71224	5.8242e-06	1.95267e-05	2.85386
TENM2	1.58594	7.33572	4.71091	5.85734e-06	1.96257e-05	2.84839
THBS2	-1.2825	7.71916	-4.66484	7.11506e-06	2.35231e-05	2.66097
ADH1B	-1.11459	10.2614	-4.66149	7.21629e-06	2.38324e-05	2.64737
COL3A1	-1.00053	8.98876	-4.63329	8.12344e-06	2.66495e-05	2.53335
FHL2	-1.02703	7.43707	-4.60507	9.14084e-06	2.97796e-05	2.41978
CDO1	-1.08993	10.682	-4.56314	1.08833e-05	3.50658e-05	2.25195
PROM1	-1.11649	4.99223	-4.36351	2.4612e-05	7.53531e-05	1.46868
CYP8B1	-1.25727	12.5955	-4.31663	2.97033e-05	8.99364e-05	1.28861
GJA1	1.08118	8.37895	4.15926	5.52745e-05	0.000161208	0.69505
C1QB	-1.10623	7.66197	-3.95649	0.000120165	0.000332333	-0.0442113
CXCL9	-1.1292	8.6824	-3.67325	0.000339512	0.000868532	-1.02696

## Sheet: GSE94660
logFC	AveExpr	t	P.Value	adj.P.Val	B
CLEC4G	-3.8272	2.64472	-19.2231	5.6854e-22	1.47684e-17	39.3655
CLEC1B	-3.27578	2.32222	-18.5769	1.97935e-21	2.15925e-17	38.2029
VIPR1	-1.89178	1.44887	-18.4591	2.49374e-21	2.15925e-17	37.9869
FCN2	-4.31624	2.87626	-17.832	8.70729e-21	5.65451e-17	36.8146
STAB2	-2.73214	1.97292	-17.588	1.42967e-20	7.42742e-17	36.3481
NAT2	-4.19604	3.20524	-16.3825	1.79472e-19	7.76994e-16	33.9553
LINC193	-3.58574	2.40015	-15.7196	7.65918e-19	2.62176e-15	32.5738
MARCO	-5.25546	3.59905	-15.6959	8.0744e-19	2.62176e-15	32.5235
ECM1	-2.73802	2.2853	-15.3517	1.74723e-18	5.04289e-15	31.786
CFP	-2.92012	2.53785	-15.1648	2.67106e-18	6.33233e-15	31.3798
IGFALS	-3.16499	2.78693	-15.1631	2.68154e-18	6.33233e-15	31.376
EHD3	-2.40602	2.6052	-15.0033	3.86652e-18	8.36973e-15	31.0254
FCN3	-4.86013	3.84968	-14.9244	4.63587e-18	9.26318e-15	30.8514
CYP39A1	-2.74641	2.59727	-14.8305	5.76074e-18	1.0519e-14	30.643
BMPER	-1.94168	1.48273	-14.8076	6.07424e-18	1.0519e-14	30.5921
TTC36	-4.92466	3.95882	-14.5614	1.07869e-17	1.75126e-14	30.0406
LYVE1	-3.89585	3.42157	-14.4318	1.46354e-17	2.23629e-14	29.7472
AADAT	-2.36357	2.06883	-14.3491	1.77944e-17	2.56794e-14	29.5591
ESR1	-1.17066	0.863582	-14.109	3.1537e-17	4.3116e-14	29.0079
CLEC4M	-1.62595	1.22654	-13.8422	6.00341e-17	7.79723e-14	28.387
OIT3	-2.76557	3.45169	-13.8089	6.50867e-17	8.05091e-14	28.309
NPY1R	-2.23444	2.37611	-13.7211	8.06148e-17	9.5184e-14	28.1024
CRHBP	-4.69557	4.05266	-13.6823	8.86477e-17	1.00118e-13	28.0106
FAM65C	-1.09776	1.02878	-13.318	2.17819e-16	2.2663e-13	27.1412
KCNN2	-1.67434	1.37355	-13.2563	2.54042e-16	2.53808e-13	26.9923
PTH1R	-2.29129	1.92105	-13.2356	2.67506e-16	2.5736e-13	26.9423
PLVAP	2.73746	3.44181	13.0987	3.77111e-16	3.49851e-13	26.6096
FLJ22763	-1.614	1.29225	-12.9769	5.12804e-16	4.59331e-13	26.3116
GDF2	-2.70749	2.36176	-12.9288	5.79256e-16	5.01558e-13	26.1934
PTTG1	1.90796	1.27022	12.8502	7.07246e-16	5.92627e-13	25.9997
LCAT	-3.04318	5.19863	-12.8089	7.85817e-16	6.37887e-13	25.8975
CNDP1	-3.98868	2.91598	-12.7813	8.43123e-16	6.63666e-13	25.8292
MLYCD	-1.66924	3.50851	-12.6702	1.12066e-15	8.56181e-13	25.5528
LOC72829	-1.82707	1.92778	-12.619	1.27847e-15	9.48847e-13	25.4249
NDC8	2.16306	1.42594	12.594	1.36342e-15	9.83786e-13	25.3623
SFTA1P	-1.32699	1.26975	-12.4347	2.05886e-15	1.44543e-12	24.9617
SSR2	1.63967	6.45015	12.3071	2.871e-15	1.91223e-12	24.6383
DIRAS3	-1.94393	1.38053	-12.1379	4.47453e-15	2.90576e-12	24.2064
TMEM27	-1.58649	2.37378	-12.0527	5.60358e-15	3.55021e-12	23.9872
ADK	-1.36537	3.10383	-11.8613	9.31798e-15	5.57255e-12	23.4916
CETP	-2.81306	2.67581	-11.8565	9.43918e-15	5.57255e-12	23.479
GHR	-2.04206	2.27197	-11.833	1.0052e-14	5.80247e-12	23.4177
TOP2A	3.57475	2.50537	11.6817	1.50852e-14	8.51857e-12	23.0217
UBE2T	1.78657	1.28824	11.6696	1.55811e-14	8.61139e-12	22.9901
ADAMTS13	-1.64087	1.6384	-11.5729	2.02335e-14	1.07262e-11	22.7351
SFRP1	-1.5041	1.22612	-11.5337	2.25017e-14	1.16901e-11	22.6314
N4BP2L1	-1.43025	2.57413	-11.4552	2.78488e-14	1.39115e-11	22.4232
TMEM82	-2.73793	3.16694	-11.3826	3.39419e-14	1.66354e-11	22.2299
PRC1	1.53157	1.03504	11.3005	4.24956e-14	2.04419e-11	22.0103
RRM2	2.33995	1.62346	11.2513	4.86327e-14	2.29688e-11	21.8785
ACADS	-1.9143	4.39904	-11.2067	5.49824e-14	2.5504e-11	21.7585
ZGPAT	-1.29907	2.59061	-11.1972	5.64425e-14	2.56507e-11	21.7329
STMN1	1.77169	2.29633	11.1919	5.72736e-14	2.56507e-11	21.7186
KDM8	-2.25541	2.35168	-11.1369	6.66607e-14	2.88766e-11	21.5702
CCNB2	2.4348	1.65329	11.1328	6.7426e-14	2.88766e-11	21.559
DNAJC25	-1.4535	2.99695	-11.1307	6.78114e-14	2.88766e-11	21.5535
COLEC1	-3.33403	3.17304	-11.1055	7.2707e-14	3.01081e-11	21.4853
GSTZ1	-2.34296	3.17837	-11.1039	7.30216e-14	3.01081e-11	21.4811
CCNF	1.29159	0.986523	11.093	7.52662e-14	3.05487e-11	21.4515
EZH2	1.01049	0.783826	11.0554	8.35253e-14	3.33793e-11	21.3496
CDC6	1.95761	1.37764	11.0084	9.51771e-14	3.74594e-11	21.2219
CCNB1	2.42006	2.03111	10.9946	9.88887e-14	3.83393e-11	21.1844
MSRA	-1.55042	2.32933	-10.9504	1.11838e-13	4.27221e-11	21.064
LIFR	-2.17149	2.57776	-10.9361	1.16387e-13	4.38154e-11	21.025
CDCA5	1.851	1.32567	10.9187	1.22194e-13	4.53445e-11	20.9773
E2F1	2.18725	1.64556	10.8913	1.31901e-13	4.82573e-11	20.9025
CDC2	2.19841	1.4077	10.844	1.50581e-13	5.30203e-11	20.7729
MT1F	-4.18729	4.01864	-10.8141	1.63704e-13	5.66984e-11	20.6911
RDH5	-1.879	1.98766	-10.6784	2.39863e-13	7.98806e-11	20.3169
LILRB5	-1.6604	1.69682	-10.6499	2.59916e-13	8.53986e-11	20.2383
GNE	-1.58335	2.75672	-10.6458	2.63008e-13	8.53986e-11	20.2267
FBXL18	1.08585	1.06875	10.6386	2.68397e-13	8.60726e-11	20.2068
LPAL2	-1.45598	1.35576	-10.6241	2.79593e-13	8.70251e-11	20.1668
AQP7P3	-2.52147	2.86557	-10.6218	2.81418e-13	8.70251e-11	20.1604
CYB5D2	-1.10911	2.41469	-10.5583	3.36909e-13	1.01122e-10	19.9841
BBOX1	-3.44844	3.19585	-10.5446	3.5027e-13	1.03393e-10	19.946
MTBP	1.26993	1.0884	10.5383	3.56636e-13	1.03927e-10	19.9283
ECT2	1.41708	0.973351	10.4529	4.54683e-13	1.28379e-10	19.6902
SLC28A1	-2.19956	1.97702	-10.4409	4.70554e-13	1.31431e-10	19.6566
HADH	-1.5577	4.54483	-10.4239	4.93892e-13	1.36482e-10	19.6091
NUSAP1	1.32913	1.00079	10.3967	5.33857e-13	1.44681e-10	19.5329
PTMA	1.3324	7.20394	10.3962	5.34701e-13	1.44681e-10	19.5313
PDE7B	-1.42677	1.49387	-10.3603	5.92544e-13	1.5868e-10	19.4306
PRR11	1.41809	1.11539	10.3238	6.57856e-13	1.74372e-10	19.328
FAHD2A	-1.56491	3.99675	-10.306	6.9228e-13	1.81643e-10	19.278
SLC19A3	-1.85663	2.87702	-10.302	7.00375e-13	1.81929e-10	19.2666
PLAC8	-1.935	1.73068	-10.2893	7.2638e-13	1.86816e-10	19.2309
ETFDH	-1.97584	3.96841	-10.2845	7.36489e-13	1.87559e-10	19.2173
SPC25	1.40574	1.562	10.2721	7.6321e-13	1.90626e-10	19.1824
ACAA1	-2.03133	5.58828	-10.2383	8.41125e-13	2.06123e-10	19.087
GPR182	-1.71948	1.45781	-10.2271	8.68563e-13	2.10858e-10	19.0555
CYP4A11	-2.94266	4.20279	-10.2195	8.87871e-13	2.13549e-10	19.0339
ANKRD37	-1.80798	2.24267	-10.2153	8.98685e-13	2.14167e-10	19.0221
TMEM22	-1.00222	3.14919	-10.2075	9.19109e-13	2.17043e-10	19
SRD5A2	-3.99519	3.64702	-10.1907	9.64806e-13	2.23808e-10	18.9524
CCBE1	-1.40707	1.19959	-10.1906	9.64988e-13	2.23808e-10	18.9522
HAMP	-5.47475	5.16374	-10.1626	1.04631e-12	2.40521e-10	18.8728
GCDH	-1.70514	3.1599	-10.1403	1.11585e-12	2.54256e-10	18.8097
ANGPTL6	-2.23552	2.33519	-10.1275	1.15805e-12	2.60791e-10	18.7733
LDHD	-2.27245	3.65816	-10.1251	1.16596e-12	2.60791e-10	18.7666
KBTBD11	-1.73259	1.59836	-10.1226	1.17465e-12	2.60791e-10	18.7593
KPNA2	1.90882	3.7981	10.0776	1.33822e-12	2.92115e-10	18.6314
CDKN3	2.21354	1.48018	10.0699	1.36821e-12	2.94517e-10	18.6096
CYP1A2	-5.47767	4.85236	-10.0671	1.37962e-12	2.94517e-10	18.6015
TUBE1	-1.85879	3.77132	-10.0627	1.39717e-12	2.95065e-10	18.589
MAN1C1	-1.81318	2.22074	-10.0591	1.41213e-12	2.95819e-10	18.5786
DNMT3A	1.01955	1.28855	10.0319	1.52801e-12	3.17533e-10	18.5012
IL27	-1.82886	1.97793	-10.0157	1.60161e-12	3.30185e-10	18.455
LOC11929448	-2.32078	2.37928	-9.98799	1.73617e-12	3.52334e-10	18.3758
CSRNP1	-1.86253	3.95778	-9.97349	1.81106e-12	3.60764e-10	18.3343
BCO2	-1.91775	1.64236	-9.97192	1.81938e-12	3.60764e-10	18.3299
LOC11928858	-1.23588	1.1475	-9.95228	1.92662e-12	3.76284e-10	18.2736
ADRA1A	-2.01052	2.00011	-9.91636	2.13951e-12	4.11674e-10	18.1707
GCH1	-1.74631	3.3183	-9.86787	2.46548e-12	4.6747e-10	18.0315
DSCC1	1.36383	1.29445	9.86261	2.50367e-12	4.71271e-10	18.0164
MDK	2.57869	1.88341	9.84529	2.63397e-12	4.90689e-10	17.9665
MAD2L1	1.71214	1.90951	9.84392	2.64461e-12	4.90689e-10	17.9626
FEN1	1.44234	2.51436	9.8233	2.80935e-12	5.17558e-10	17.9032
AVPI1	-1.492	3.77535	-9.79929	3.01447e-12	5.51436e-10	17.834
MSH2	1.25034	2.02071	9.78822	3.11408e-12	5.65674e-10	17.8021
ACADL	-2.50445	2.7649	-9.78283	3.16377e-12	5.70709e-10	17.7865
SULT1A2	-1.8638	2.61173	-9.77246	3.26162e-12	5.84302e-10	17.7566
PYGO2	1.28058	3.47894	9.75964	3.38696e-12	5.98501e-10	17.7196
CD34	1.73809	1.92583	9.72707	3.72766e-12	6.45532e-10	17.6254
GOT2	-1.40027	5.81744	-9.7076	3.94769e-12	6.79107e-10	17.5691
APOF	-4.25569	5.14601	-9.68811	4.18126e-12	7.14554e-10	17.5126
GPD1	-2.62286	3.39215	-9.66403	4.48929e-12	7.57232e-10	17.4427
HHIP	-1.59079	1.51512	-9.65621	4.59409e-12	7.69909e-10	17.4201
CCNA2	2.19225	1.59549	9.62895	4.97962e-12	8.29171e-10	17.3409
NUDT6	-1.00791	1.44325	-9.60034	5.41958e-12	8.85403e-10	17.2577
ILF2	1.28069	4.30313	9.56942	5.93967e-12	9.58317e-10	17.1676
ITLN1	-1.37693	1.2445	-9.5474	6.34052e-12	1.01044e-09	17.1034
KIF2A	1.13959	1.18449	9.54026	6.47635e-12	1.02579e-09	17.0826
B3GALNT2	1.17457	2.40757	9.52945	6.6876e-12	1.05283e-09	17.0511
BCKDHB	-1.27535	2.58651	-9.50183	7.25977e-12	1.12922e-09	16.9704
DNAJB11	1.29913	5.41403	9.49583	7.39031e-12	1.14268e-09	16.9529
RFC4	1.34247	2.0043	9.48841	7.55525e-12	1.15444e-09	16.9312
HSD17B13	-4.74485	4.72386	-9.47506	7.86161e-12	1.19423e-09	16.8921
NOCT	-2.02633	2.99183	-9.47273	7.91629e-12	1.19554e-09	16.8853
FAM13A	-1.44829	1.51362	-9.46232	8.16544e-12	1.22604e-09	16.8548
F8	-1.23484	2.05367	-9.45776	8.27716e-12	1.22717e-09	16.8414
KIF11	1.74376	1.35156	9.45499	8.34575e-12	1.22717e-09	16.8333
CENPF	2.19058	1.40712	9.45132	8.43756e-12	1.22717e-09	16.8226
CCT6A	1.0759	4.44662	9.45057	8.45642e-12	1.22717e-09	16.8204
ZNF33	-1.0451	3.04279	-9.44648	8.56008e-12	1.22849e-09	16.8084
GMNN	1.55789	2.39482	9.44134	8.6922e-12	1.2406e-09	16.7933
PLGLA	-2.60571	2.78915	-9.43015	8.98718e-12	1.27526e-09	16.7605
FOLH1B	-2.46242	2.40746	-9.42844	9.03323e-12	1.27526e-09	16.7555
ARID3C	-1.50789	1.63707	-9.4094	9.56125e-12	1.339e-09	16.6997
SLC9B2	-1.55039	2.54758	-9.40847	9.58787e-12	1.339e-09	16.6969
DNASE1L3	-3.14819	4.50053	-9.39633	9.94159e-12	1.37363e-09	16.6613
BIRC5	1.30361	0.876003	9.36251	1.0999e-11	1.49586e-09	16.5619
VSIG4	-1.70732	1.92676	-9.3528	1.13231e-11	1.51613e-09	16.5334
CXCL14	-3.31008	2.94674	-9.30999	1.28721e-11	1.71469e-09	16.4073
MT1M	-4.09981	4.4461	-9.30322	1.31359e-11	1.73208e-09	16.3873
LPA	-2.32884	3.05331	-9.29645	1.34054e-11	1.75868e-09	16.3674
PGM1	-1.46821	4.67293	-9.28919	1.37005e-11	1.78836e-09	16.346
SPDL1	1.22218	1.72232	9.27728	1.41992e-11	1.84419e-09	16.3108
MOGAT2	-3.17523	3.62636	-9.25773	1.50576e-11	1.92539e-09	16.2531
SMC4	1.2319	2.17134	9.25507	1.51785e-11	1.92539e-09	16.2452
SLC22A1	-3.09963	4.41263	-9.25419	1.52184e-11	1.92539e-09	16.2426
TCTEX1D1	-1.62721	1.51342	-9.25309	1.52691e-11	1.92539e-09	16.2393
ACSM3	-2.39773	3.83671	-9.25008	1.54075e-11	1.93346e-09	16.2305
THNSL1	-1.13023	2.82512	-9.24546	1.56231e-11	1.94174e-09	16.2168
LRAT	-1.06371	1.03418	-9.23058	1.63376e-11	2.00182e-09	16.1728
GBA3	-2.45162	2.72901	-9.22739	1.64951e-11	2.00741e-09	16.1634
BUB1B	1.56399	1.14446	9.22653	1.65378e-11	2.00741e-09	16.1608
TM6SF2	-2.48756	3.26322	-9.21995	1.68684e-11	2.03802e-09	16.1414
C11orf1	-1.30399	3.15375	-9.21482	1.71308e-11	2.05064e-09	16.1262
HMGCL	-1.67715	5.24564	-9.20299	1.7752e-11	2.11526e-09	16.0912
HK3	-1.79745	2.16346	-9.18733	1.86091e-11	2.18728e-09	16.0448
MYO1	-1.22707	1.76381	-9.16549	1.98751e-11	2.32557e-09	15.98
SLC25A47	-3.77118	5.26492	-9.16329	2.00074e-11	2.33055e-09	15.9735
UROC1	-2.97194	3.42272	-9.15168	2.07203e-11	2.38155e-09	15.9391
CPEB3	-1.31846	2.03193	-9.14626	2.10621e-11	2.41017e-09	15.923
GLYATL1	-2.9872	3.86182	-9.12763	2.22806e-11	2.52734e-09	15.8676
RAD51AP1	1.18045	0.891907	9.09638	2.44872e-11	2.75359e-09	15.7747
MMAA	-1.09517	2.62052	-9.07945	2.57731e-11	2.84886e-09	15.7244
TBXA2R	-1.04187	1.12631	-9.06549	2.6886e-11	2.95929e-09	15.6828
ENAH	1.16384	1.64966	9.06014	2.73251e-11	2.97401e-09	15.6669
LONP2	-1.10659	4.04768	-9.0562	2.76527e-11	2.98053e-09	15.6551
ASPM	1.98068	1.29966	9.05374	2.78596e-11	2.99042e-09	15.6478
FAM134B	-2.59814	2.31674	-9.04783	2.83629e-11	3.03191e-09	15.6302
OIP5	1.10985	0.886702	9.04051	2.89988e-11	3.07818e-09	15.6084
GLS2	-3.01934	3.30224	-9.04012	2.90327e-11	3.07818e-09	15.6072
GTSE1	1.52996	1.10647	9.00925	3.18822e-11	3.3394e-09	15.5151
COQ9	-1.01118	4.42787	-8.98915	3.38872e-11	3.53516e-09	15.4551
FANCI	1.24151	1.07274	8.9718	3.57215e-11	3.67445e-09	15.4032
CHAF1B	1.13957	1.04377	8.96898	3.60283e-11	3.68453e-09	15.3948
GNAO1	-1.41142	1.52596	-8.96755	3.6186e-11	3.68615e-09	15.3905
AURKA	1.04603	0.881545	8.96357	3.66265e-11	3.71644e-09	15.3786
IL33	-1.1782	1.43157	-8.95991	3.70355e-11	3.74333e-09	15.3677
EPRS	1.23496	4.33246	8.94685	3.85362e-11	3.87991e-09	15.3286
ITGA6	1.45313	2.23288	8.91117	4.29569e-11	4.27528e-09	15.2217
KLKB1	-2.1269	4.20123	-8.90773	4.34092e-11	4.30381e-09	15.2114
KMO	-2.27207	3.37588	-8.89853	4.46435e-11	4.37608e-09	15.1838
TANGO6	-1.06854	2.47891	-8.89134	4.56317e-11	4.42287e-09	15.1623
SLC6A13	-1.48933	1.66342	-8.85436	5.10804e-11	4.91431e-09	15.0512
ETNPPL	-2.41759	2.86837	-8.84708	5.22287e-11	4.98452e-09	15.0294
CPED1	-1.90916	2.62611	-8.8461	5.23858e-11	4.98452e-09	15.0264
LOC1192855	-1.37982	1.90643	-8.84402	5.2719e-11	4.99791e-09	15.0202
GRAMD1C	-1.61948	2.56046	-8.82844	5.52883e-11	5.20351e-09	14.9733
ST3GAL6	-1.31084	1.90118	-8.81789	5.71006e-11	5.35467e-09	14.9416
CD5L	-3.42162	4.4858	-8.81311	5.79418e-11	5.41402e-09	14.9272
IDO2	-2.29726	1.96171	-8.80931	5.86179e-11	5.45756e-09	14.9158
ADCY1	-1.10508	1.15476	-8.80614	5.91895e-11	5.45791e-09	14.9062
ECHDC2	-1.71305	4.35397	-8.80579	5.9252e-11	5.45791e-09	14.9052
IL13RA2	-2.18053	1.99437	-8.79693	6.08808e-11	5.58812e-09	14.8785
ASF1B	2.07054	1.58646	8.79085	6.2023e-11	5.67292e-09	14.8602
COL15A1	2.33424	1.64997	8.78517	6.31109e-11	5.73206e-09	14.8431
GNMT	-2.38508	2.83546	-8.77793	6.45244e-11	5.83017e-09	14.8213
LHPP	-1.11015	2.36188	-8.77735	6.464e-11	5.83017e-09	14.8195
CASC5	1.02205	0.902476	8.74839	7.06361e-11	6.32705e-09	14.7322
FAM83D	1.77152	2.07042	8.73984	7.25111e-11	6.4505e-09	14.7064
CYP3A43	-1.55623	1.42109	-8.73633	7.32976e-11	6.49822e-09	14.6958
TPX2	2.02796	2.2134	8.72574	7.57163e-11	6.66714e-09	14.6638
KIAA97	1.23545	3.68549	8.70846	7.98385e-11	7.00637e-09	14.6116
CDKN2C	1.599	1.77964	8.70502	8.06862e-11	7.05692e-09	14.6012
KIAA11	1.37743	1.07462	8.70114	8.1654e-11	7.1176e-09	14.5895
FLVCR1	1.4221	1.64537	8.67325	8.89571e-11	7.7025e-09	14.5052
UGT2B1	-2.77604	3.81492	-8.6642	9.14683e-11	7.89362e-09	14.4778
RECQL4	1.91648	1.67022	8.66255	9.1933e-11	7.90745e-09	14.4728
PNPLA7	-1.22303	1.63326	-8.65535	9.399e-11	8.05771e-09	14.451
SYT9	-1.03956	0.913907	-8.6502	9.54903e-11	8.15939e-09	14.4354
DHRS12	-1.02625	1.86955	-8.62506	1.03173e-10	8.75824e-09	14.3592
DEPDC7	-1.87654	3.59856	-8.62254	1.03976e-10	8.7977e-09	14.3516
MRC1	-2.09332	4.05275	-8.62102	1.04464e-10	8.81028e-09	14.347
IQGAP3	1.55843	1.36935	8.61303	1.07067e-10	9.00058e-09	14.3227
C1RL	-1.26432	4.01043	-8.61056	1.07886e-10	9.04016e-09	14.3152
NBPF13P	-2.42236	2.98019	-8.59325	1.13796e-10	9.4139e-09	14.2627
RNF125	-1.49074	2.822	-8.58934	1.15175e-10	9.48117e-09	14.2509
SULT1E1	-2.47098	2.77427	-8.57534	1.20256e-10	9.79242e-09	14.2083
CYP4A22	-2.92445	4.0526	-8.56609	1.2374e-10	1.00133e-08	14.1802
TIGD1	1.10292	1.32301	8.55751	1.27058e-10	1.02181e-08	14.1542
ALDH8A1	-2.38603	4.13755	-8.55265	1.28981e-10	1.03286e-08	14.1394
CCDC34	1.11586	1.41007	8.54471	1.3218e-10	1.05323e-08	14.1153
TACC3	1.37544	2.19666	8.53637	1.35629e-10	1.07494e-08	14.0899
TKFC	-2.13018	4.86227	-8.5353	1.36077e-10	1.07494e-08	14.0866
RND3	-2.07796	3.87386	-8.53475	1.36311e-10	1.07494e-08	14.085
MPC1	-1.59489	4.73266	-8.53416	1.36561e-10	1.07494e-08	14.0832
BDH2	-1.628	3.81994	-8.53029	1.38202e-10	1.08457e-08	14.0714
PEMT	-1.82995	3.43017	-8.51795	1.43574e-10	1.12334e-08	14.0338
UBALD1	-1.00395	3.55357	-8.49723	1.53075e-10	1.17991e-08	13.9707
AKR1D1	-3.28523	3.92431	-8.4926	1.55282e-10	1.19337e-08	13.9567
GCSH	-1.30286	4.4026	-8.48423	1.59356e-10	1.22107e-08	13.9312
CKAP2	1.09232	1.0588	8.48068	1.61119e-10	1.23095e-08	13.9203
BMP1	-1.01262	1.57272	-8.47592	1.63508e-10	1.24189e-08	13.9058
NDRG2	-1.56624	3.26566	-8.45569	1.74079e-10	1.3069e-08	13.8441
ABCC9	-1.46033	2.94684	-8.45015	1.77094e-10	1.32189e-08	13.8272
HOGA1	-1.90452	2.88674	-8.44091	1.82242e-10	1.35642e-08	13.799
ADRA2B	-1.34085	1.28996	-8.4332	1.86648e-10	1.38525e-08	13.7755
PLK1	1.8427	1.34519	8.4002	2.06766e-10	1.51722e-08	13.6747
THRSP	-4.60658	4.3239	-8.36109	2.3348e-10	1.67192e-08	13.555
CCNE2	1.52585	1.6503	8.3562	2.37058e-10	1.68708e-08	13.54
TAT-AS1	-3.45501	4.02966	-8.35474	2.38137e-10	1.69012e-08	13.5356
CD1D	-1.28211	1.45887	-8.3346	2.53525e-10	1.76591e-08	13.4739
TARBP1	1.70913	3.04249	8.33454	2.53575e-10	1.76591e-08	13.4737
FAM189B	1.00185	1.25288	8.32326	2.62634e-10	1.82411e-08	13.4391
AIG1	-1.2409	3.71421	-8.31588	2.68738e-10	1.84676e-08	13.4165
TIMD4	-1.81231	1.54424	-8.29111	2.90293e-10	1.97917e-08	13.3405
IVD	-1.17	4.5311	-8.26725	3.12709e-10	2.1102e-08	13.2673
NIT2	-1.00586	5.49389	-8.26461	3.15291e-10	2.11628e-08	13.2592
MT1H	-4.10621	3.98897	-8.26243	3.17442e-10	2.12122e-08	13.2525
GPR137C	1.07821	0.957375	8.26221	3.17661e-10	2.12122e-08	13.2518
MCM3	1.43336	2.77366	8.25127	3.28691e-10	2.17808e-08	13.2182
FEZ1	-1.57612	1.93319	-8.24801	3.3205e-10	2.18917e-08	13.2081
CDC14B	-1.10447	2.29777	-8.21762	3.65095e-10	2.36238e-08	13.1147
SUCLG2	-1.35956	5.65945	-8.21718	3.65597e-10	2.36238e-08	13.1134
ASPA	-1.44149	1.57903	-8.21031	3.73534e-10	2.39078e-08	13.0922
SOCS2	-1.95377	2.15982	-8.20424	3.80678e-10	2.42961e-08	13.0735
RASSF4	1.45871	4.27757	8.19319	3.94062e-10	2.49662e-08	13.0395
MCM2	1.53232	1.49037	8.18207	4.08009e-10	2.56446e-08	13.0052
STEAP3	-1.65701	3.00943	-8.17031	4.23292e-10	2.6368e-08	12.969
GINS1	1.29954	0.967107	8.16475	4.30724e-10	2.66921e-08	12.9519
ASPG	-2.81353	4.02195	-8.16411	4.31578e-10	2.66921e-08	12.9499
FAM99B	-1.73608	1.85363	-8.14873	4.52874e-10	2.79426e-08	12.9025
AGXT2	-2.02917	3.42321	-8.14177	4.6285e-10	2.84905e-08	12.881
ADM2	1.67168	1.24041	8.14016	4.65183e-10	2.85192e-08	12.8761
PHYHD1	-1.71132	1.97356	-8.13255	4.76414e-10	2.89821e-08	12.8526
SPRYD4	-1.40731	4.34622	-8.1299	4.80377e-10	2.91548e-08	12.8444
ZWINT	1.62644	1.32392	8.11971	4.95963e-10	2.98913e-08	12.813
MACROD1	-1.7577	3.50058	-8.08712	5.49336e-10	3.27705e-08	12.7123
RBM12B	1.02279	2.39988	8.0867	5.50045e-10	3.27705e-08	12.711
PRCC	1.13598	4.4122	8.04293	6.31074e-10	3.71719e-08	12.5757
HAO2	-3.97828	4.192	-8.03294	6.51193e-10	3.80977e-08	12.5447
ASPDH	-2.85215	3.81418	-8.02192	6.74146e-10	3.90014e-08	12.5106
CDA	-2.41228	3.51109	-8.00475	7.11557e-10	4.08925e-08	12.4574
GPSM2	1.05501	0.96311	7.99871	7.25208e-10	4.1585e-08	12.4387
HEY2	-1.1699	1.72582	-7.99541	7.32784e-10	4.19269e-08	12.4285
STARD5	-1.32418	2.2525	-7.99225	7.40092e-10	4.2252e-08	12.4187
SCAMP3	1.04592	3.77942	7.9681	7.98545e-10	4.53895e-08	12.3438
MCM6	1.51936	2.7921	7.96376	8.09546e-10	4.5834e-08	12.3303
RPLP1	1.21829	8.34945	7.95135	8.4181e-10	4.72286e-08	12.2918
HIST2H2BC	1.2159	1.25077	7.92951	9.01809e-10	5.00543e-08	12.224
EPHX2	-1.80613	4.30333	-7.91547	9.42623e-10	5.2097e-08	12.1804
SLC46A3	-2.20111	3.36183	-7.91077	9.56721e-10	5.27639e-08	12.1658
LHX2	-1.10582	1.02478	-7.90421	9.76718e-10	5.37199e-08	12.1454
RCAN1	-1.6441	2.68879	-7.90373	9.78192e-10	5.37199e-08	12.1439
GPC3	4.63382	3.23112	7.88679	1.03194e-09	5.61962e-08	12.0912
FAM167B	-1.25504	2.208	-7.88595	1.03468e-09	5.62277e-08	12.0886
GRAP	-1.17964	1.92976	-7.88165	1.0488e-09	5.68759e-08	12.0753
RPS21	1.17622	7.71702	7.87655	1.06583e-09	5.75375e-08	12.0594
LOC12723766	-2.10327	2.58468	-7.87601	1.06764e-09	5.75375e-08	12.0577
TRPM8	-2.10901	2.82674	-7.86649	1.10023e-09	5.85771e-08	12.0281
LRCOL1	-1.61472	1.74373	-7.86643	1.10046e-09	5.85771e-08	12.0279
UXS1	1.08537	2.05789	7.8548	1.14165e-09	6.0398e-08	11.9917
ROBO1	1.83903	1.58385	7.85124	1.15458e-09	6.09579e-08	11.9806
RANBP3L	-1.61345	1.42038	-7.85054	1.15713e-09	6.09688e-08	11.9784
DBH	-1.6179	3.18764	-7.83634	1.21026e-09	6.33823e-08	11.9342
ALDH2	-1.65817	7.89424	-7.83249	1.22507e-09	6.39003e-08	11.9222
CTSL	-1.23448	4.5418	-7.82567	1.25178e-09	6.50325e-08	11.901
ZG16	-1.93598	2.52074	-7.82408	1.25808e-09	6.52292e-08	11.896
IGF1	-1.96863	2.29469	-7.80601	1.33212e-09	6.78548e-08	11.8397
HSP9AB1	1.3797	5.5123	7.80598	1.33223e-09	6.78548e-08	11.8396
HINT2	-1.0146	5.16138	-7.79807	1.36602e-09	6.94396e-08	11.815
IYD	-1.24707	1.46029	-7.79364	1.38533e-09	7.02836e-08	11.8011
CAP2	2.00866	2.58505	7.79037	1.39973e-09	7.08759e-08	11.7909
NKIRAS1	-1.02756	3.04159	-7.7752	1.46859e-09	7.38817e-08	11.7436
CDNF	-1.0045	2.10807	-7.77358	1.47615e-09	7.38817e-08	11.7386
ATAD2	1.81329	3.70905	7.77038	1.49122e-09	7.44671e-08	11.7286
ACOX2	-1.85912	5.4981	-7.76988	1.49358e-09	7.44671e-08	11.727
PBLD	-1.97502	5.50998	-7.76436	1.5199e-09	7.56341e-08	11.7098
HGFAC	-3.44025	4.37083	-7.75306	1.57533e-09	7.82423e-08	11.6745
DNAJC9	1.09031	3.26194	7.74173	1.63294e-09	8.06411e-08	11.6391
PGM5	-1.3694	1.77575	-7.73961	1.64395e-09	8.07243e-08	11.6325
MYO5C	1.10722	1.99388	7.73728	1.65615e-09	8.11703e-08	11.6252
TPR	1.22151	3.96973	7.73417	1.67258e-09	8.18209e-08	11.6155
QDPR	-1.76253	4.90686	-7.71299	1.78883e-09	8.73434e-08	11.5493
ADH6	-2.24935	5.40346	-7.70652	1.82592e-09	8.89871e-08	11.5291
ADGRG7	-1.50096	1.79147	-7.69723	1.88055e-09	9.09666e-08	11.5001
MT1L	-2.22466	3.08821	-7.68993	1.92463e-09	9.29261e-08	11.4772
ABHD6	-1.16138	3.15524	-7.68768	1.93844e-09	9.32889e-08	11.4702
MPDZ	-1.2608	2.74073	-7.68754	1.93933e-09	9.32889e-08	11.4698
RPL23A	1.01029	7.93122	7.6846	1.95754e-09	9.39908e-08	11.4605
PEX11G	-1.31338	2.24665	-7.6756	2.01429e-09	9.63595e-08	11.4324
CHAF1A	1.19131	1.9388	7.67188	2.03825e-09	9.697e-08	11.4207
MYCT1	-1.17068	2.45583	-7.64219	2.23993e-09	1.05407e-07	11.3278
CFD	-1.65458	2.28681	-7.62513	2.36483e-09	1.1017e-07	11.2744
CDT1	1.17294	0.941792	7.61359	2.45326e-09	1.13027e-07	11.2382
ABHD14B	-1.08885	3.67273	-7.5735	2.7872e-09	1.26133e-07	11.1125
FANCC	-1.05944	1.94537	-7.56372	2.87549e-09	1.29103e-07	11.0818
TUBA1B	1.49221	6.25751	7.56348	2.87767e-09	1.29103e-07	11.081
C3P1	-3.29005	4.6468	-7.55879	2.92095e-09	1.30818e-07	11.0663
HAAO	-1.67328	6.0647	-7.55536	2.9531e-09	1.32031e-07	11.0555
ANKRD52	1.02283	2.25475	7.54519	3.05041e-09	1.35574e-07	11.0236
RASGEF1B	-1.35682	2.34387	-7.53523	3.14878e-09	1.39344e-07	10.9923
TEX26	1.23822	1.17682	7.53249	3.17648e-09	1.40089e-07	10.9837
MFSD2A	-2.34693	2.59791	-7.51625	3.34534e-09	1.46541e-07	10.9327
OLFML3	-1.32309	1.80653	-7.51349	3.37496e-09	1.47589e-07	10.924
DGAT2	-1.47627	4.89552	-7.51023	3.41021e-09	1.4888e-07	10.9138
ALPL	-1.46517	2.34038	-7.50536	3.46366e-09	1.50707e-07	10.8985
LOC646268	-1.23859	1.1771	-7.50032	3.5198e-09	1.52893e-07	10.8826
ANG	-2.17582	6.73824	-7.4874	3.66801e-09	1.58536e-07	10.842
ACSL1	-2.14984	5.32355	-7.48676	3.67548e-09	1.58595e-07	10.84
ACSL4	2.58403	2.61085	7.45758	4.03449e-09	1.72652e-07	10.7482
GRB14	-1.04462	3.4396	-7.45475	4.07119e-09	1.73574e-07	10.7393
ECHS1	-1.33968	8.40828	-7.4524	4.10184e-09	1.741e-07	10.7319
SDHB	-1.00657	6.27532	-7.44558	4.1922e-09	1.77356e-07	10.7104
NR1I2	-1.80918	2.67922	-7.44197	4.24093e-09	1.79126e-07	10.6991
CYP2B6	-3.58239	5.60804	-7.4317	4.38246e-09	1.84205e-07	10.6667
CHML	1.1131	1.82845	7.42914	4.41838e-09	1.85116e-07	10.6587
LINC844	-3.1227	3.5999	-7.42154	4.52709e-09	1.88455e-07	10.6347
LMNB1	1.24901	1.54768	7.41819	4.57594e-09	1.90183e-07	10.6242
RNASEH2A	1.35616	2.5789	7.40178	4.82249e-09	1.98926e-07	10.5725
CBR4	-1.08041	3.86737	-7.40159	4.82552e-09	1.98926e-07	10.5719
GPT2	-2.23054	4.50325	-7.40115	4.83223e-09	1.98926e-07	10.5705
PALM3	-1.65908	2.76574	-7.38072	5.15886e-09	2.08733e-07	10.5061
AGL	-1.02523	1.77837	-7.37637	5.23105e-09	2.09501e-07	10.4924
ADRA1B	-1.34188	1.71454	-7.37618	5.2343e-09	2.09501e-07	10.4918
THY1	1.65356	1.4526	7.36643	5.40032e-09	2.15814e-07	10.461
SLC4A4	-1.49294	1.83179	-7.34167	5.84602e-09	2.32552e-07	10.3829
CES4A	-1.13115	1.18101	-7.34116	5.8556e-09	2.32577e-07	10.3813
MASP1	-1.69249	3.63146	-7.33198	6.03048e-09	2.38792e-07	10.3523
RBP5	-1.39715	5.53657	-7.31492	6.36952e-09	2.49179e-07	10.2985
PRKAA2	1.46204	1.4256	7.31438	6.38051e-09	2.49233e-07	10.2968
SF3B4	1.17055	4.04358	7.3039	6.59848e-09	2.55443e-07	10.2637
CENPH	1.20642	1.53198	7.29868	6.70995e-09	2.58776e-07	10.2472
ATOH8	-1.71696	1.83942	-7.29829	6.71835e-09	2.58776e-07	10.2459
PCK2	-1.88916	5.12758	-7.29801	6.72443e-09	2.58776e-07	10.2451
KIAA1524	1.14652	0.939465	7.29749	6.7355e-09	2.58818e-07	10.2434
KNTC1	1.48325	1.98992	7.29072	6.88359e-09	2.64119e-07	10.222
SULT1A1	-1.96759	3.74571	-7.29008	6.89762e-09	2.64246e-07	10.22
KIF4A	1.50703	1.20225	7.2887	6.92822e-09	2.64658e-07	10.2157
PLIN1	-1.82772	1.97304	-7.28595	6.98969e-09	2.66195e-07	10.207
TIGD2	-1.39867	3.10548	-7.28259	7.0653e-09	2.68316e-07	10.1964
PLPP3	-1.17526	6.0259	-7.27155	7.32014e-09	2.77588e-07	10.1615
ADGRA3	-1.31474	4.25545	-7.27068	7.34055e-09	2.77957e-07	10.1587
ZNF251	1.04158	2.62109	7.26386	7.5031e-09	2.83286e-07	10.1372
CCT3	1.15632	4.19126	7.25549	7.7075e-09	2.90581e-07	10.1107
ADH4	-4.09132	7.02906	-7.23758	8.1637e-09	3.02534e-07	10.0541
CNOT11	1.01858	4.12161	7.23756	8.16432e-09	3.02534e-07	10.054
DLGAP5	1.0859	0.949834	7.22875	8.39854e-09	3.09009e-07	10.0261
MT1G	-4.56929	5.90369	-7.22731	8.43751e-09	3.10004e-07	10.0216
GADD45G	-2.34994	5.5929	-7.22548	8.48747e-09	3.11399e-07	10.0158
PCCB	-1.21258	4.7052	-7.21249	8.84901e-09	3.21935e-07	9.97469
H2AFX	1.28054	2.76716	7.21157	8.87525e-09	3.22386e-07	9.97177
IGFBP3	-2.70592	5.73419	-7.21098	8.89221e-09	3.22386e-07	9.96989
CA2	-1.74523	4.73163	-7.20684	9.01129e-09	3.25689e-07	9.95679
PIAS3	1.06982	2.4806	7.19805	9.26941e-09	3.32572e-07	9.92898
SHMT1	-2.24634	4.88559	-7.18939	9.5313e-09	3.40089e-07	9.90155
SMG5	1.02338	4.33429	7.17801	9.8866e-09	3.49883e-07	9.86551
CHRNA4	-1.33722	1.23153	-7.16479	1.0316e-08	3.62118e-07	9.82365
TFPI2	-1.04981	1.08854	-7.15789	1.05474e-08	3.68643e-07	9.80181
TPPP2	-1.27923	1.40728	-7.15276	1.07232e-08	3.71889e-07	9.78553
CANX	1.15193	6.4163	7.14797	1.08897e-08	3.7632e-07	9.77035
HMGN1	1.14296	5.9163	7.14742	1.09089e-08	3.7632e-07	9.76862
NUDT7	-1.14158	2.29233	-7.14386	1.10345e-08	3.8015e-07	9.75735
MAT2A	1.24673	5.74415	7.12697	1.16511e-08	3.98223e-07	9.70382
GLYAT	-3.48578	4.66704	-7.12697	1.16511e-08	3.98223e-07	9.70381
SIGIRR	-1.43819	2.61317	-7.12437	1.17492e-08	4.0052e-07	9.69556
UGT2B7	-3.18965	7.38931	-7.12241	1.18234e-08	4.01996e-07	9.68936
UCK2	1.28315	2.20545	7.11683	1.20381e-08	4.07694e-07	9.67164
RBM3	1.13654	4.52048	7.10932	1.23328e-08	4.15508e-07	9.64783
XPO1	1.01673	5.05818	7.10865	1.23594e-08	4.15813e-07	9.64571
CLYBL	-1.43344	2.86346	-7.10828	1.23739e-08	4.15813e-07	9.64456
RAP2A	1.24611	3.58326	7.10501	1.25048e-08	4.1913e-07	9.63419
TTLL4	1.10508	2.11122	7.10437	1.25309e-08	4.19441e-07	9.63214
PANK1	-1.48339	2.71039	-7.1021	1.26227e-08	4.21448e-07	9.62496
MCC	-1.18411	1.88945	-7.09394	1.29591e-08	4.3157e-07	9.59906
GCKR	-1.87762	4.89261	-7.09338	1.29825e-08	4.31798e-07	9.59728
HMGN2	1.02094	6.50671	7.08719	1.32439e-08	4.39367e-07	9.57765
RAB11B-AS1	-1.13043	2.99947	-7.0808	1.35197e-08	4.46235e-07	9.55737
CYP2C19	-2.59533	3.33628	-7.06637	1.4163e-08	4.65695e-07	9.5116
FAM99A	-2.64035	3.20421	-7.06136	1.43939e-08	4.72092e-07	9.49568
FAM83F	-1.00825	0.947131	-7.05857	1.4524e-08	4.75294e-07	9.48682
ACBD4	-1.02493	2.6233	-7.04939	1.49602e-08	4.86975e-07	9.45769
ANXA1	-1.38349	3.88245	-7.03702	1.55691e-08	5.0553e-07	9.41841
LOC1192862	-1.17929	1.2856	-7.03257	1.57938e-08	5.10909e-07	9.40431
HAND2	-1.43158	1.59461	-7.02092	1.63989e-08	5.25899e-07	9.3673
C1orf168	-1.50325	2.94691	-7.01989	1.64537e-08	5.27007e-07	9.36401
DDX39A	1.10076	3.19011	7.01676	1.66204e-08	5.31035e-07	9.35409
BCL9	1.24668	1.96549	7.01483	1.67243e-08	5.33697e-07	9.34796
KYNU	-1.32157	3.25137	-7.0042	1.73081e-08	5.48287e-07	9.31418
FAM18A	-1.63356	1.97547	-7.0023	1.74147e-08	5.50992e-07	9.30813
HDAC11	1.01524	1.32611	7.00002	1.75431e-08	5.54378e-07	9.3009
RD3L	1.20747	1.16865	6.99883	1.76104e-08	5.55829e-07	9.29714
APOA1-AS	-1.17236	2.43498	-6.99574	1.77869e-08	5.60719e-07	9.28732
MGMT	-1.19645	5.08672	-6.98584	1.83648e-08	5.7614e-07	9.25584
HMGN4	1.01458	3.82573	6.97525	1.90035e-08	5.92885e-07	9.22219
NMRK1	-1.05745	3.01785	-6.97473	1.90355e-08	5.92885e-07	9.22053
ACOT2	-1.30035	3.6863	-6.97382	1.90913e-08	5.93291e-07	9.21766
LOC1422737	-1.19135	2.62749	-6.97317	1.91314e-08	5.93291e-07	9.21559
PLXNC1	1.48746	1.64326	6.97023	1.9314e-08	5.97976e-07	9.20624
SPTBN2	-1.82303	2.84242	-6.96652	1.9547e-08	6.03748e-07	9.19444
KRTCAP2	1.03394	5.92382	6.96106	1.98948e-08	6.13528e-07	9.17707
LOC1499489	1.25338	1.22614	6.94222	2.11431e-08	6.45373e-07	9.11717
TROAP	1.2564	1.0088	6.93738	2.14764e-08	6.53245e-07	9.10178
PMCH	-1.15046	1.20863	-6.9316	2.18814e-08	6.64007e-07	9.08339
MS4A6A	-1.62889	3.17937	-6.9251	2.23461e-08	6.74955e-07	9.06271
CCNE1	1.00985	0.811536	6.92378	2.24411e-08	6.76253e-07	9.05853
SORT1	1.29796	1.55335	6.92246	2.25375e-08	6.78371e-07	9.05431
AKR1C6P	-1.5577	2.20247	-6.91895	2.27945e-08	6.83729e-07	9.04315
LINC634	-1.17236	1.34707	-6.90175	2.40979e-08	7.18675e-07	8.98843
NUF2	1.35759	1.01998	6.90102	2.41548e-08	7.19548e-07	8.9861
DMGDH	-2.08524	4.42011	-6.88841	2.51602e-08	7.44376e-07	8.94597
ALDH1B1	-1.78013	5.37402	-6.87697	2.61083e-08	7.68923e-07	8.90956
SARDH	-1.45038	4.2168	-6.87389	2.63696e-08	7.74862e-07	8.89976
C16orf7	-1.06565	3.70908	-6.87198	2.65331e-08	7.78783e-07	8.89368
MANF	1.36436	5.12901	6.86905	2.67858e-08	7.85314e-07	8.88435
SORL1	-1.35085	4.53983	-6.8632	2.72983e-08	7.98536e-07	8.8657
RPL27	1.00685	8.63673	6.86224	2.73827e-08	8.00103e-07	8.86266
ENO3	-2.08068	3.28413	-6.85044	2.84482e-08	8.28443e-07	8.82509
RPL39	1.07501	8.75953	6.84697	2.87701e-08	8.35941e-07	8.81402
GYS2	-2.86558	4.8203	-6.84497	2.89569e-08	8.39493e-07	8.80765
LPGAT1	1.41106	5.01276	6.83968	2.94564e-08	8.51122e-07	8.79082
PODXL	1.39124	1.91882	6.83852	2.95676e-08	8.5244e-07	8.78711
HAPLN4	-1.48519	1.57955	-6.8153	3.18757e-08	9.09892e-07	8.71315
CDC37L1	-1.06687	3.65526	-6.81037	3.23883e-08	9.22497e-07	8.69745
ESCO2	1.12793	0.927732	6.80518	3.29373e-08	9.34038e-07	8.68091
DHRS4	-1.09151	2.40606	-6.80176	3.33039e-08	9.42378e-07	8.67002
PINK1	-1.21429	3.93507	-6.77321	3.65315e-08	1.02257e-06	8.579
TLR4	-1.02197	1.96229	-6.7721	3.66634e-08	1.02515e-06	8.57546
OGDHL	-2.0833	3.33917	-6.77157	3.67263e-08	1.02581e-06	8.57377
PSMD4	1.11903	6.11562	6.76632	3.7356e-08	1.03893e-06	8.55704
STEAP4	-1.52652	2.07326	-6.76298	3.77632e-08	1.04689e-06	8.54638
PIN4P1	-1.20182	1.16125	-6.7582	3.83524e-08	1.05983e-06	8.53114
HIST1H4D	-1.04042	1.35514	-6.75561	3.86747e-08	1.0676e-06	8.52291
ANLN	1.05856	0.915502	6.7502	3.93598e-08	1.08192e-06	8.50563
GPAA1	1.14798	5.41158	6.73677	4.11111e-08	1.12411e-06	8.4628
ACADM	-1.20753	3.88682	-6.72358	4.29062e-08	1.16827e-06	8.42076
SLC1A2	-1.05571	1.8732	-6.71956	4.34696e-08	1.18114e-06	8.40792
FAM229B	-1.01209	1.73085	-6.71532	4.4071e-08	1.19249e-06	8.39441
C21orf33	-1.00812	4.89649	-6.70312	4.58497e-08	1.23036e-06	8.35548
GBP7	-2.64476	3.90062	-6.69673	4.68098e-08	1.25483e-06	8.33509
CYP2C8	-3.49502	5.83073	-6.69632	4.68728e-08	1.25522e-06	8.33377
PAFAH1B3	1.18715	1.15107	6.68539	4.85641e-08	1.29252e-06	8.2989
CA5A	-1.71164	3.44778	-6.67815	4.97186e-08	1.31919e-06	8.27579
RPLP2	1.05176	8.17339	6.67315	5.05306e-08	1.33664e-06	8.25985
GTF2IP7	-1.0983	1.32057	-6.66755	5.14578e-08	1.3584e-06	8.24197
NT5DC1	-1.0078	3.92893	-6.65038	5.44057e-08	1.42599e-06	8.18717
GRHPR	-1.49345	7.47166	-6.65009	5.44574e-08	1.42599e-06	8.18624
DNAJC12	-1.94741	2.89461	-6.641	5.60881e-08	1.46574e-06	8.15722
FXYD6	-1.00705	1.69452	-6.63841	5.6562e-08	1.47372e-06	8.14894
SKAP1	-1.20857	1.78556	-6.63789	5.66579e-08	1.47469e-06	8.14728
CD163	-1.93513	3.957	-6.62695	5.87047e-08	1.51884e-06	8.11237
TMEM16C	1.00921	2.52466	6.62198	5.96596e-08	1.53894e-06	8.0965
RAPGEF4-AS1	-1.04097	1.35997	-6.61686	6.06607e-08	1.56012e-06	8.08013
NFIL3	-1.36394	3.19854	-6.60863	6.23034e-08	1.58978e-06	8.05385
HBB	-2.45675	3.86464	-6.60492	6.30579e-08	1.60273e-06	8.04202
C9	-4.72922	6.28176	-6.59442	6.52452e-08	1.65318e-06	8.00848
PSPH	1.41067	3.16461	6.59387	6.53608e-08	1.65318e-06	8.00674
MKI67	1.09714	1.03732	6.59259	6.56345e-08	1.65526e-06	8.00263
RFX5	1.29871	2.69771	6.59014	6.61578e-08	1.66362e-06	7.99482
MCM4	1.28059	2.15973	6.58815	6.65877e-08	1.67281e-06	7.98845
FPR1	-1.37531	1.742	-6.58738	6.6753e-08	1.67534e-06	7.98601
PER1	-1.38043	4.50239	-6.57811	6.87952e-08	1.71456e-06	7.95638
F9	-3.06732	5.33865	-6.57495	6.95049e-08	1.72937e-06	7.94628
RMI2	1.02118	1.01575	6.56667	7.13998e-08	1.76973e-06	7.91983
MSL3P1	1.34153	1.51159	6.54778	7.59184e-08	1.85868e-06	7.85949
OR51E2	-1.05434	1.32306	-6.54695	7.61222e-08	1.86191e-06	7.85685
EHHADH	-1.91971	5.13805	-6.54359	7.69597e-08	1.87886e-06	7.84609
IDNK	-1.04603	2.28869	-6.53902	7.81105e-08	1.89803e-06	7.8315
RAB11FIP4	1.0193	1.2904	6.53427	7.93261e-08	1.9186e-06	7.81631
C16orf59	1.03002	0.842589	6.53001	8.04302e-08	1.93808e-06	7.80272
CXCR2P1	-1.74385	2.39083	-6.5189	8.33868e-08	1.99453e-06	7.76723
LINC1121	-1.1503	1.27685	-6.51512	8.44177e-08	2.01547e-06	7.75515
ALDH1L1	-2.46916	4.30494	-6.51269	8.50892e-08	2.02592e-06	7.74736
SCP2	-1.54165	5.0838	-6.51197	8.52876e-08	2.02878e-06	7.74507
NECAB3	1.22539	2.70169	6.51007	8.58147e-08	2.03945e-06	7.73901
CSAD	-1.13637	2.90623	-6.50933	8.60217e-08	2.0425e-06	7.73664
GREM2	-2.25783	2.36091	-6.50539	8.71327e-08	2.06205e-06	7.72402
LAMC1	1.3841	3.81648	6.50014	8.86312e-08	2.09108e-06	7.70726
ACAA2	-1.69461	7.4287	-6.49758	8.93724e-08	2.10666e-06	7.69907
MCM5	1.22977	3.48675	6.49239	9.08917e-08	2.1328e-06	7.6825
SDS	-4.02085	6.58863	-6.48683	9.25492e-08	2.16655e-06	7.66473
ENDOG	-1.13997	2.87712	-6.48666	9.26004e-08	2.16655e-06	7.66419
TONSL	1.16545	1.43225	6.48457	9.3232e-08	2.17787e-06	7.6575
PROZ	-1.80318	3.1012	-6.48271	9.37974e-08	2.18715e-06	7.65156
FUOM	-1.24585	3.82236	-6.47081	9.7498e-08	2.26328e-06	7.61352
GBE1	-1.07726	4.70889	-6.46866	9.81839e-08	2.27717e-06	7.60663
CYP2J2	-1.69653	3.81539	-6.45021	1.04255e-07	2.40038e-06	7.54765
HMGB2	1.01151	2.98036	6.44638	1.05561e-07	2.41722e-06	7.53541
H2AFZ	1.21241	5.6845	6.43108	1.10948e-07	2.52447e-06	7.48648
RAD21	1.12878	5.43222	6.4206	1.14795e-07	2.59296e-06	7.45298
SC5D	-1.40034	4.1217	-6.41918	1.15325e-07	2.60042e-06	7.44845
DCXR	-2.26011	7.5477	-6.40432	1.21038e-07	2.70575e-06	7.40093
HSPA5	1.17001	7.20686	6.40345	1.21381e-07	2.71109e-06	7.39815
ABAT	-1.74935	4.84298	-6.40111	1.22307e-07	2.72474e-06	7.39068
MT1A	-2.44235	3.50441	-6.39234	1.25848e-07	2.79643e-06	7.36263
DHODH	-1.69501	3.62689	-6.38556	1.28654e-07	2.85635e-06	7.34095
RDH16	-2.95967	4.59333	-6.38022	1.30911e-07	2.89728e-06	7.32386
PNP	-1.2681	3.98475	-6.37005	1.35315e-07	2.97876e-06	7.29135
TREH	-1.19681	1.33051	-6.36824	1.36114e-07	2.98876e-06	7.28556
TK1	1.34833	2.51098	6.35636	1.41482e-07	3.08834e-06	7.24755
PLCB1	1.07684	1.19282	6.35286	1.43101e-07	3.11584e-06	7.23637
NEK2	1.13296	0.988311	6.35253	1.43256e-07	3.1166e-06	7.23531
LMNB2	1.1855	2.24146	6.35104	1.43952e-07	3.12651e-06	7.23054
PSAT1	-1.77057	4.94496	-6.33925	1.49583e-07	3.22989e-06	7.19284
MGAT4A	1.0287	2.21386	6.33656	1.50898e-07	3.25559e-06	7.18424
DHRS1	-1.60025	4.26436	-6.32301	1.57704e-07	3.37561e-06	7.14089
DLG5	1.34778	2.30807	6.32175	1.58352e-07	3.38547e-06	7.13686
ANKS6	1.16259	1.25243	6.31695	1.60845e-07	3.43311e-06	7.12151
CAPG	1.51949	1.50492	6.31462	1.62068e-07	3.45639e-06	7.11407
PRIM1	1.0354	2.70093	6.31407	1.62363e-07	3.45983e-06	7.11228
GINS4	1.01044	0.990391	6.30937	1.64865e-07	3.49595e-06	7.09725
SLC31A2	-1.107	3.57038	-6.29984	1.70056e-07	3.58153e-06	7.0668
C8A	-2.73186	6.48992	-6.29584	1.72288e-07	3.61499e-06	7.05398
NGFR	-2.00537	2.59246	-6.29014	1.75517e-07	3.67087e-06	7.03575
SOX4	1.52791	2.26209	6.28631	1.77716e-07	3.70792e-06	7.02351
ITGA9	-1.34268	2.39642	-6.28538	1.78257e-07	3.71622e-06	7.02052
PYCR1	1.09332	0.832264	6.28191	1.80278e-07	3.74933e-06	7.00945
HEATR1	1.04992	2.2179	6.27266	1.85791e-07	3.84245e-06	6.97986
COMT	-1.31292	3.57285	-6.27114	1.86713e-07	3.85232e-06	6.97499
CCDC185	-1.12156	1.37247	-6.27076	1.86948e-07	3.8541e-06	6.97376
NPM1	1.12027	6.12319	6.26327	1.91564e-07	3.93054e-06	6.9498
EPB41L4B	-1.46651	3.52284	-6.25904	1.94218e-07	3.97244e-06	6.93628
CDHR2	-2.15224	2.67719	-6.2544	1.97177e-07	4.02662e-06	6.92143
COL4A1	1.7772	4.05338	6.25386	1.97525e-07	4.03056e-06	6.9197
LOC221122	-1.1115	1.22516	-6.24781	2.01452e-07	4.09578e-06	6.90036
ACSM5	-2.97645	4.86146	-6.24772	2.01509e-07	4.09578e-06	6.90008
LOC41585	-1.05163	1.30196	-6.24696	2.02013e-07	4.0996e-06	6.89763
PIGC	1.04059	2.73165	6.24224	2.05141e-07	4.15334e-06	6.88254
UBE2S	1.42589	3.23671	6.24003	2.0662e-07	4.18002e-06	6.87548
TMEM256	-1.13285	4.90167	-6.23887	2.074e-07	4.19255e-06	6.87178
CXCL2	-2.51404	5.87293	-6.23835	2.07753e-07	4.19642e-06	6.87011
PABPC1	1.62256	8.03165	6.22305	2.18368e-07	4.38356e-06	6.82116
SLCO1B3	-3.35514	4.95347	-6.22174	2.19305e-07	4.39898e-06	6.81695
BDH1	-1.42469	3.82381	-6.21523	2.24002e-07	4.47247e-06	6.79614
SERPINC1	5.4264	4.61218	6.21461	2.24455e-07	4.47806e-06	6.79416
CYP1A1	-1.76824	1.76048	-6.21354	2.25234e-07	4.48329e-06	6.79075
CYP2E1	-5.23432	8.84072	-6.2124	2.26074e-07	4.48968e-06	6.7871
TMEM45A	-2.01829	3.96418	-6.2108	2.27253e-07	4.50507e-06	6.78199
C1orf162	-1.08515	2.03449	-6.20604	2.30809e-07	4.56626e-06	6.76674
METRN	-1.50168	2.35965	-6.20469	2.31821e-07	4.58279e-06	6.76245
PCNA	1.07593	3.99899	6.19678	2.3787e-07	4.69523e-06	6.73715
TMEM192	-1.06871	3.77568	-6.18757	2.45116e-07	4.79453e-06	6.70768
LINC1554	-3.01963	3.11685	-6.18601	2.46362e-07	4.80804e-06	6.7027
FAAH	-1.07641	3.80971	-6.17996	2.51268e-07	4.88908e-06	6.68334
CYP4F2	-2.4318	5.36884	-6.17788	2.52976e-07	4.91128e-06	6.67669
RNASE4	-1.17653	4.66951	-6.17219	2.57711e-07	4.98729e-06	6.65847
EIF3E	1.07476	7.14011	6.17202	2.57851e-07	4.98729e-06	6.65794
NCL	1.00599	6.8146	6.16105	2.67235e-07	5.1344e-06	6.62284
GABARAPL1	-1.58084	5.75541	-6.1601	2.68062e-07	5.14268e-06	6.6198
CTH	-2.2381	3.87175	-6.15475	2.7277e-07	5.22142e-06	6.60271
PBK	1.27406	1.01434	6.15365	2.73749e-07	5.2315e-06	6.59919
UBD	2.77477	3.45418	6.15184	2.75373e-07	5.25191e-06	6.59338
OAT	-2.28742	4.4772	-6.13653	2.89454e-07	5.48021e-06	6.54442
GSPT2	-1.26936	1.91712	-6.12836	2.9726e-07	5.59676e-06	6.51829
MME	-1.68314	1.73697	-6.12828	2.97338e-07	5.59676e-06	6.51803
TBX15	-2.09325	2.67362	-6.12195	3.03531e-07	5.68458e-06	6.4978
LINC1488	-1.62301	1.29098	-6.11993	3.05535e-07	5.70567e-06	6.49134
NCAPD2	1.21681	2.58344	6.10217	3.23732e-07	5.99804e-06	6.43455
HOXA6	-1.06067	1.40292	-6.10023	3.25783e-07	6.02745e-06	6.42834
FAM149A	-1.32387	2.45316	-6.09374	3.32739e-07	6.1343e-06	6.40761
PRG4	-1.91832	2.99552	-6.09194	3.34703e-07	6.16613e-06	6.40183
FAM222A	1.44337	1.69789	6.08053	3.47369e-07	6.37236e-06	6.36537
HTR1B	-1.08286	1.27069	-6.06891	3.60779e-07	6.56735e-06	6.32819
LOC11929427	-1.61702	1.87095	-6.05791	3.73932e-07	6.76883e-06	6.29304
TOMM2	1.07624	5.91559	6.05215	3.81025e-07	6.87804e-06	6.2746
SALL1	-1.07779	2.84842	-6.04443	3.9072e-07	7.02376e-06	6.24994
MGST1	-1.6194	5.66607	-6.04378	3.91553e-07	7.03387e-06	6.24785
RAB26	-1.33767	2.30929	-6.04139	3.94614e-07	7.06443e-06	6.24021
AQP7P1	-1.06475	1.54839	-6.03924	3.97385e-07	7.09448e-06	6.23334
TSKU	-1.87803	2.93852	-6.03543	4.02349e-07	7.1536e-06	6.22116
RGN	-1.48299	4.33702	-6.0288	4.11128e-07	7.29472e-06	6.19998
ACSM2A	-2.25176	4.49626	-6.02767	4.12644e-07	7.31662e-06	6.19637
C1QTNF1	-1.25452	1.63808	-6.02473	4.16625e-07	7.3721e-06	6.18695
APBA1	-1.19876	2.42261	-6.02028	4.22704e-07	7.45814e-06	6.17273
TYMS	1.7475	2.30964	6.01747	4.26585e-07	7.49221e-06	6.16376
RCL1	-1.58744	3.27136	-6.01304	4.32791e-07	7.59094e-06	6.14959
CAT	-1.49826	7.93662	-6.00984	4.37327e-07	7.66016e-06	6.13936
ID1	-1.70263	3.68684	-6.00625	4.42461e-07	7.72404e-06	6.12791
COL6A4P1	-1.13036	1.20483	-6.00454	4.44944e-07	7.76217e-06	6.12242
FGB	5.27527	5.10511	6.00103	4.50052e-07	7.83024e-06	6.11122
CPA6	-1.06046	1.40302	-5.9941	4.60325e-07	7.9716e-06	6.08907
NT5DC2	1.55805	1.53585	5.98488	4.74364e-07	8.19832e-06	6.0596
FBP1	-1.96331	6.41751	-5.97618	4.87992e-07	8.41705e-06	6.03181
ALDH6A1	-1.71582	5.00238	-5.96142	5.12025e-07	8.76236e-06	5.98465
ZBED6CL	1.14288	2.51031	5.96077	5.13124e-07	8.76902e-06	5.98254
TPM1	1.23149	2.93001	5.95608	5.21021e-07	8.89228e-06	5.96756
AKR7A3	-2.8525	5.25974	-5.95333	5.25699e-07	8.95447e-06	5.95879
ACACB	-1.14925	4.16207	-5.94603	5.38359e-07	9.14612e-06	5.93545
FAM198A	-1.08911	1.32719	-5.94492	5.40295e-07	9.173e-06	5.93193
GLYCTK	-1.05279	3.40364	-5.93705	5.54334e-07	9.38681e-06	5.90677
VGLL1	1.09485	1.30814	5.93456	5.58837e-07	9.45691e-06	5.89883
SQLE	2.20071	3.87311	5.93337	5.61018e-07	9.4753e-06	5.89501
CKAP4	1.33958	4.28865	5.92623	5.74209e-07	9.66717e-06	5.87222
SLC35D1	-1.06742	4.68392	-5.92318	5.79941e-07	9.75051e-06	5.86248
RNF157	1.14191	1.23443	5.92287	5.80526e-07	9.75404e-06	5.86149
SLC25A18	-2.06618	3.42287	-5.91157	6.02278e-07	1.00674e-05	5.82541
PTGR1	-1.87391	5.17089	-5.89834	6.288e-07	1.04369e-05	5.78315
ACOT12	-2.13794	4.26446	-5.89738	6.30768e-07	1.04628e-05	5.78008
GSTA2	-3.85852	4.79291	-5.87987	6.67765e-07	1.09507e-05	5.72419
SAMD5	-1.46389	1.82512	-5.87875	6.70209e-07	1.09838e-05	5.72061
CD14	-1.81221	4.8972	-5.87829	6.7123e-07	1.09935e-05	5.71912
CYP26A1	-1.97483	1.56367	-5.87697	6.74102e-07	1.10267e-05	5.71493
CPT2	-1.11577	4.82812	-5.86668	6.97073e-07	1.13424e-05	5.68207
PTP4A3	1.22253	1.2557	5.86362	7.04059e-07	1.14375e-05	5.6723
TP53I3	1.25157	1.67467	5.85713	7.1908e-07	1.16524e-05	5.6516
CMBL	-1.76111	5.57753	-5.8551	7.23859e-07	1.1716e-05	5.6451
CES2	-1.46272	4.55987	-5.84649	7.44433e-07	1.19588e-05	5.61763
FTCD	-1.8677	6.38333	-5.84357	7.51554e-07	1.20583e-05	5.60829
CXCL12	-1.94146	3.94482	-5.83683	7.68212e-07	1.22725e-05	5.5868
FXYD1	-2.01383	3.99056	-5.83495	7.72926e-07	1.23326e-05	5.58081
HNF1A-AS1	1.36174	2.00328	5.83468	7.736e-07	1.23358e-05	5.57995
CENPU	1.00358	1.03443	5.8288	7.88567e-07	1.25283e-05	5.56117
LOC11929337	-1.00971	1.8152	-5.82818	7.90149e-07	1.25458e-05	5.5592
RPS27A	1.06557	6.70937	5.8218	8.06727e-07	1.27389e-05	5.53885
LOC12724874	1.10253	1.32952	5.81743	8.18296e-07	1.28435e-05	5.52489
SERPINA11	-2.42345	6.24698	-5.8151	8.24531e-07	1.29102e-05	5.51745
CYP3A4	-4.48538	5.67634	-5.80763	8.44818e-07	1.3196e-05	5.49363
PPP1R1A	-2.19128	4.42992	-5.80349	8.56278e-07	1.3367e-05	5.48042
MFAP3L	-1.14607	1.37894	-5.80081	8.63766e-07	1.34596e-05	5.47189
NTN4	-1.21232	3.49999	-5.79912	8.68524e-07	1.35175e-05	5.4665
SLC27A2	-1.96976	5.05696	-5.79789	8.72002e-07	1.35635e-05	5.46259
ARG1	-2.45899	6.44682	-5.78131	9.20363e-07	1.42306e-05	5.40969
XPOT	1.06777	4.35071	5.77793	9.30526e-07	1.43621e-05	5.39892
CYP2C9	-3.36369	7.71159	-5.77258	9.46876e-07	1.45679e-05	5.38185
FETUB	-2.3162	4.0155	-5.76983	9.55387e-07	1.46618e-05	5.37309
ESM1	1.51889	1.11605	5.76693	9.64451e-07	1.47716e-05	5.36383
HPR	-2.77702	6.58354	-5.76648	9.65844e-07	1.47734e-05	5.36242
SRD5A1	-1.60302	4.39135	-5.75804	9.92752e-07	1.51159e-05	5.33549
SLC27A6	1.05513	1.1979	5.75502	1.00255e-06	1.52382e-05	5.32587
HSP9B1	1.13049	8.60804	5.7473	1.02803e-06	1.55982e-05	5.30128
ASL	-1.4459	4.44347	-5.74378	1.03987e-06	1.5741e-05	5.29006
CYP19A1	-1.04693	1.20106	-5.74202	1.04585e-06	1.5804e-05	5.28444
SOWAHA	1.59588	1.78776	5.73768	1.06072e-06	1.60193e-05	5.27061
ACTG1	1.06284	7.00908	5.73725	1.06222e-06	1.60313e-05	5.26923
P2RY13	-1.13281	2.12542	-5.73516	1.06944e-06	1.61135e-05	5.26259
HPGD	-1.68129	2.35098	-5.73052	1.0857e-06	1.63057e-05	5.2478
LOC1132813	-1.66285	1.66705	-5.73045	1.08596e-06	1.63057e-05	5.24757
IL2RB	-1.07315	1.76686	-5.72972	1.08852e-06	1.63272e-05	5.24526
HSP9AA1	1.03954	6.58063	5.72855	1.0927e-06	1.6369e-05	5.24151
SPARCL1	1.19007	2.35928	5.70693	1.17226e-06	1.73508e-05	5.17266
TMCO3	1.09795	3.21102	5.70042	1.19735e-06	1.76418e-05	5.15191
ALAD	-1.01009	4.4966	-5.69526	1.2176e-06	1.78995e-05	5.13548
LINC1117	-1.00627	1.43012	-5.69175	1.2316e-06	1.80579e-05	5.12429
EBPL	-1.04061	3.34491	-5.69168	1.23185e-06	1.80579e-05	5.12409
F11	-1.71944	5.17781	-5.69086	1.23514e-06	1.80942e-05	5.12148
MUC13	2.50589	1.77702	5.68355	1.26487e-06	1.84275e-05	5.09818
HNF4A-AS1	-1.68494	3.14104	-5.67069	1.31884e-06	1.91067e-05	5.05726
ACOX1	-1.10768	4.17675	-5.66437	1.34623e-06	1.94276e-05	5.03713
RIDA	-1.48023	8.11416	-5.66162	1.3583e-06	1.95583e-05	5.02839
FOLH1	-1.15718	1.64334	-5.65783	1.37513e-06	1.97615e-05	5.01633
LAPTM4B	1.97209	4.79333	5.65277	1.39797e-06	2.00186e-05	5.0002
ETS2	-1.28151	4.78472	-5.65134	1.40446e-06	2.00672e-05	4.99567
CKS2	1.29735	3.69291	5.65088	1.40656e-06	2.00752e-05	4.9942
BCAT2	1.20996	1.99689	5.64665	1.42602e-06	2.03083e-05	4.98075
CHST4	-1.07931	1.21481	-5.64463	1.43541e-06	2.04084e-05	4.97432
SAA4	-2.52442	5.68966	-5.64366	1.43993e-06	2.04615e-05	4.97124
PLCE1-AS1	-1.02169	1.42241	-5.63697	1.47161e-06	2.08547e-05	4.94993
ADRB2	-1.12503	2.28816	-5.62683	1.52089e-06	2.1471e-05	4.91769
PNMA1	1.06758	2.48209	5.6241	1.53442e-06	2.16151e-05	4.90901
PXMP2	-1.43911	6.42799	-5.61608	1.57496e-06	2.21022e-05	4.88349
ADH1A	-2.47654	8.12867	-5.61199	1.59598e-06	2.23609e-05	4.87051
AXL	-1.0352	1.83468	-5.60946	1.60918e-06	2.25338e-05	4.86244
PCCA	-1.05011	2.97411	-5.59448	1.68938e-06	2.34486e-05	4.81483
FREM2	-1.21838	1.18878	-5.59423	1.69076e-06	2.34486e-05	4.81403
HMOX1	-1.70659	5.17254	-5.58806	1.725e-06	2.38598e-05	4.79441
LOC11927269	-2.10075	3.1528	-5.57725	1.7866e-06	2.45549e-05	4.76007
MYCNOS	-1.06891	1.24133	-5.57227	1.81573e-06	2.49156e-05	4.74424
COLEC11	-1.37069	2.09628	-5.55878	1.897e-06	2.58942e-05	4.70139
FNDC4	-1.47791	3.75559	-5.55812	1.90108e-06	2.59362e-05	4.69929
RPS18	1.0572	7.06803	5.54902	1.95805e-06	2.66156e-05	4.67039
MPPED1	-1.39365	2.28372	-5.54753	1.96751e-06	2.67302e-05	4.66568
ACAT1	-1.33459	7.18991	-5.54429	1.98837e-06	2.69994e-05	4.65536
MYBL2	1.36726	1.23107	5.52557	2.11286e-06	2.85111e-05	4.59594
FCGR3A	-1.23015	2.89065	-5.52502	2.11666e-06	2.85326e-05	4.59419
MASP2	-2.03218	4.85763	-5.5171	2.17174e-06	2.91692e-05	4.56905
STXBP5L	-1.06367	1.23193	-5.51581	2.18085e-06	2.92613e-05	4.56496
ALDOB	-5.3042	8.03452	-5.51312	2.19992e-06	2.94715e-05	4.55644
C6	-2.51663	5.4659	-5.51036	2.21973e-06	2.96756e-05	4.54767
C8B	-1.71014	5.59481	-5.50455	2.26196e-06	3.01471e-05	4.52924
SLCO2A1	1.29338	1.67992	5.49982	2.29692e-06	3.04923e-05	4.51423
STAMBPL1	1.06533	1.79054	5.49962	2.29843e-06	3.04923e-05	4.51359
H1F	1.2976	6.36826	5.49297	2.34852e-06	3.11092e-05	4.4925
MBL2	-2.22105	5.37321	-5.48302	2.42546e-06	3.19654e-05	4.46097
F7	-1.12673	3.77159	-5.47986	2.45047e-06	3.22623e-05	4.45094
FITM1	-1.00106	1.5655	-5.47314	2.50445e-06	3.28398e-05	4.42963
SHBG	-1.18153	1.67389	-5.46872	2.54053e-06	3.32123e-05	4.41564
DCN	-2.18696	3.04445	-5.45832	2.62765e-06	3.41621e-05	4.38267
CD81	-1.40726	6.44269	-5.45584	2.64884e-06	3.43612e-05	4.37482
CYP2A7	-2.99793	3.29273	-5.45347	2.66925e-06	3.45818e-05	4.36731
GCGR	-2.30552	4.34436	-5.4525	2.67771e-06	3.46675e-05	4.36422
GNA14	-1.00706	1.66666	-5.45217	2.68054e-06	3.46762e-05	4.36318
STAB1	-1.49681	3.81659	-5.43737	2.81223e-06	3.62175e-05	4.31629
B3GNT5	1.47857	1.75774	5.43448	2.83868e-06	3.65353e-05	4.30714
SNRPB	1.02686	4.86121	5.42789	2.89988e-06	3.71619e-05	4.28629
DSG1	-1.53634	1.99716	-5.42601	2.91757e-06	3.73374e-05	4.28034
CLEC3B	-1.40542	3.02355	-5.41681	3.00585e-06	3.84251e-05	4.2512
HAGLROS	-1.00581	1.21546	-5.41151	3.05791e-06	3.89948e-05	4.23441
GLTPD2	-1.33035	4.32274	-5.40569	3.11604e-06	3.96581e-05	4.21601
RELN	-1.57501	2.09107	-5.40021	3.17183e-06	4.03089e-05	4.19866
NOTCH3	1.27653	2.02146	5.39725	3.20232e-06	4.06656e-05	4.18931
LINC261	-1.28791	5.41962	-5.39688	3.20616e-06	4.06656e-05	4.18814
CFHR4	-1.63876	3.26776	-5.39108	3.26694e-06	4.13448e-05	4.16979
SLCO2B1	-1.14064	4.59914	-5.38094	3.37595e-06	4.25273e-05	4.13771
PFKFB1	-1.09096	1.94765	-5.36795	3.52083e-06	4.40545e-05	4.09665
HSPB1	1.57482	7.01738	5.36559	3.54784e-06	4.43071e-05	4.08918
ESPL1	1.13462	1.17498	5.36146	3.59558e-06	4.48385e-05	4.07612
ANGPTL1	-1.38882	2.14207	-5.36069	3.6045e-06	4.48794e-05	4.0737
STC1	1.11227	1.51104	5.35886	3.62589e-06	4.50867e-05	4.06792
RAB17	-1.00512	3.94301	-5.35658	3.65278e-06	4.53522e-05	4.0607
CCDC64	1.30451	1.51659	5.35006	3.7306e-06	4.59924e-05	4.0401
FAH	-1.11304	5.91927	-5.34803	3.75509e-06	4.62066e-05	4.03371
AFM	-2.26695	7.17719	-5.34136	3.83703e-06	4.70589e-05	4.01262
ADGRG6	-1.01171	2.93475	-5.33697	3.89183e-06	4.76409e-05	3.99876
VWF	1.31168	2.19441	5.33369	3.93328e-06	4.80353e-05	3.98841
RIPK4	-1.12113	2.97027	-5.32627	4.02886e-06	4.90411e-05	3.96496
DHTKD1	-1.0339	5.5171	-5.32583	4.03458e-06	4.90877e-05	3.96358
CGREF1	1.11621	0.894591	5.32307	4.07067e-06	4.94804e-05	3.95488
SLAMF8	1.05277	1.33689	5.32167	4.08909e-06	4.96346e-05	3.95047
C11orf54	-1.02605	3.48767	-5.32034	4.10683e-06	4.98267e-05	3.94624
MAPK8IP2	1.17038	0.845679	5.31169	4.22315e-06	5.10711e-05	3.91896
ALDH4A1	-1.15938	4.47879	-5.30114	4.36962e-06	5.26462e-05	3.88566
HAO1	-1.91106	6.84949	-5.28793	4.56012e-06	5.4713e-05	3.84399
CPD	1.15458	3.69345	5.28273	4.63723e-06	5.54844e-05	3.82761
MAT1A	-1.74406	8.06565	-5.27637	4.73353e-06	5.64806e-05	3.80754
CYP2C18	-2.12004	4.1799	-5.27494	4.75533e-06	5.66087e-05	3.80306
PHYHIPL	1.14029	0.991293	5.27481	4.75735e-06	5.66087e-05	3.80264
MMP11	1.63792	1.24923	5.26653	4.88626e-06	5.77985e-05	3.77654
GAS5	1.45053	5.94484	5.25722	5.03534e-06	5.92383e-05	3.7472
RAMP3	-1.37257	3.32466	-5.25059	5.14407e-06	6.02989e-05	3.72634
HYAL1	-1.00621	3.17859	-5.24946	5.16289e-06	6.04922e-05	3.72278
HMMR-AS1	-1.01123	1.18541	-5.24765	5.19317e-06	6.07648e-05	3.71707
IGF2BP3	1.63518	1.08588	5.23529	5.40446e-06	6.28689e-05	3.67814
REEP6	-1.53649	6.09203	-5.2347	5.41464e-06	6.2931e-05	3.6763
ITPKA	1.18284	1.13403	5.22498	5.58709e-06	6.4646e-05	3.64571
ABCA8	-1.41803	2.61006	-5.20312	5.995e-06	6.85112e-05	3.57694
NADK2	-1.13025	4.41663	-5.20226	6.01168e-06	6.86717e-05	3.57423
CBS	-1.37283	4.89996	-5.19905	6.07403e-06	6.93073e-05	3.56416
C1R	-1.51859	8.52423	-5.19852	6.08442e-06	6.93805e-05	3.56249
ADH1C	-2.81213	6.74347	-5.19502	6.1535e-06	6.9984e-05	3.55148
CFI	-1.49706	6.52294	-5.19208	6.21211e-06	7.04623e-05	3.54223
ACSM2B	-1.99809	5.1814	-5.18916	6.27073e-06	7.09445e-05	3.53307
HIST1H4H	1.03194	1.05021	5.18108	6.43603e-06	7.24989e-05	3.50768
SDSL	-1.17532	3.40664	-5.17557	6.55124e-06	7.34146e-05	3.49037
HYOU1	1.03709	4.12695	5.16947	6.68121e-06	7.46135e-05	3.47121
BASP1	-1.03225	2.07285	-5.15703	6.95425e-06	7.72972e-05	3.43214
PM2D2	1.05969	2.40547	5.14209	7.29681e-06	8.07523e-05	3.38525
PLA2G16	-1.40764	3.8763	-5.14123	7.31697e-06	8.09135e-05	3.38256
IL1RAP	-1.1598	2.78928	-5.13071	7.56882e-06	8.32953e-05	3.34956
SPAG5	1.0936	2.62191	5.11373	7.9935e-06	8.70605e-05	3.29633
LIPC	-1.75938	5.66102	-5.11215	8.03415e-06	8.73567e-05	3.29138
PHGDH	-1.77148	4.99787	-5.10957	8.10111e-06	8.80479e-05	3.28329
HEPACAM	-1.32919	1.72544	-5.10261	8.28435e-06	8.9814e-05	3.26149
PPARGC1A	-1.85867	3.94091	-5.09948	8.36799e-06	9.05695e-05	3.2517
UGT1A1	-1.09604	2.98133	-5.09744	8.42286e-06	9.10118e-05	3.24532
SLC17A3	-1.5233	2.88389	-5.08072	8.88767e-06	9.53598e-05	3.19297
DAO	-1.85577	4.7319	-5.0796	8.91985e-06	9.56656e-05	3.18945
ARSD	-1.0236	3.3727	-5.07909	8.9343e-06	9.5781e-05	3.18787
SCARNA8	-1.00239	1.20716	-5.06986	9.20312e-06	9.80961e-05	3.15898
PZP	-1.91872	1.59436	-5.06768	9.26763e-06	9.85412e-05	3.15217
EPHA2	-1.23082	3.06305	-5.0666	9.29998e-06	9.88042e-05	3.14878
CYP4V2	-1.27173	5.38095	-5.06197	9.43908e-06	0.000100077	3.13431
PIK3R2	1.04032	2.49642	5.05485	9.65728e-06	0.000101975	3.11204
FMO4	-1.22658	3.87881	-5.05231	9.73619e-06	0.000102641	3.10411
RPS5	1.22165	8.02509	5.05169	9.75549e-06	0.000102719	3.10218
UTS2B	-1.26939	1.96613	-5.05156	9.75961e-06	0.000102721	3.10177
HMGCS2	-1.80761	7.90571	-5.05055	9.79149e-06	0.000102932	3.09859
CPN2	-1.35752	4.84266	-5.04548	9.95177e-06	0.000104363	3.08277
PTGIS	-1.36867	1.81867	-5.04262	1.00436e-05	0.000105114	3.07382
NAAA	-1.16641	3.26671	-5.02423	1.06537e-05	0.000110785	3.01637
LOC11929372	-1.06462	1.78225	-5.01958	1.08135e-05	0.000112132	3.00188
BHMT	-3.02889	7.03577	-5.01708	1.09005e-05	0.000112944	2.99408
GNAZ	1.14888	1.065	5.01488	1.09777e-05	0.000113448	2.9872
AKR1C4	-2.26475	6.47525	-5.01153	1.1096e-05	0.000114501	2.97676
SERPINA4	-1.78335	5.31261	-5.00407	1.13646e-05	0.000116729	2.95346
RNF152	-1.36854	3.03458	-5.0033	1.13924e-05	0.000116922	2.95108
SLC9A3R2	-1.03386	3.59854	-5.00004	1.1512e-05	0.000117916	2.94092
PROS1	-1.58084	5.27065	-4.99972	1.15239e-05	0.000117961	2.93991
ACOT1	-1.09925	2.61546	-4.9964	1.1647e-05	0.000118924	2.92956
CYP8B1	-2.96154	5.5561	-4.99156	1.18289e-05	0.000120591	2.91448
C8orf4	-1.55121	5.68433	-4.9843	1.21073e-05	0.000123092	2.89182
LINC665	1.04785	0.757589	4.97991	1.22783e-05	0.000124344	2.87817
TTR	-3.52542	9.2491	-4.97695	1.23952e-05	0.000125381	2.86894
MMP14	1.11374	3.68708	4.97624	1.24235e-05	0.00012557	2.86672
NAPSB	-1.13927	2.53294	-4.96904	1.2713e-05	0.000127997	2.8443
EHF	1.21686	1.13623	4.96781	1.27632e-05	0.000128403	2.84046
SLC7A2	-1.53493	4.54164	-4.96692	1.27996e-05	0.000128669	2.83769
TMEM56	-1.37209	4.31755	-4.96541	1.28615e-05	0.000129192	2.83299
PHYH	-1.13042	6.37454	-4.9534	1.3365e-05	0.000133522	2.79561
PC	-1.05611	3.78262	-4.95303	1.33809e-05	0.000133522	2.79446
S1A9	-1.84151	3.69116	-4.95034	1.34964e-05	0.00013446	2.78609
SOCS2-AS1	-1.00952	1.32752	-4.95026	1.34999e-05	0.00013446	2.78584
BAIAP2L2	1.64011	1.50966	4.94588	1.36901e-05	0.000136199	2.77222
NR4A1	-1.40218	2.59173	-4.94408	1.37693e-05	0.000136881	2.76661
UGP2	-1.10744	6.75404	-4.92081	1.48318e-05	0.000146047	2.69428
CLDN15	1.04331	2.68996	4.91994	1.4873e-05	0.000146397	2.69158
SLC25A15	-1.48862	5.24993	-4.91678	1.50241e-05	0.000147604	2.68175
HGF	-1.29179	1.91517	-4.90949	1.53777e-05	0.000150736	2.65912
FOS	-2.01361	6.12021	-4.90245	1.57271e-05	0.000153529	2.63726
SLC6A12	-1.14098	2.32867	-4.90156	1.57722e-05	0.000153848	2.63447
MAGI2-AS3	-1.28861	1.81378	-4.89408	1.61529e-05	0.000157267	2.61127
MAMDC4	-1.44395	3.15899	-4.89172	1.62753e-05	0.00015834	2.60393
ACMSD	-1.68816	4.28533	-4.87599	1.71122e-05	0.000164815	2.55517
ETNK2	-1.34321	3.59081	-4.87127	1.73714e-05	0.00016694	2.54054
HIST3H2A	1.31044	0.976831	4.861	1.79498e-05	0.000171673	2.5087
LIME1	-1.06889	3.89572	-4.8555	1.82669e-05	0.000174299	2.49167
APOA4	-1.89652	1.93643	-4.85269	1.84309e-05	0.000175499	2.48298
PLG	-1.76656	8.56189	-4.84853	1.8677e-05	0.000177387	2.47009
GLS	1.14899	2.84195	4.84337	1.89863e-05	0.000180259	2.45412
WDR72	-1.11798	2.01335	-4.8404	1.91669e-05	0.000181708	2.44492
APOA5	-2.37386	5.38883	-4.83018	1.98007e-05	0.000186762	2.4133
LINC1146	-1.13331	2.43933	-4.82346	2.02281e-05	0.000190034	2.39254
MFSD6	1.00355	1.82299	4.81788	2.05908e-05	0.000192814	2.37527
ACY3	-1.37724	3.03842	-4.81481	2.07928e-05	0.000194425	2.36578
TPM2	1.03131	2.04983	4.80164	2.16818e-05	0.000202083	2.32511
SLC16A2	-1.47766	4.4469	-4.79091	2.24337e-05	0.000208493	2.29198
NNMT	-2.71942	6.4979	-4.79074	2.24454e-05	0.000208527	2.29148
CES1	-1.92749	7.50092	-4.78665	2.27389e-05	0.000210802	2.27886
SMC3	1.04306	4.10875	4.78536	2.28329e-05	0.000211522	2.27485
HAGH	-1.20746	4.48508	-4.78035	2.31991e-05	0.000214531	2.2594
ENPP1	-1.05731	4.20466	-4.77796	2.33758e-05	0.000215705	2.25202
SLC13A5	-1.66471	3.89045	-4.77777	2.33896e-05	0.00021573	2.25145
AGMAT	-1.02128	4.95352	-4.7777	2.33951e-05	0.00021573	2.25122
ANKS4B	-1.0641	2.98179	-4.77141	2.38668e-05	0.000219612	2.23183
GADD45B	-1.48377	6.30653	-4.77091	2.3905e-05	0.000219885	2.23028
CYP2A6	-3.78184	6.80688	-4.76859	2.40809e-05	0.000221425	2.22316
PLIN2	-1.35605	6.28734	-4.76835	2.40995e-05	0.000221517	2.22241
DMRTA1	-1.12859	2.31758	-4.76405	2.4431e-05	0.000224128	2.20914
MT1JP	-1.08706	0.882497	-4.75843	2.48706e-05	0.000227719	2.19183
S1A8	-1.11417	1.16175	-4.74141	2.62497e-05	0.00023858	2.13942
SLC2A9	-1.07885	2.61294	-4.74098	2.62852e-05	0.00023882	2.13811
ANXA2	1.28101	4.08582	4.73941	2.64164e-05	0.000239928	2.13328
RASEF	1.19424	1.18896	4.73378	2.68922e-05	0.000243686	2.11595
BCHE	-2.43485	4.89998	-4.72993	2.72222e-05	0.000246041	2.10411
LY6E	-1.95577	5.25668	-4.72979	2.72344e-05	0.000246066	2.10367
EPPK1	1.47011	1.13326	4.72102	2.80012e-05	0.000252117	2.07672
RPL39L	1.32515	1.55724	4.71212	2.88014e-05	0.000258516	2.04937
CFHR3	-2.36688	5.56324	-4.70784	2.91941e-05	0.000260869	2.03623
COL4A2	1.43759	4.12702	4.70672	2.92979e-05	0.000261617	2.03279
ATF3	-1.20033	2.11118	-4.70591	2.93728e-05	0.000262195	2.03031
AKR7L	-1.08718	2.24088	-4.70056	2.98748e-05	0.000265763	2.01387
PDK4	-2.08351	6.55542	-4.69222	3.06737e-05	0.00027231	1.98826
IRF8	-1.17557	3.83716	-4.68767	3.11176e-05	0.000275592	1.97432
MCAM	1.1089	3.19503	4.68748	3.11361e-05	0.000275662	1.97374
UGT1A4	-2.35182	4.71839	-4.68431	3.14504e-05	0.000277876	1.964
SLC25A42	-1.01111	4.61506	-4.67734	3.21507e-05	0.000283066	1.94263
CYP2B7P	-2.50932	3.86738	-4.67169	3.27299e-05	0.000287393	1.92532
AZGP1P1	-1.07079	3.24673	-4.66588	3.33364e-05	0.000291871	1.90751
CRYL1	-1.10765	6.02857	-4.66434	3.34986e-05	0.000292785	1.9028
FOSB	-2.06158	3.00337	-4.66038	3.39209e-05	0.000296078	1.89065
CCL3	-1.49909	3.14966	-4.65576	3.44183e-05	0.000299715	1.87653
NR4A2	-1.47898	2.62514	-4.65289	3.47325e-05	0.000302147	1.86772
TMEM65	1.01987	2.24274	4.6527	3.47532e-05	0.000302195	1.86714
LOC1192833	-1.05523	2.09569	-4.63917	3.62684e-05	0.000314666	1.82576
ATP11C	-1.15948	2.89794	-4.63342	3.69324e-05	0.000319041	1.80817
SLC9A9	-1.02407	2.10123	-4.63062	3.72603e-05	0.000321287	1.7996
MAPK13	1.08877	1.21458	4.63056	3.72667e-05	0.000321287	1.79944
RBP4	-5.05008	9.24372	-4.61932	3.86115e-05	0.000331014	1.76508
CDK4	1.02205	4.17734	4.61699	3.88951e-05	0.000333116	1.75798
TDO2	-2.03142	7.5147	-4.61025	3.97298e-05	0.000339146	1.7374
LOC729348	1.01656	2.71851	4.60876	3.99178e-05	0.000340527	1.73283
ACAT2	-1.07322	4.13176	-4.5927	4.19871e-05	0.000355147	1.68385
DIO1	-1.73815	3.727	-4.59174	4.21143e-05	0.000355991	1.68092
C12orf75	1.50304	2.18521	4.59103	4.22083e-05	0.00035667	1.67876
XDH	-1.45182	4.48605	-4.58121	4.35325e-05	0.000365624	1.64883
SULT1C2	1.46225	1.16862	4.574	4.45307e-05	0.000372418	1.62687
PAQR9	1.1073	3.47043	4.56601	4.56638e-05	0.00037933	1.60253
PON3	-1.44611	7.26014	-4.56123	4.63554e-05	0.000384092	1.58797
HRG	4.66724	5.33188	4.55556	4.71885e-05	0.000389999	1.57073
HSD11B1	-2.88414	5.41165	-4.55287	4.75884e-05	0.000393054	1.56255
AK4	-1.02653	3.3437	-4.54899	4.8172e-05	0.000397355	1.55075
PGLYRP2	-2.08896	5.93992	-4.54694	4.84821e-05	0.000399163	1.54454
FCGR2B	-1.0162	1.31106	-4.52784	5.14764e-05	0.000419433	1.48652
GGT5	-1.01353	1.68913	-4.52689	5.16308e-05	0.000420295	1.48362
FOXO1	-1.17596	3.78707	-4.52546	5.18631e-05	0.000421922	1.47927
EVA1A	-1.31116	4.001	-4.50866	5.46663e-05	0.000440178	1.42833
CSF1R	-1.03229	2.62581	-4.50456	5.53726e-05	0.000444899	1.4159
DGCR6	-1.1035	3.30476	-4.5041	5.54523e-05	0.000445264	1.41451
GPAT3	-1.12844	1.85225	-4.50068	5.60492e-05	0.00044964	1.40415
SLC27A5	-2.18727	6.79371	-4.49948	5.62613e-05	0.000450924	1.4005
RPSA	1.13319	6.89847	4.49782	5.65536e-05	0.000452568	1.39548
SLC1A1	-2.07739	4.75702	-4.49671	5.67502e-05	0.000454001	1.39213
SULT1B1	-1.39913	2.1898	-4.4933	5.73603e-05	0.000458177	1.38178
RSPO3	-1.00819	1.2472	-4.48803	5.83142e-05	0.000464226	1.36582
APOL1	-1.2679	3.92234	-4.47591	6.05663e-05	0.000480241	1.32917
DUSP9	1.76857	1.30045	4.47291	6.1137e-05	0.000484335	1.3201
UGT3A1	-1.69587	3.07324	-4.47235	6.12453e-05	0.000484885	1.31839
SEC14L2	-1.56214	3.50382	-4.47193	6.13256e-05	0.000485373	1.31712
ADM	-1.37125	3.21126	-4.47058	6.15846e-05	0.000487126	1.31304
FMO3	-1.70637	5.51567	-4.45629	6.43961e-05	0.000505947	1.26987
CDKN2A	1.08162	0.878121	4.45621	6.44121e-05	0.000505947	1.26963
SLC51A	-2.01672	4.28197	-4.45141	6.53848e-05	0.000511731	1.25514
BCAM	1.41524	3.99077	4.45039	6.55937e-05	0.000513211	1.25206
MT1E	-3.29742	6.59208	-4.44242	6.72461e-05	0.00052456	1.228
FNDC5	-1.48292	2.09579	-4.42883	7.01574e-05	0.00054384	1.18703
ABCG2	-1.22113	2.45231	-4.42745	7.04611e-05	0.000545543	1.18286
STAT1	1.20061	5.27891	4.42477	7.10519e-05	0.000549626	1.17479
DDT	-1.1378	4.8602	-4.42454	7.11024e-05	0.000549754	1.1741
MTTP	-1.317	4.90594	-4.41872	7.24044e-05	0.000558425	1.15657
GJB2	-1.13338	3.61139	-4.40989	7.44252e-05	0.000571634	1.12997
AKAP12	-1.06757	2.18208	-4.40711	7.50702e-05	0.000575798	1.12163
C1orf186	1.33182	1.14012	4.40636	7.52476e-05	0.000576928	1.11935
PON1	-1.87118	7.26874	-4.40224	7.62184e-05	0.000583682	1.10696
APOC1P1	-1.48371	3.05138	-4.39463	7.80454e-05	0.000596267	1.08408
SERPING1	-1.2112	8.43568	-4.39321	7.83907e-05	0.000598266	1.07982
GNB2L1	1.04064	8.25364	4.39317	7.83992e-05	0.000598266	1.07971
HPD	-3.23648	7.08763	-4.3908	7.89794e-05	0.000601553	1.07259
KLF4	-1.05128	2.18716	-4.38982	7.92226e-05	0.000602426	1.06962
PEG1	2.11246	1.42486	4.38378	8.07246e-05	0.000612002	1.05148
SLC39A5	-2.06306	4.22122	-4.38371	8.07411e-05	0.000612002	1.05128
CCL4	-1.44302	3.25239	-4.37471	8.30318e-05	0.000626622	1.02426
TESC	1.32351	1.25422	4.36717	8.50011e-05	0.000637962	1.00163
TSPAN7	-1.23265	4.12196	-4.36377	8.59021e-05	0.000643424	0.991448
RAB3D	1.04515	1.71259	4.35879	8.72425e-05	0.000652147	0.9765
CES1P1	-1.21525	1.83942	-4.35481	8.83257e-05	0.000659106	0.964587
CD24	1.7847	2.16868	4.35246	8.89728e-05	0.000662792	0.957541
CYB5A	-1.12211	6.72712	-4.34448	9.12023e-05	0.000676684	0.933651
AGPAT2	-1.02159	4.58525	-4.34135	9.20929e-05	0.000682512	0.924272
SLC17A1	-1.39587	3.55069	-4.34054	9.23226e-05	0.000683629	0.921868
MTHFD1	-1.31768	6.5041	-4.34004	9.24683e-05	0.000684318	0.920346
RBP7	1.07822	2.33701	4.33517	9.38736e-05	0.000692425	0.90579
SPON2	1.34311	3.35173	4.33514	9.38837e-05	0.000692425	0.905686
JAG1	1.11924	2.95742	4.33163	9.49095e-05	0.000698207	0.895199
CCL18	1.41233	1.56682	4.31685	9.93544e-05	0.000723935	0.851039
AASS	-1.74378	4.57501	-4.31094	0.00010119	0.000735866	0.833378
CHST7	-1.00918	2.32231	-4.30974	0.000101566	0.000737983	0.829797
BICC1	1.21434	1.95047	4.27677	0.000112462	0.000805435	0.731529
CYP4F12	-1.1584	3.85342	-4.26391	0.000117018	0.000833102	0.693251
CLRN3	-1.82181	3.53125	-4.26232	0.000117594	0.000836194	0.688519
SLC47A1	-1.29408	5.04732	-4.26099	0.000118076	0.000838935	0.684573
ENG	-1.00306	3.45694	-4.23504	0.000127906	0.000897728	0.60752
GPT	-1.6681	5.27634	-4.23139	0.00012935	0.000906151	0.596705
KDELR3	1.14998	2.10064	4.22925	0.000130208	0.000910682	0.590343
ACADSB	-1.26963	6.53189	-4.22543	0.000131747	0.000920455	0.579025
SLCO4C1	-1.04775	1.36536	-4.19448	0.000144891	0.000995946	0.487457
GLUD1	-1.11586	4.9789	-4.19433	0.000144957	0.000996135	0.487019
GABRE	1.44877	2.01621	4.18831	0.000147663	0.00101259	0.469214
ECHDC3	-1.55752	4.43824	-4.18424	0.000149516	0.00102395	0.457209
RTP3	-2.01985	3.81406	-4.18283	0.000150164	0.00102757	0.453049
ADHFE1	-1.238	4.57023	-4.18157	0.000150746	0.00103074	0.449325
IL1B	-1.36951	1.9178	-4.18011	0.000151424	0.00103456	0.445007
TMPRSS2	-1.10958	2.96525	-4.17502	0.000153804	0.00104696	0.43
CD36	-1.08032	2.67446	-4.16466	0.000158766	0.00107539	0.399451
SIPA1L2	1.09479	2.07652	4.15979	0.000161149	0.00108925	0.385119
ABRACL	-1.1526	3.64346	-4.15513	0.000163467	0.00110234	0.371381
C11orf96	-1.51913	3.22817	-4.15185	0.000165117	0.00111231	0.361721
CACNA1H	-1.05089	1.48577	-4.13396	0.000174401	0.00116489	0.309117
INMT	-1.18874	2.06432	-4.13007	0.000176484	0.00117607	0.297704
HP	-3.81302	9.26329	-4.12337	0.000180136	0.00119765	0.278011
AMDHD1	-1.19448	5.77759	-4.11704	0.000183649	0.0012182	0.259449
ASS1	-1.96181	7.5873	-4.11165	0.000186695	0.00123494	0.243636
VNN1	-1.90339	5.0362	-4.10446	0.000190835	0.00125975	0.222561
DNALI1	-1.00117	2.26206	-4.09698	0.000195235	0.00128553	0.200656
UGT2B15	-2.17569	5.52763	-4.08809	0.00020059	0.00131371	0.174661
GSTA4	1.04809	3.73499	4.08194	0.000204384	0.0013336	0.156666
DPT	-1.93338	2.87632	-4.07341	0.000209758	0.0013657	0.131741
GGH	1.04613	6.31141	4.06956	0.000212224	0.00137887	0.120514
MMRN1	-1.00462	1.72741	-4.06493	0.000215232	0.00139528	0.107
METRNL	-1.02865	2.62847	-4.05062	0.000224796	0.00144968	0.0652634
ARID3A	1.20688	1.37036	4.04993	0.000225267	0.00145235	0.0632571
SLC25A25	-1.17345	3.42414	-4.04626	0.00022779	0.0014678	0.0525651
LTBP2	1.23766	1.7023	4.04372	0.000229553	0.00147669	0.0451652
SULF2	-1.05779	2.40008	-4.03929	0.000232658	0.00149407	0.0322738
SLC41A2	-1.37021	4.27086	-4.0365	0.000234641	0.00150532	0.0241299
SNHG6	1.1319	5.45732	4.02097	0.000245943	0.00156776	-0.0210039
CYP4F3	-1.04835	4.76559	-4.01293	0.000252	0.00160035	-0.0443391
TDGF1	1.05526	1.01688	4.00736	0.000256284	0.0016253	-0.0605058
LECT2	-2.17209	6.01432	-4.00482	0.00025826	0.00163543	-0.0678697
LOC7284	-1.50879	4.2559	-4.00071	0.000261489	0.00165347	-0.0797862
PAQR8	1.07651	1.41884	3.99814	0.000263535	0.00166519	-0.0872599
ALAS1	-1.11687	4.53528	-3.98857	0.000271264	0.0017095	-0.114971
SPINK1	2.93923	2.6321	3.98823	0.000271539	0.00170953	-0.115942
BEX2	1.00286	0.917999	3.98217	0.000276554	0.00173857	-0.133481
GCAT	-1.06808	2.95313	-3.98152	0.000277098	0.00174115	-0.135366
SNAP25	1.19604	1.11954	3.97951	0.000278784	0.00174963	-0.141181
GPX7	1.09244	1.94142	3.96892	0.00028783	0.00180031	-0.17178
TMSB1	1.06237	7.50519	3.96112	0.000294684	0.00183538	-0.194325
HSD17B2	-1.3145	5.63727	-3.94755	0.000306972	0.00189494	-0.233457
AR	-1.33939	3.00084	-3.93641	0.000317428	0.00194877	-0.265529
TTPA	-1.35868	5.64204	-3.93467	0.000319097	0.0019563	-0.270549
APOC3	-4.03253	10.1411	-3.93429	0.000319458	0.00195738	-0.271633
SLCO1B1	-1.87359	6.67751	-3.93163	0.000322024	0.00196946	-0.279292
HKDC1	1.65959	2.05798	3.92757	0.000325981	0.00198912	-0.290983
ITIH4	-1.59676	8.1359	-3.92577	0.000327744	0.00199807	-0.296148
SLC17A2	-1.28407	3.17819	-3.92289	0.000330588	0.00201345	-0.304416
PRSS8	-1.36586	2.46	-3.91488	0.000338633	0.00205474	-0.327428
PLP2	1.37189	3.23834	3.90993	0.000343704	0.00208113	-0.341651
GPC1	-1.10843	2.86579	-3.90957	0.000344079	0.00208292	-0.342696
SORD	-1.33601	6.20937	-3.90407	0.0003498	0.00211361	-0.358473
PDGFRB	1.12509	3.41211	3.88988	0.00036499	0.00219214	-0.399137
CRYAA	-1.24063	2.36644	-3.88567	0.000369615	0.00221735	-0.411178
INHBC	-1.07736	5.13945	-3.8643	0.000393994	0.00234465	-0.472247
ARSE	-1.01424	3.2339	-3.85402	0.000406281	0.00240564	-0.501596
BHMT2	-1.21372	6.02684	-3.85392	0.000406395	0.00240577	-0.501864
OCIAD2	-1.24636	3.66258	-3.84639	0.000415629	0.00245205	-0.523331
HSD17B6	-2.49874	7.55308	-3.8271	0.000440214	0.00257951	-0.578224
EGR1	-1.49514	5.50802	-3.81067	0.000462256	0.00269228	-0.624873
RGS5	1.01452	2.52379	3.80826	0.000465585	0.00271045	-0.631722
ETV4	1.05826	0.954533	3.78741	0.000495299	0.00285718	-0.690761
CRYM	-1.01962	2.58676	-3.78478	0.000499175	0.00287635	-0.698197
LOC157389	-1.71338	3.43723	-3.77557	0.000512986	0.00294047	-0.724228
ARRDC4	-1.09911	3.19322	-3.76949	0.000522295	0.00298638	-0.741379
KLHL29	1.01376	1.24237	3.76765	0.000525146	0.00300136	-0.746571
SFN	1.15792	1.11514	3.76456	0.000529978	0.00302299	-0.755303
SDPR	-1.14922	3.65655	-3.76393	0.000530969	0.00302731	-0.757084
FAT1	1.04868	2.51727	3.76053	0.000536329	0.00305319	-0.766661
NECAB2	-1.21108	2.51875	-3.75948	0.000538003	0.00306003	-0.769632
CRIP3	1.17263	1.77792	3.75217	0.000549748	0.00312	-0.790218
FAM11C	-1.03005	3.18681	-3.74884	0.000555184	0.0031433	-0.799595
C1S	-1.43595	8.27837	-3.74642	0.000559158	0.00316304	-0.806393
PPP1R3B	-1.09279	4.16618	-3.72179	0.000601285	0.00336907	-0.875595
SUSD4	1.45957	1.53726	3.71397	0.000615288	0.00343715	-0.897517
NDUFA4L2	1.30828	2.25521	3.71253	0.000617909	0.00344721	-0.901565
GADD45A	-1.00695	4.74344	-3.71087	0.000620928	0.00346102	-0.906204
ACSL5	-1.03782	4.00734	-3.70684	0.000628324	0.00349418	-0.917477
PIPOX	-1.33452	6.55536	-3.70019	0.000640741	0.00355259	-0.936106
LURAP1L	-1.02144	3.73031	-3.69393	0.000652633	0.00360468	-0.953609
ATF5	-1.75362	5.14369	-3.69364	0.000653178	0.00360692	-0.954404
UGT1A9	-1.32853	4.08103	-3.69262	0.000655139	0.00361621	-0.957255
CYP4F11	-1.02911	3.80545	-3.68951	0.000661139	0.00364623	-0.965932
NPC1L1	-1.07138	2.10066	-3.68308	0.000673742	0.00370394	-0.983898
KCNJ8	-1.37402	4.34108	-3.68214	0.000675599	0.00371336	-0.986516
ANGPTL4	-1.60522	4.15049	-3.68201	0.000675857	0.003714	-0.98688
GSTA1	-2.11999	7.31749	-3.68164	0.000676601	0.0037173	-0.987926
DKK1	1.74689	1.36155	3.6807	0.000678451	0.00372589	-0.990524
DTX1	-1.11759	2.19949	-3.66184	0.000716993	0.00390371	-1.04307
MMP9	1.59906	1.64483	3.64743	0.000747873	0.00403463	-1.08316
SLC38A4	-1.47245	6.50077	-3.64	0.000764277	0.00410692	-1.10378
TF	-3.81831	9.58578	-3.6398	0.000764714	0.00410842	-1.10432
AQP3	-1.04188	3.73464	-3.63937	0.000765671	0.00411271	-1.10551
DPYS	-1.61444	6.81399	-3.63128	0.000783974	0.00419713	-1.12795
ABCB11	-1.53483	3.77755	-3.59541	0.000870249	0.00458345	-1.22709
F13A1	1.15417	1.71994	3.59343	0.000875289	0.00460347	-1.23257
EMILIN1	-1.23021	3.28157	-3.59149	0.000880219	0.00462564	-1.2379
LCN2	2.41713	2.52602	3.58593	0.000894553	0.00469338	-1.25322
PNMA3	1.2205	1.03638	3.57173	0.000932145	0.00486399	-1.29227
AMBP	-3.84188	9.86664	-3.57125	0.000933439	0.0048679	-1.29359
EEF1A1	4.49693	4.61777	3.56551	0.000949092	0.00493735	-1.30935
ADIRF	-1.60867	3.7572	-3.5613	0.00096074	0.00499223	-1.32092
OTC	-1.43112	6.2313	-3.55272	0.000984884	0.00509161	-1.34445
TFR2	-1.03589	6.76553	-3.55269	0.000984961	0.00509161	-1.34452
GS2	-1.52581	4.33366	-3.54279	0.00101356	0.00522283	-1.37165
C7	-2.29879	5.00128	-3.5339	0.00103989	0.00533625	-1.39594
SOCS3	-1.51383	3.54935	-3.52332	0.00107211	0.00547136	-1.42484
PAPLN	1.14027	1.71023	3.51333	0.00110338	0.00561218	-1.45206
ZFAND5	-1.0176	3.76465	-3.5116	0.00110891	0.00563369	-1.45679
SSC4D	1.1802	1.10407	3.5094	0.00111594	0.005665	-1.46278
SLC22A25	-1.01062	3.03332	-3.50561	0.00112816	0.00571443	-1.47308
APOC1	-3.84206	9.47369	-3.50133	0.00114214	0.00576307	-1.48474
PPP1R3G	-1.48176	3.32788	-3.47865	0.00121894	0.00606342	-1.5463
KRT7	-1.49077	2.24923	-3.47638	0.00122691	0.00609353	-1.55246
ELFN1	-1.0645	2.69506	-3.47603	0.00122815	0.00609522	-1.55341
CYP2D6	-1.18961	3.28373	-3.46408	0.00127087	0.00627485	-1.58573
ABCB4	-1.167	3.74955	-3.45374	0.00130903	0.00643515	-1.6137
PCOLCE	-1.53322	4.47642	-3.44374	0.00134692	0.00658529	-1.64065
PRR15L	1.08212	1.13857	3.44119	0.00135675	0.00661965	-1.64752
PRODH2	-1.101	5.34986	-3.44018	0.00136068	0.00663136	-1.65025
H2AFY2	1.36095	2.18056	3.43484	0.00138154	0.00671914	-1.66462
SFRP5	-1.27778	1.96822	-3.42517	0.00142016	0.00687606	-1.69065
SPP2	-2.04139	6.26934	-3.42446	0.00142302	0.00688606	-1.69255
BIRC3	1.28385	2.80778	3.39901	0.00152979	0.00732225	-1.76081
CLGN	1.0968	1.27135	3.38102	0.00160978	0.00765016	-1.80886
SRGN	-1.03407	4.88787	-3.36951	0.0016631	0.00785323	-1.83956
PROC	-1.06489	6.79938	-3.36128	0.00170219	0.00800579	-1.86145
PKDCC	1.11688	2.51578	3.34238	0.00179543	0.00836662	-1.91166
UGT2B11	1.55147	1.97751	3.34109	0.00180194	0.0083884	-1.91507
TRNP1	1.12313	1.85481	3.33803	0.00181756	0.00845503	-1.92319
MT1X	-2.40813	6.95474	-3.33157	0.0018509	0.00858249	-1.9403
PCSK1N	1.44363	1.46855	3.32984	0.00185992	0.00861353	-1.94487
ADAMTSL2	-1.13456	2.45696	-3.31888	0.00191806	0.00885752	-1.97382
AQP9	-1.75307	6.76708	-3.31858	0.00191967	0.0088618	-1.97461
GLDC	-1.16257	4.65238	-3.31094	0.00196129	0.00902347	-1.99478
SOX9	1.19906	2.36725	3.30076	0.0020181	0.00925042	-2.02162
AVPR1A	-1.4809	2.46131	-3.29185	0.00206904	0.009429	-2.04504
HGD	-1.25137	7.39723	-3.29056	0.00207652	0.00945646	-2.04843
THBS1	-1.52682	5.03093	-3.24895	0.00233207	0.0104319	-2.15738
LINC1485	-1.65896	4.43054	-3.24006	0.00239044	0.0106636	-2.18056
ITIH2	-2.80441	8.07463	-3.23417	0.00242985	0.0108097	-2.19589
HLF	-1.17963	4.8683	-3.23301	0.00243767	0.0108389	-2.1989
PDGFRA	-1.30661	2.84087	-3.22045	0.00252408	0.0111601	-2.23155
CYP2D7	-1.36171	3.99286	-3.2202	0.00252582	0.0111659	-2.23219
LOXL4	1.09153	1.70996	3.21838	0.00253859	0.0112147	-2.23692
FAM3B	1.15927	1.18724	3.1866	0.00277156	0.01211	-2.31912
REG3A	2.28557	1.85223	3.18445	0.00278802	0.0121554	-2.32466
CPB2	-1.21569	7.26118	-3.17055	0.00289681	0.0125308	-2.36046
VTN	-3.65572	8.3378	-3.16616	0.00293194	0.0126449	-2.37173
SLC51B	1.09389	1.10092	3.14527	0.00310492	0.0132763	-2.4253
BGN	-1.51679	6.02215	-3.1399	0.00315096	0.0134399	-2.43904
MFAP4	-1.33145	2.72731	-3.11192	0.00340119	0.0143355	-2.51036
CISH	-1.03497	3.01296	-3.09705	0.00354182	0.0148415	-2.54813
ABCA6	-1.0852	4.97338	-3.08705	0.00363933	0.0151854	-2.57344
PYROXD2	-1.05095	2.38967	-3.08278	0.00368181	0.0153366	-2.58426
IGF2	1.28572	1.18387	3.0457	0.00407041	0.016664	-2.67764
CCL16	-1.65277	4.73904	-3.03114	0.00423332	0.0172089	-2.71412
ACSS3	-1.05149	4.02154	-3.02475	0.00430664	0.0174435	-2.73008
CUX2	-1.01	3.2839	-3.0021	0.00457668	0.0183548	-2.78655
AKR1B1	1.22178	3.28002	2.99708	0.00463862	0.0185516	-2.79902
BAAT	-1.34462	7.0377	-2.9928	0.00469199	0.0187189	-2.80964
SELM	1.0419	3.732	2.96957	0.00499232	0.0197129	-2.86716
COL9A2	1.08901	1.201	2.95591	0.00517719	0.020333	-2.90084
APOA1	3.40858	6.03374	2.93565	0.0054631	0.0213109	-2.95059
HPX	3.15505	6.43791	2.93035	0.00554033	0.0215572	-2.96357
AOX1	-1.11114	7.65683	-2.92771	0.00557921	0.0216922	-2.97004
PDZK1IP1	1.58604	1.84047	2.9209	0.00568064	0.0220272	-2.9867
SULT2A1	-1.82874	7.77798	-2.9196	0.00570021	0.0220833	-2.98988
FABP4	1.23243	2.16253	2.89517	0.00607945	0.0233195	-3.04937
UPK3A	1.0651	0.939749	2.88993	0.00616394	0.0236053	-3.06211
CPS1	-1.85547	7.19616	-2.83643	0.00709007	0.0264995	-3.19111
CXCL13	1.1612	1.32531	2.83113	0.00718856	0.0268021	-3.2038
INSIG1	-1.15849	5.72787	-2.82593	0.00728655	0.0271013	-3.21626
FGG	-3.17459	7.92516	-2.82401	0.00732305	0.0272059	-3.22085
A1BG	-1.20142	8.59592	-2.80983	0.00759745	0.0280249	-3.25467
ACTB	-2.98289	7.32449	-2.79577	0.00787901	0.0288627	-3.28809
UPB1	-1.1276	6.18747	-2.75908	0.00866017	0.03111	-3.37479
HBA2	-1.03397	1.39265	-2.75574	0.00873471	0.0313258	-3.38265
GC	-1.20038	8.94615	-2.71819	0.00961502	0.0338939	-3.47051
CKB	1.18127	3.13433	2.71332	0.00973506	0.0342514	-3.48184
LINC1419	1.20411	0.876925	2.70535	0.00993438	0.0348253	-3.50036
CDO1	-1.11135	6.90285	-2.67728	0.0106669	0.0369592	-3.56527
RPS27	-2.58591	7.66897	-2.67226	0.0108031	0.0373613	-3.57683
JCHAIN	-1.59248	4.63991	-2.63879	0.0117526	0.0401004	-3.65352
SLC22A7	-1.13721	5.64993	-2.62844	0.0120613	0.0409553	-3.6771
EFEMP1	1.20464	2.11764	2.62099	0.0122882	0.041584	-3.69403
ANGPTL3	-1.02419	7.5217	-2.59598	0.0130786	0.0438305	-3.75061
APOH	-2.11751	11.0101	-2.5926	0.0131891	0.0441098	-3.75823
FGL1	-1.18911	6.72189	-2.57572	0.0137529	0.0456251	-3.79616
BPIFB2	1.06224	0.957627	2.56434	0.0141455	0.0466594	-3.82163
FAM151A	-1.01956	1.80257	-2.54118	0.0149763	0.0489092	-3.87323

## Sheet: GSE121248
logFC	AveExpr	t	P.Value	adj.P.Val	B
CXCL14	-2.70612	6.52322	-17.0537	2.50495e-32	5.42448e-28	62.7541
IGFALS	-2.08785	7.07265	-16.7207	1.17178e-31	1.26875e-27	61.2519
HHIP	-1.55962	4.91677	-16.6072	1.98946e-31	1.43606e-27	60.7363
ANGPTL6	-1.70213	7.39618	-16.5141	3.07325e-31	1.66378e-27	60.3126
VIPR1	-1.40777	7.58082	-16.331	7.25702e-31	3.14302e-27	59.4751
CLEC1B	-3.15776	7.20445	-16.003	3.41686e-30	1.2332e-26	57.9642
CDHR2	-2.46834	8.26948	-15.1696	1.85915e-28	5.0325e-25	54.0618
FCN2	-2.08047	5.98562	-15.0965	2.64934e-28	6.37462e-25	53.7157
KCNN2	-4.01346	6.61752	-14.9746	4.79218e-28	1.03775e-24	53.1364
CLEC4M	-2.93471	6.46589	-14.8874	7.33018e-28	1.44305e-24	52.7208
ECM1	-1.71427	7.86491	-14.6111	2.83415e-27	5.11445e-24	51.3983
OIT3	-3.26771	6.9661	-14.4122	7.54232e-27	1.25638e-23	50.4406
CLEC4G	-3.18913	7.00306	-14.1305	3.04077e-26	4.70342e-23	49.0759
ZGPAT	-2.18967	9.64074	-14.068	4.14926e-26	5.99015e-23	48.7716
CAP2	2.38789	8.25741	13.9035	9.41236e-26	1.19897e-22	47.9695
PLVAP	1.30042	7.55157	13.7515	2.01166e-25	2.42014e-22	47.2255
ANKRD55	-1.16466	4.65721	-13.5903	4.51349e-25	5.14419e-22	46.4338
CYP26A1	-2.74667	7.00791	-13.5715	4.9587e-25	5.36904e-22	46.3416
CRHBP	-3.02856	6.90491	-13.5561	5.35959e-25	5.52676e-22	46.2654
ACADS	-1.31888	8.46306	-13.5291	6.13777e-25	6.04152e-22	46.1325
LINC01093	-4.16931	7.62994	-13.4923	7.38442e-25	6.9526e-22	45.9513
FAM65C	-1.29339	6.39794	-13.3031	1.91683e-24	1.68971e-21	45.0164
GPM6A	-2.06617	5.71834	-13.2996	1.95071e-24	1.68971e-21	44.9992
COLEC10	-1.28963	5.9618	-13.1642	3.86851e-24	3.22202e-21	44.3279
KDM8	-1.02924	7.05556	-13.1314	4.5681e-24	3.66378e-21	44.165
PTH1R	-1.32568	6.98605	-12.9954	9.10641e-24	7.04283e-21	43.4885
CCBE1	-1.21598	5.39378	-12.891	1.54811e-23	1.15601e-20	42.968
LCAT	-1.3435	7.41615	-12.7587	3.03689e-23	2.19213e-20	42.3071
PAMR1	-1.14359	6.89321	-12.7151	3.79378e-23	2.65014e-20	42.0888
FCN3	-3.32114	8.61779	-12.6759	4.63527e-23	3.13678e-20	41.8923
CNDP1	-3.74192	7.91143	-12.6368	5.65922e-23	3.71365e-20	41.6965
RACGAP1	1.99279	7.48993	12.4378	1.56752e-22	9.17425e-20	40.6968
BMPER	-1.24037	3.95216	-12.4065	1.84048e-22	1.04883e-19	40.5393
LIFR	-1.67626	6.35778	-12.369	2.22992e-22	1.23818e-19	40.3509
RSPO3	-1.94998	5.99073	-12.3137	2.96302e-22	1.6041e-19	40.0719
GPR128	-2.27	6.31039	-12.2753	3.60914e-22	1.90624e-19	39.8783
CYP1A2	-3.39779	9.71879	-12.1261	7.77539e-22	3.90287e-19	39.125
IDO2	-3.33556	6.96265	-12.1223	7.93011e-22	3.90287e-19	39.1056
TOP2A	2.20514	5.88182	12.0157	1.37332e-21	6.60872e-19	38.5666
CFP	-1.66992	7.26872	-11.86	3.06858e-21	1.41383e-18	37.7772
COL15A1	2.99514	6.85257	11.8417	3.37341e-21	1.5219e-18	37.6842
PLAC8	-2.10942	6.88599	-11.7992	4.20273e-21	1.85735e-18	37.4684
CSRNP1	-1.49787	8.17406	-11.6178	1.07519e-20	4.65666e-18	36.546
TMEM27	-3.43793	7.34961	-11.4817	2.17739e-20	8.89649e-18	35.853
TTC36	-2.94195	9.10079	-11.4603	2.43379e-20	9.75996e-18	35.7436
MSH2	1.43554	6.55833	11.4179	3.03362e-20	1.17309e-17	35.5273
TCTEX1D1	-1.46512	4.35214	-11.3345	4.67929e-20	1.77772e-17	35.1016
RRM2	2.49396	7.98293	11.2796	6.22287e-20	2.284e-17	34.8216
GPR146	-1.13284	6.62364	-11.2512	7.21399e-20	2.59897e-17	34.6764
CDKN3	2.11125	6.75441	11.2484	7.32104e-20	2.59897e-17	34.6619
PZP	-1.60083	7.50085	-11.2049	9.17998e-20	3.15543e-17	34.4397
BDH2	-1.46857	7.68415	-11.0781	1.77681e-19	5.74282e-17	33.7909
EZH2	1.63725	6.68591	11.0615	1.93693e-19	6.16827e-17	33.7062
PRC1	2.08616	6.98079	10.9973	2.70587e-19	8.49213e-17	33.3778
EPHA2	-1.45954	7.7022	-10.9603	3.28265e-19	1.01551e-16	33.1879
UROC1	-1.22697	5.97341	-10.9256	3.93379e-19	1.19981e-16	33.0102
HMMR	1.80184	6.48003	10.8884	4.77427e-19	1.40271e-16	32.8199
LRRN3	-1.14478	5.48008	-10.8877	4.79336e-19	1.40271e-16	32.816
CETP	-1.95256	6.9072	-10.7974	7.6773e-19	2.10445e-16	32.3532
CENPW	1.63839	7.48653	10.7872	8.09782e-19	2.19198e-16	32.3009
SHBG	-1.30747	7.32765	-10.7781	8.48886e-19	2.26946e-16	32.2545
CDC37L1	-1.00078	7.5792	-10.7631	9.18015e-19	2.42434e-16	32.1776
NUSAP1	1.78214	7.75664	10.7435	1.01702e-18	2.65344e-16	32.077
SRPX	-2.84765	6.9367	-10.6966	1.29934e-18	3.31025e-16	31.8363
SLC25A47	-2.17094	9.13239	-10.6353	1.78957e-18	4.50617e-16	31.5218
FAM13A	-1.04999	7.00868	-10.5922	2.24068e-18	5.51386e-16	31.3009
HGFAC	-2.84733	7.98319	-10.5716	2.49578e-18	6.07261e-16	31.195
OLFML3	-2.02979	7.26857	-10.5294	3.11166e-18	7.48701e-16	30.9783
ASS1	-1.51277	12.3229	-10.5218	3.23753e-18	7.62051e-16	30.9393
ASPM	1.92317	6.25691	10.4745	4.14518e-18	9.65203e-16	30.6965
NGFR	-1.02636	6.49361	-10.4369	5.04583e-18	1.15018e-15	30.5033
NDC80	1.80293	5.85639	10.361	7.50237e-18	1.65779e-15	30.1136
GGTLC1	-1.05234	7.53406	-10.3509	7.90794e-18	1.72976e-15	30.0619
ZBED8	1.12541	4.71375	10.344	8.19697e-18	1.77505e-15	30.0266
NAT2	-2.49909	8.66512	-10.3363	8.53517e-18	1.82688e-15	29.9869
GPD1	-1.03195	6.9857	-10.3347	8.60502e-18	1.82688e-15	29.9789
CXCL12	-2.48348	8.96334	-10.3135	9.61463e-18	2.00197e-15	29.8699
SSR2	1.09088	11.0755	10.2662	1.23138e-17	2.46903e-15	29.6268
DNASE1L3	-1.79948	7.91545	-10.259	1.27845e-17	2.49413e-15	29.5899
HAMP	-4.12847	10.1151	-10.1947	1.78906e-17	3.36888e-15	29.2597
BUB1B	2.05511	7.02099	10.1841	1.8911e-17	3.50015e-15	29.2052
IGFBP3	-1.92387	10.3777	-10.1774	1.95863e-17	3.59441e-15	29.1708
ZG16	-2.15879	8.54008	-10.1588	2.15823e-17	3.8947e-15	29.0754
AADAT	-1.75532	7.36809	-10.0952	3.00941e-17	5.2135e-15	28.7488
SRD5A2	-2.27514	7.54858	-10.0731	3.3779e-17	5.75971e-15	28.6353
GSTZ1	-1.79722	9.4498	-10.0097	4.7048e-17	7.80979e-15	28.3098
RND3	-1.80859	9.95015	-9.99612	5.05184e-17	8.2877e-15	28.2398
CD5L	-2.10215	7.40756	-9.99384	5.11249e-17	8.32413e-15	28.2281
KANK4	-2.25772	6.3286	-9.98833	5.26182e-17	8.48752e-15	28.1998
ASPA	-1.42751	6.44043	-9.97789	5.55703e-17	8.84834e-15	28.1462
ILF2	1.16325	9.5604	9.97213	5.72675e-17	8.98644e-15	28.1166
FLVCR1	1.40216	7.80626	9.9617	6.04768e-17	9.35446e-15	28.0631
UBE2T	1.66493	6.97959	9.95299	6.32924e-17	9.72055e-15	28.0184
ENO3	-1.203	5.9705	-9.91244	7.82313e-17	1.16834e-14	27.8102
DNMT3L	-1.39374	7.25739	-9.89005	8.79418e-17	1.30437e-14	27.6952
CLRN3	-3.13977	7.73097	-9.83552	1.16935e-16	1.71097e-14	27.4153
GGT5	-1.00193	7.34525	-9.82851	1.21298e-16	1.7629e-14	27.3793
ESM1	1.70694	6.1024	9.80627	1.36237e-16	1.96681e-14	27.2652
LOC284926	1.06663	5.90915	9.80424	1.37693e-16	1.97466e-14	27.2547
NPY1R	-1.73582	5.32509	-9.79405	1.45224e-16	2.05543e-14	27.2024
HAND2-AS1	-1.40358	4.98646	-9.7522	1.80706e-16	2.54103e-14	26.9877
SIGIRR	-1.44274	9.04692	-9.73304	1.99723e-16	2.77243e-14	26.8894
MARCO	-1.72388	7.43303	-9.71339	2.2131e-16	3.01413e-14	26.7885
GINS1	1.92513	6.78034	9.69408	2.4478e-16	3.29237e-14	26.6895
PBK	2.2297	5.97563	9.68748	2.53366e-16	3.38682e-14	26.6556
MASP1	-1.10491	7.21118	-9.66581	2.83711e-16	3.59285e-14	26.5445
LYVE1	-1.47325	5.64032	-9.65253	3.04077e-16	3.77677e-14	26.4764
ITGA6	1.19576	7.79273	9.6435	3.18763e-16	3.92205e-14	26.4301
RAD51AP1	1.63805	6.07481	9.63706	3.29653e-16	4.03313e-14	26.3971
SGOL2	1.47566	6.07334	9.62015	3.60089e-16	4.29161e-14	26.3103
KMO	-2.17078	8.29907	-9.6042	3.91341e-16	4.60571e-14	26.2286
IL1RAP	-1.78662	8.63864	-9.59316	4.14547e-16	4.85244e-14	26.172
SPRYD4	-1.12208	8.37674	-9.5864	4.29446e-16	4.99982e-14	26.1373
PTTG1	1.49881	8.54322	9.58468	4.33301e-16	5.01772e-14	26.1285
KPNA2	1.30642	9.67698	9.57885	4.46684e-16	5.11796e-14	26.0986
ALDH1B1	-1.09535	7.46973	-9.54506	5.32815e-16	5.97829e-14	25.9254
ANLN	1.85939	5.29086	9.54011	5.46766e-16	6.07191e-14	25.9
DTL	1.61483	6.43928	9.49877	6.7833e-16	7.38478e-14	25.6882
UHRF1	1.86292	6.41933	9.49823	6.80269e-16	7.38478e-14	25.6854
PODXL	1.3178	8.15903	9.49773	6.82039e-16	7.38478e-14	25.6829
PHGDH	-1.53364	8.42736	-9.49661	6.86038e-16	7.39112e-14	25.6771
PALM3	-1.45804	8.00524	-9.49337	6.97734e-16	7.47991e-14	25.6605
MELK	1.4548	7.37081	9.48996	7.10232e-16	7.57212e-14	25.6431
RP11-196G18.24	1.50546	6.40378	9.48819	7.16825e-16	7.57212e-14	25.634
DIRAS3	-1.86588	5.68409	-9.48722	7.20453e-16	7.5735e-14	25.6291
CHST4	-1.28982	5.71487	-9.46194	8.21989e-16	8.32959e-14	25.4995
CDK1	1.39843	5.9207	9.42201	1.0122e-15	1.0195e-13	25.2951
FAM83D	1.91348	7.02497	9.41556	1.04682e-15	1.04948e-13	25.2621
MOGAT2	-1.30569	7.76743	-9.3848	1.22882e-15	1.22065e-13	25.1046
BBOX1	-3.32002	7.59298	-9.38123	1.25194e-15	1.2323e-13	25.0863
KIF20A	1.8895	6.58101	9.37694	1.2802e-15	1.24877e-13	25.0644
HSP90AB1	1.10709	10.6099	9.35786	1.41405e-15	1.34895e-13	24.9667
CCNB1	1.88551	6.23712	9.32184	1.70583e-15	1.61309e-13	24.7824
BCO2	-2.36232	8.11735	-9.32064	1.71652e-15	1.61614e-13	24.7763
LY6E	-1.43572	8.20458	-9.30713	1.84171e-15	1.70437e-13	24.7072
RFC4	1.14468	7.68379	9.24509	2.54385e-15	2.3049e-13	24.39
FLJ22763	-2.75432	7.25133	-9.23711	2.65171e-15	2.37284e-13	24.3492
TAF1A	1.09634	5.45236	9.22931	2.76151e-15	2.45084e-13	24.3093
PALM2	-1.55363	7.34348	-9.20573	3.12204e-15	2.71517e-13	24.1888
PLIN1	-1.3191	7.5392	-9.19961	3.22298e-15	2.78293e-13	24.1576
KIF4A	1.71558	6.26867	9.14127	4.36548e-15	3.62201e-13	23.8596
CXCL2	-1.42577	7.92929	-9.13389	4.53615e-15	3.74925e-13	23.8219
TBCE	1.03885	7.95665	9.12065	4.85921e-15	3.95588e-13	23.7544
MAN1C1	-1.52882	7.61424	-9.10479	5.27694e-15	4.26388e-13	23.6734
FOSB	-2.44112	8.48159	-9.08378	5.88542e-15	4.72006e-13	23.5662
LPA	-2.40835	7.85193	-9.048	7.08767e-15	5.52099e-13	23.3837
GPC3	2.70666	7.42395	9.04654	7.14166e-15	5.54311e-13	23.3762
RAB26	-1.37113	8.06542	-9.03154	7.72014e-15	5.94946e-13	23.2998
NCAPG	1.74	6.15402	9.01286	8.50613e-15	6.46317e-13	23.2046
FOLH1B	-2.16345	7.30424	-8.98332	9.9155e-15	7.35343e-13	23.054
PROZ	-1.58105	7.99189	-8.92527	1.33991e-14	9.66856e-13	22.7584
STIL	1.13743	6.16433	8.92467	1.34407e-14	9.66856e-13	22.7554
PBLD	-1.67249	9.69225	-8.92405	1.34837e-14	9.66856e-13	22.7522
KBTBD11	-1.82708	6.31493	-8.91698	1.39873e-14	9.98536e-13	22.7162
ROBO1	2.00391	8.97793	8.90998	1.45042e-14	1.0298e-12	22.6806
ZWINT	1.68902	7.70038	8.90845	1.46195e-14	1.03459e-12	22.6728
APOF	-2.70072	8.61166	-8.90162	1.51469e-14	1.06496e-12	22.638
CENPK	1.61564	5.41893	8.8894	1.61373e-14	1.10937e-12	22.5758
C1orf112	1.21114	5.93062	8.88566	1.64529e-14	1.12394e-12	22.5568
SPRY2	-1.02167	7.52529	-8.88397	1.65976e-14	1.1302e-12	22.5482
LL22NC03-N14H11.1	1.50817	7.68183	8.88337	1.66489e-14	1.1302e-12	22.5452
C7	-2.15271	7.67131	-8.85592	1.91938e-14	1.26591e-12	22.4056
ACSM3	-1.82436	7.40225	-8.85552	1.92327e-14	1.26591e-12	22.4036
GPR158	1.61123	5.92321	8.83101	2.18357e-14	1.42856e-12	22.279
TRIP13	1.18417	6.37581	8.81913	2.32217e-14	1.49662e-12	22.2185
HOTS	-1.2227	6.43721	-8.81668	2.35175e-14	1.51119e-12	22.2061
STEAP3	-1.26596	7.74	-8.81345	2.39145e-14	1.53215e-12	22.1897
NEK2	1.39485	5.65823	8.80315	2.52243e-14	1.60185e-12	22.1373
TBX15	-1.67662	6.82368	-8.79908	2.57607e-14	1.63113e-12	22.1167
COL4A1	1.39351	9.14785	8.72806	3.71954e-14	2.29455e-12	21.7561
CENPL	1.10125	5.59451	8.69707	4.3655e-14	2.61461e-12	21.5989
MCM3	1.0154	8.2985	8.69684	4.37077e-14	2.61461e-12	21.5977
SLC19A3	-1.07883	6.14042	-8.66303	5.20469e-14	3.03794e-12	21.4263
STXBP6	1.0667	5.90939	8.65439	5.44206e-14	3.15509e-12	21.3826
CDH19	-1.01521	4.67434	-8.64325	5.76424e-14	3.29352e-12	21.3261
FOS	-2.18623	9.56203	-8.62927	6.19536e-14	3.51206e-12	21.2553
SLC28A1	-1.2037	7.20378	-8.6265	6.28461e-14	3.5441e-12	21.2413
CYP2B6	-1.7627	8.17	-8.59297	7.47125e-14	4.14846e-12	21.0715
C8orf4	-1.67563	9.84891	-8.5862	7.73668e-14	4.28113e-12	21.0373
CTB-167B5.2	-1.47096	5.80058	-8.55554	9.06143e-14	4.83325e-12	20.8822
FCGR2B	-1.97623	6.63465	-8.55424	9.12234e-14	4.85367e-12	20.8756
SLC20A1	-1.04961	9.06587	-8.54697	9.47047e-14	5.02654e-12	20.8389
TCF19	1.08089	6.12203	8.53611	1.00154e-13	5.27696e-12	20.784
TTK	1.68015	5.72002	8.53135	1.02638e-13	5.39473e-12	20.7599
NNMT	-1.22697	6.39534	-8.49706	1.22459e-13	6.29894e-12	20.5866
DCN	-1.68879	6.88031	-8.49226	1.25521e-13	6.44116e-12	20.5624
DAK	-1.22395	7.66235	-8.47848	1.34746e-13	6.84958e-12	20.4928
AP000525.9	1.46058	7.99499	8.47527	1.3699e-13	6.9311e-12	20.4766
HOGA1	-1.78802	8.27462	-8.47282	1.3873e-13	6.98651e-12	20.4642
NUF2	1.93353	5.2168	8.47204	1.39283e-13	6.9981e-12	20.4603
ID1	-1.86125	9.42277	-8.39348	2.08593e-13	1.00828e-11	20.0641
INMT	-1.48042	7.55186	-8.37799	2.25853e-13	1.07491e-11	19.9861
E2F8	1.5701	5.2643	8.33617	2.79925e-13	1.29802e-11	19.7755
SLC39A5	-1.46556	8.67914	-8.33543	2.80986e-13	1.30016e-11	19.7718
MT1F	-2.0926	11.3963	-8.3215	3.01798e-13	1.38756e-11	19.7017
ADIRF	-1.80944	8.53638	-8.2992	3.38363e-13	1.5359e-11	19.5895
HAO2	-2.59186	8.70339	-8.28589	3.62248e-13	1.62748e-11	19.5226
CYP39A1	-1.85051	7.29669	-8.28369	3.66347e-13	1.6391e-11	19.5116
KLKB1	-1.67287	10.1468	-8.24215	4.53179e-13	1.96272e-11	19.303
MND1	1.26669	4.84877	8.23088	4.80085e-13	2.07082e-11	19.2464
IGJ	-3.00833	7.46233	-8.23008	4.82056e-13	2.07082e-11	19.2424
PRIM1	1.08092	7.22755	8.22973	4.82921e-13	2.07082e-11	19.2406
IGF1	-1.59989	7.52754	-8.227	4.89722e-13	2.09584e-11	19.2269
PPP1R3B	-1.08938	7.32631	-8.21099	5.31508e-13	2.25165e-11	19.1466
GCH1	-1.53861	10.2325	-8.20502	5.47987e-13	2.30417e-11	19.1167
CDC20	1.59895	6.80255	8.19102	5.88663e-13	2.42809e-11	19.0464
CPED1	-1.23233	7.4015	-8.18792	5.98079e-13	2.46224e-11	19.0309
DPT	-1.77409	6.3731	-8.18658	6.02161e-13	2.46966e-11	19.0242
RNF125	-1.2924	7.62167	-8.17333	6.44364e-13	2.60882e-11	18.9578
AKR7A3	-1.43142	9.79793	-8.17136	6.50868e-13	2.62468e-11	18.9479
CYP2C19	-1.77236	7.32363	-8.15169	7.19676e-13	2.85432e-11	18.8494
ANK3	-1.19694	6.15048	-8.14553	7.42664e-13	2.93474e-11	18.8185
SULT1E1	-2.05043	6.50464	-8.12398	8.29046e-13	3.23477e-11	18.7106
UBE2S	1.25737	8.24424	8.10866	8.96438e-13	3.46481e-11	18.634
ADAMTSL2	-1.13763	6.28214	-8.09345	9.68761e-13	3.71301e-11	18.5579
CYP4A11	-1.5931	9.38575	-8.08101	1.03221e-12	3.94225e-11	18.4957
CCNA2	1.10689	5.79221	8.07864	1.04472e-12	3.96903e-11	18.4839
RCL1	-1.09128	7.94127	-8.07064	1.08825e-12	4.1236e-11	18.4439
FAM151A	-1.42638	6.10741	-8.0699	1.09233e-12	4.12818e-11	18.4402
SLC41A2	-1.24155	8.09847	-8.06413	1.12493e-12	4.24396e-11	18.4114
ATF5	-1.25321	8.71556	-8.04927	1.21343e-12	4.53872e-11	18.3371
GCDH	-1.14756	8.97586	-8.01677	1.43176e-12	5.31815e-11	18.1749
TP53I3	1.26388	8.34545	8.00764	1.49984e-12	5.54248e-11	18.1294
MS4A6A	-1.00185	7.59904	-7.98137	1.71414e-12	6.23862e-11	17.9985
FXYD1	-1.75027	8.84013	-7.96926	1.82297e-12	6.56844e-11	17.9381
DLGAP5	1.54759	5.28198	7.95912	1.91941e-12	6.893e-11	17.8876
SMIM24	-1.96719	7.38874	-7.95451	1.96493e-12	7.04479e-11	17.8646
HGF	-1.08366	5.57586	-7.94515	2.06051e-12	7.32683e-11	17.8181
TIGD1	1.10845	6.04032	7.94227	2.09093e-12	7.41066e-11	17.8037
LHX2	-1.00944	5.72959	-7.92563	2.27525e-12	7.95968e-11	17.7209
EGR1	-1.84358	10.0379	-7.92228	2.31423e-12	8.08013e-11	17.7042
NR1I2	-1.34317	8.44441	-7.92203	2.31714e-12	8.08013e-11	17.703
PNP	-1.0064	8.59856	-7.90244	2.5593e-12	8.76926e-11	17.6056
HSPB1	1.11398	11.0549	7.89113	2.71043e-12	9.19973e-11	17.5494
GTF2H2B	1.00746	7.94768	7.85513	3.25276e-12	1.08367e-10	17.3706
MAMDC4	-1.12005	7.4031	-7.84688	3.39164e-12	1.12131e-10	17.3296
RBM24	2.12163	6.42386	7.84235	3.47033e-12	1.14384e-10	17.3072
MRC1	-1.77947	8.83648	-7.83742	3.55801e-12	1.16564e-10	17.2827
LDHD	-1.21571	7.81961	-7.82295	3.82838e-12	1.24107e-10	17.2109
CIDEB	-1.26488	9.90213	-7.82026	3.88088e-12	1.25621e-10	17.1976
C1orf168	-1.21432	8.21325	-7.80542	4.18338e-12	1.33957e-10	17.124
TOMM40L	1.08096	7.87717	7.8052	4.18789e-12	1.33957e-10	17.123
PLSCR4	-1.09213	8.58393	-7.76731	5.07177e-12	1.59375e-10	16.9354
SERPINE1	-1.8059	8.8362	-7.73891	5.85389e-12	1.81094e-10	16.7948
CDC7	1.19752	6.07375	7.73769	5.89e-12	1.81951e-10	16.7888
KIF14	1.25662	5.49543	7.73125	6.08438e-12	1.86625e-10	16.757
IRF8	-1.02897	8.68129	-7.72459	6.29227e-12	1.92674e-10	16.7241
MFSD2A	-1.50527	7.63203	-7.70409	6.97743e-12	2.11916e-10	16.6228
ETFDH	-1.24568	8.82053	-7.70116	7.08149e-12	2.14176e-10	16.6083
GMNN	1.29346	9.26796	7.68421	7.71267e-12	2.31648e-10	16.5247
NOL4	-1.09753	4.44601	-7.68183	7.80565e-12	2.34116e-10	16.513
DACH1	-1.09557	4.80111	-7.67776	7.96751e-12	2.3864e-10	16.4929
CRNDE	2.27448	5.82697	7.67171	8.21381e-12	2.44327e-10	16.463
IL13RA2	-1.89332	5.67264	-7.61638	1.08496e-11	3.16217e-10	16.1905
KIF11	1.38599	4.98515	7.61569	1.08875e-11	3.16785e-10	16.187
FREM2	-2.39115	4.87271	-7.6064	1.14074e-11	3.29811e-10	16.1414
OTUD6B	1.04688	7.05327	7.59394	1.21444e-11	3.4879e-10	16.08
FLJ36848	-1.18631	7.51645	-7.59103	1.23228e-11	3.52976e-10	16.0658
IGLC1	-1.12712	7.212	-7.57259	1.35182e-11	3.81666e-10	15.9751
SOCS2	-1.39657	7.15335	-7.56903	1.37619e-11	3.8804e-10	15.9576
FOXM1	1.12943	6.37111	7.54203	1.57566e-11	4.38573e-10	15.8251
SULF2	-1.38268	7.66267	-7.53958	1.59513e-11	4.42961e-10	15.813
GBA3	-2.39001	9.46321	-7.52843	1.68684e-11	4.65926e-10	15.7583
CENPE	1.07848	5.35937	7.50964	1.8532e-11	5.07345e-10	15.6662
AKR1C3	1.16215	12.1901	7.50829	1.86579e-11	5.10148e-10	15.6596
CTD-2292M16.8	1.00736	6.14457	7.50453	1.9012e-11	5.15276e-10	15.6412
FBP1	-1.78827	10.7586	-7.49356	2.00853e-11	5.40306e-10	15.5874
DEPDC1B	1.45032	4.79356	7.47511	2.20269e-11	5.82665e-10	15.4971
SLC16A4	-1.74894	6.17124	-7.47188	2.23859e-11	5.89023e-10	15.4813
CYP2A7	-2.02122	10.6968	-7.46773	2.28549e-11	5.99906e-10	15.461
SLC38A6	1.10433	7.54518	7.44458	2.56564e-11	6.65238e-10	15.3478
EPHX2	-1.41156	9.02571	-7.44438	2.56818e-11	6.65238e-10	15.3468
CDC6	1.11236	5.10077	7.42586	2.81701e-11	7.1683e-10	15.2563
TRPM8	-1.06289	7.4452	-7.39081	3.35501e-11	8.38946e-10	15.0852
GHR	-2.27738	10.2357	-7.38864	3.39147e-11	8.46315e-10	15.0746
PRSS8	-1.33073	6.50843	-7.38738	3.41291e-11	8.495e-10	15.0685
POLE2	1.35772	7.0955	7.3693	3.73435e-11	9.2104e-10	14.9804
PGLYRP2	-2.16051	9.675	-7.35422	4.02544e-11	9.77251e-10	14.9069
TENM1	-1.26164	6.07525	-7.34122	4.29449e-11	1.0356e-09	14.8436
CYFIP2	-1.36411	8.08198	-7.33376	4.45684e-11	1.06762e-09	14.8073
IER2	-1.01843	10.6323	-7.32854	4.57384e-11	1.09159e-09	14.782
PHYHD1	-1.38798	7.96423	-7.32724	4.60366e-11	1.09672e-09	14.7756
GREM2	-1.36361	5.6262	-7.31449	4.9046e-11	1.16075e-09	14.7136
OLFML2B	1.06949	5.99281	7.30843	5.05448e-11	1.19362e-09	14.6842
EGR2	-1.61229	7.40463	-7.29165	5.49374e-11	1.29171e-09	14.6027
RP11-138A9.1	-1.03357	9.06903	-7.28989	5.54188e-11	1.29686e-09	14.5941
UBE2C	1.22101	8.16649	7.27993	5.8227e-11	1.3529e-09	14.5458
MT1H	-1.61519	12.198	-7.25448	6.60592e-11	1.51217e-09	14.4223
MCC	-1.03828	7.87278	-7.24705	6.85342e-11	1.56222e-09	14.3863
ZIC2	2.06322	5.21	7.24366	6.96958e-11	1.58536e-09	14.3699
OIP5	1.06671	6.13674	7.24035	7.0848e-11	1.59932e-09	14.3538
FAM149A	-1.37409	7.76181	-7.22484	7.65036e-11	1.71677e-09	14.2787
KIF18B	1.24099	6.67818	7.21793	7.91627e-11	1.76547e-09	14.2453
GADD45B	-1.12656	9.18711	-7.21481	8.03949e-11	1.7911e-09	14.2302
FAM134B	-1.20517	5.62628	-7.21198	8.15274e-11	1.8126e-09	14.2165
NR3C2	-1.02559	7.235	-7.19939	8.67666e-11	1.91532e-09	14.1556
FTCD	-1.15021	9.56039	-7.1964	8.80578e-11	1.93496e-09	14.1411
RBP7	1.08646	7.68022	7.1702	1.00224e-10	2.16386e-09	14.0146
CYP3A4	-1.36434	9.91821	-7.15407	1.08528e-10	2.32691e-09	13.9367
PLCXD3	-1.34223	5.43668	-7.12808	1.23371e-10	2.60898e-09	13.8114
GCKR	-1.09347	9.46493	-7.10334	1.39356e-10	2.91853e-09	13.6923
RP5-1074L1.4	1.10936	7.08655	7.09375	1.46093e-10	3.03904e-09	13.6461
SERPINI1	1.21746	6.37187	7.08967	1.49054e-10	3.09174e-09	13.6265
C2orf40	-1.06009	5.58094	-7.08616	1.51648e-10	3.13054e-09	13.6096
PANK1	-1.15505	9.56313	-7.07331	1.6154e-10	3.30327e-09	13.5478
LOC102724356	1.00358	7.77456	7.07143	1.63045e-10	3.32775e-09	13.5388
MT1HL1	-1.27382	12.8559	-7.05947	1.72915e-10	3.49624e-09	13.4813
SMYD3	1.31885	7.64049	7.04055	1.89742e-10	3.78347e-09	13.3906
GLYAT	-2.02807	8.68668	-7.03912	1.91086e-10	3.80679e-09	13.3837
ANXA10	-1.80979	8.90813	-7.03704	1.93047e-10	3.83525e-09	13.3737
SKAP1	-1.11201	7.86852	-7.03449	1.95476e-10	3.8764e-09	13.3615
ADH4	-1.50845	8.47507	-7.02913	2.0068e-10	3.97233e-09	13.3358
PROM1	-1.66831	5.27717	-7.01123	2.19096e-10	4.2782e-09	13.25
MT1M	-2.84658	8.81316	-7.00767	2.22953e-10	4.34568e-09	13.2329
CA2	-1.24404	9.79189	-6.9853	2.48769e-10	4.75773e-09	13.1258
EDNRB	-1.05466	7.58843	-6.98299	2.51595e-10	4.79604e-09	13.1148
MT1E	-1.55253	12.1515	-6.96023	2.81226e-10	5.30022e-09	13.006
CD1D	-1.43415	7.01482	-6.93988	3.10627e-10	5.80381e-09	12.9088
C3P1	-2.08618	10.2754	-6.92711	3.30612e-10	6.12438e-09	12.8479
AK025288	-1.03908	10.6678	-6.92217	3.38688e-10	6.24726e-09	12.8243
NR0B2	-1.10329	9.76067	-6.91121	3.57293e-10	6.54843e-09	12.7721
COL4A2	1.05147	8.54601	6.90473	3.68755e-10	6.72738e-09	12.7413
ST8SIA6-AS1	1.62032	6.66219	6.89327	3.89948e-10	7.03107e-09	12.6867
APOBEC3B	1.62886	5.58334	6.89255	3.91311e-10	7.04978e-09	12.6833
PIK3C2G	-1.26919	6.83441	-6.85326	4.73808e-10	8.32428e-09	12.4964
GLDC	-1.2859	10.6073	-6.83779	5.10816e-10	8.91356e-09	12.4229
APOA5	-1.46506	9.81925	-6.83258	5.23902e-10	9.10521e-09	12.3982
MNS1	1.48	5.57921	6.82161	5.52555e-10	9.52674e-09	12.3462
AGXT2	-1.50034	9.08821	-6.80983	5.85069e-10	1.00394e-08	12.2904
SORL1	-1.34294	9.96961	-6.80652	5.94544e-10	1.01939e-08	12.2747
CEP55	1.24011	4.95281	6.79698	6.22701e-10	1.06094e-08	12.2295
SPC25	1.26628	4.84204	6.79474	6.29525e-10	1.07173e-08	12.2189
SLC17A3	-1.42916	8.12848	-6.78176	6.7037e-10	1.13502e-08	12.1575
SPINK1	3.66699	9.41768	6.7697	7.10711e-10	1.19491e-08	12.1005
SLCO1B3	-2.90304	9.00145	-6.7629	7.34498e-10	1.23203e-08	12.0683
TREH	-1.10122	5.83324	-6.75586	7.5996e-10	1.26885e-08	12.0351
PTGS2	-1.26817	4.64679	-6.74675	7.94202e-10	1.31688e-08	11.992
TMEM45A	-1.63842	9.53062	-6.72798	8.69587e-10	1.42335e-08	11.9035
CYP3A43	-1.21437	8.13146	-6.70341	9.79111e-10	1.57875e-08	11.7877
FBLN5	-1.25592	7.25826	-6.6913	1.03802e-09	1.66248e-08	11.7307
PPBP	-1.05211	4.24625	-6.68158	1.0878e-09	1.72447e-08	11.685
C1orf162	-1.03726	7.94184	-6.67965	1.09794e-09	1.73927e-08	11.6759
CA5A	-1.06744	8.26264	-6.67144	1.14223e-09	1.7976e-08	11.6373
WDR72	-1.00493	6.68136	-6.65678	1.22579e-09	1.91105e-08	11.5684
ACSL4	1.94892	7.11328	6.64912	1.27176e-09	1.97136e-08	11.5325
CYP2C9	-1.57196	10.4059	-6.61774	1.47876e-09	2.25036e-08	11.3854
SLC22A1	-2.54331	10.2344	-6.6077	1.5518e-09	2.34013e-08	11.3383
RDH16	-1.93613	10.4842	-6.59588	1.64227e-09	2.45265e-08	11.2831
CR936796	1.52258	5.85569	6.59439	1.65405e-09	2.46684e-08	11.2761
ATAD2	1.02712	7.60357	6.58973	1.69142e-09	2.51219e-08	11.2543
CTHRC1	2.38203	6.60424	6.58361	1.74177e-09	2.57286e-08	11.2257
DHRS1	-1.04758	10.4204	-6.58235	1.75233e-09	2.58326e-08	11.2198
C1R	-1.18361	12.0379	-6.58092	1.76435e-09	2.59736e-08	11.2131
IGLL3P	-1.34258	8.42857	-6.56039	1.94663e-09	2.83675e-08	11.1172
ZFPM2	-1.194	5.53329	-6.55048	2.0412e-09	2.96261e-08	11.071
IGF2BP3	1.30979	5.36527	6.54309	2.11452e-09	3.05062e-08	11.0365
ITGA2	1.04779	5.76637	6.52236	2.33469e-09	3.31743e-08	10.94
SHCBP1	1.09345	5.15185	6.52213	2.33723e-09	3.31887e-08	10.9389
OGDHL	-1.59823	9.23336	-6.50899	2.48854e-09	3.52218e-08	10.8777
MT1X	-1.45236	12.6611	-6.4916	2.70366e-09	3.7846e-08	10.7969
SERPINA4	-1.46222	10.4665	-6.48428	2.79958e-09	3.8912e-08	10.7629
CYR61	-1.4732	9.65993	-6.48119	2.84118e-09	3.93891e-08	10.7485
MT2A	-1.14838	13.2094	-6.46244	3.10642e-09	4.26566e-08	10.6615
PBX1	-1.00325	6.97984	-6.4616	3.11882e-09	4.27186e-08	10.6576
GLS2	-1.34707	6.19568	-6.45284	3.2515e-09	4.42298e-08	10.617
THBS1	-1.02711	6.64879	-6.43093	3.60812e-09	4.84101e-08	10.5156
AKR1D1	-2.56122	10.2918	-6.41992	3.80177e-09	5.0788e-08	10.4646
OAT	-1.66322	9.94661	-6.41164	3.95401e-09	5.24948e-08	10.4264
HBB	-1.0858	9.40795	-6.40511	4.07826e-09	5.38176e-08	10.3962
CYP2A6	-2.23105	10.7278	-6.38688	4.44619e-09	5.78968e-08	10.312
AKR1B10	3.04632	9.86513	6.38573	4.47037e-09	5.81766e-08	10.3068
IYD	-1.3489	6.42624	-6.36261	4.98721e-09	6.42846e-08	10.2002
CNTN3	-2.46584	6.29113	-6.35661	5.13065e-09	6.582e-08	10.1725
GSPT2	-1.5497	7.20655	-6.33764	5.61146e-09	7.11037e-08	10.0853
DEPDC7	-1.36406	9.16669	-6.33415	5.70455e-09	7.2241e-08	10.0692
CYP2C18	-1.58977	9.3506	-6.33144	5.77799e-09	7.30429e-08	10.0568
THRSP	-2.34337	8.68739	-6.32908	5.84286e-09	7.37767e-08	10.0459
PRG4	-1.82235	6.92716	-6.31547	6.23011e-09	7.80296e-08	9.9834
ACADL	-1.42324	6.85626	-6.30615	6.50962e-09	8.10148e-08	9.94066
FABP5	1.32056	8.44641	6.29183	6.96351e-09	8.61684e-08	9.87502
PHLDA1	-1.02658	7.75479	-6.28595	7.15906e-09	8.81852e-08	9.84805
VNN1	-2.02075	9.20894	-6.27635	7.48965e-09	9.18914e-08	9.80409
C14orf105	-1.04052	7.32355	-6.236	9.05126e-09	1.09317e-07	9.6197
MOGAT1	-1.01031	7.33472	-6.23451	9.11476e-09	1.10022e-07	9.61289
TDO2	-1.1915	8.43098	-6.23191	9.22652e-09	1.11247e-07	9.60103
TPX2	1.03892	6.93035	6.21941	9.78299e-09	1.16786e-07	9.54402
GAS2L3	1.02387	6.8131	6.21215	1.01211e-08	1.20131e-07	9.51094
ACSL1	-1.19373	11.2743	-6.20815	1.03125e-08	1.22165e-07	9.49271
RP1-93H18.6	-1.09567	6.45003	-6.20636	1.03992e-08	1.2299e-07	9.48456
LOC101928505	-1.20612	7.10621	-6.20147	1.06397e-08	1.25492e-07	9.46231
CLDN10	-1.65344	6.10774	-6.19643	1.08936e-08	1.28303e-07	9.43935
C5orf27	-1.72192	7.32655	-6.19254	1.10937e-08	1.30349e-07	9.42164
C8A	-1.49691	10.7242	-6.18245	1.16291e-08	1.35684e-07	9.37576
MAP2	1.29025	6.98235	6.17689	1.1935e-08	1.3821e-07	9.3505
GRAMD1C	-1.49978	7.9187	-6.16666	1.25185e-08	1.43966e-07	9.30405
RBP5	-1.21794	9.20862	-6.15678	1.3109e-08	1.49881e-07	9.2592
SERPINF2	-1.01109	10.703	-6.15226	1.3388e-08	1.52507e-07	9.23871
BCHE	-2.24743	9.70243	-6.1369	1.43809e-08	1.62791e-07	9.1691
LINC01146	-1.14506	6.13924	-6.11922	1.56142e-08	1.74577e-07	9.08905
GYS2	-2.30503	9.04114	-6.11436	1.59715e-08	1.78058e-07	9.06705
ANGPTL1	-1.00278	5.23744	-6.09608	1.73868e-08	1.92098e-07	8.98446
MT1G	-1.42408	9.36786	-6.09122	1.77834e-08	1.96279e-07	8.96252
LIPC	-1.16475	9.94351	-6.07806	1.89023e-08	2.0757e-07	8.90318
ALDH6A1	-1.18177	9.29806	-6.07206	1.9436e-08	2.13e-07	8.8761
TRIM16	1.36936	6.7311	6.04514	2.20155e-08	2.36833e-07	8.75492
SRD5A1	-1.04966	8.81137	-6.01348	2.54832e-08	2.69415e-07	8.61271
HOXA13	1.01976	4.57647	6.00552	2.64365e-08	2.7858e-07	8.57701
GPT2	-1.17993	8.34148	-5.98199	2.94635e-08	3.06158e-07	8.47165
CCL2	-1.56891	8.59094	-5.96948	3.12097e-08	3.21372e-07	8.41569
AFM	-1.83986	10.2622	-5.96891	3.12914e-08	3.21755e-07	8.41315
LOC149703	-1.31418	9.82061	-5.96323	3.21184e-08	3.29164e-07	8.3878
DAO	-1.15933	8.80751	-5.95943	3.26843e-08	3.34283e-07	8.37083
PRKAR2B	-1.17043	5.6145	-5.93658	3.63003e-08	3.67844e-07	8.26888
BGN	-1.1055	8.0353	-5.92306	3.86229e-08	3.89195e-07	8.20862
LOC344887	1.71835	5.56754	5.91789	3.95476e-08	3.97035e-07	8.18564
ADH6	-1.37304	9.74654	-5.90072	4.27812e-08	4.25161e-07	8.1093
SLC22A4	1.05433	5.20876	5.88214	4.65748e-08	4.58028e-07	8.02678
IL33	-1.09758	6.12526	-5.87875	4.7302e-08	4.64968e-07	8.01173
SLC46A3	-1.40932	9.50603	-5.87313	4.85311e-08	4.75109e-07	7.98682
SLC25A15	-1.07416	8.98347	-5.86521	5.03166e-08	4.90151e-07	7.95174
CDA	-1.20545	7.39132	-5.86376	5.06517e-08	4.9253e-07	7.94529
CPN2	-1.27445	8.72272	-5.86344	5.0725e-08	4.93021e-07	7.94389
SQLE	1.09867	7.05163	5.85187	5.34721e-08	5.15556e-07	7.89268
GABRP	-1.14507	4.80689	-5.8515	5.3563e-08	5.15816e-07	7.89103
SPP1	1.75368	7.08122	5.84205	5.59185e-08	5.32739e-07	7.84924
TMEM154	-1.18532	6.19761	-5.75783	8.19513e-08	7.52291e-07	7.47827
HABP2	-1.2266	10.6534	-5.75367	8.35058e-08	7.64617e-07	7.46004
TFPI2	-1.0804	5.2418	-5.74091	8.84628e-08	8.04224e-07	7.4041
COLEC11	-1.38403	9.8241	-5.73181	9.21729e-08	8.34799e-07	7.36424
PLGLB2	-1.07576	6.47214	-5.70642	1.03351e-07	9.25411e-07	7.25323
MBL2	-1.95233	9.75336	-5.69525	1.08679e-07	9.68094e-07	7.20448
SLC25A18	-1.3814	9.6123	-5.6858	1.13399e-07	1.00353e-06	7.16325
C9	-2.78248	10.8104	-5.66759	1.23068e-07	1.07809e-06	7.08392
ALDH8A1	-1.53363	11.2746	-5.6647	1.24674e-07	1.08952e-06	7.07134
ART4	-1.11741	7.60094	-5.66262	1.2584e-07	1.09926e-06	7.06232
CCL4	-1.03429	8.23962	-5.6607	1.26929e-07	1.10743e-06	7.05397
DUSP5	-1.03502	8.30685	-5.62579	1.48416e-07	1.27033e-06	6.90238
VSIG4	-1.00376	7.80588	-5.62173	1.51132e-07	1.289e-06	6.8848
SLC17A2	-1.44797	9.17715	-5.61377	1.56603e-07	1.3299e-06	6.85034
XDH	-1.19211	8.92763	-5.59607	1.69479e-07	1.42361e-06	6.77378
ACADSB	-1.10677	9.75289	-5.58488	1.78153e-07	1.4861e-06	6.72542
SULT1C2	1.38665	6.3389	5.57938	1.82569e-07	1.51713e-06	6.7017
SFN	1.00438	7.65362	5.5754	1.85831e-07	1.54124e-06	6.68455
CYP2B7P	-1.81063	8.28294	-5.56306	1.96326e-07	1.61529e-06	6.63133
CCL21	-1.00775	7.42227	-5.55878	2.00094e-07	1.64192e-06	6.61292
HRCT1	1.02091	7.57234	5.49795	2.62041e-07	2.08698e-06	6.35175
GJB2	-1.08763	8.28681	-5.48499	2.77481e-07	2.19702e-06	6.29633
ARRDC4	-1.13575	8.65997	-5.4844	2.78216e-07	2.20123e-06	6.29377
CYP4F2	-1.22107	10.1394	-5.44492	3.311e-07	2.56528e-06	6.12537
NR4A2	-1.31908	7.68697	-5.43776	3.41685e-07	2.63974e-06	6.09492
PLG	-1.16176	10.6914	-5.43177	3.50801e-07	2.69861e-06	6.06945
CYP2C8	-1.17254	8.77458	-5.4177	3.73167e-07	2.8444e-06	6.00966
HAL	-1.4127	7.70766	-5.4157	3.76456e-07	2.86644e-06	6.00117
SPP2	-1.68422	10.334	-5.40797	3.89425e-07	2.9517e-06	5.96841
FAM110C	-1.44675	8.60629	-5.4072	3.90745e-07	2.95963e-06	5.96514
CCL19	-1.45389	7.46893	-5.39763	4.0749e-07	3.06928e-06	5.92456
HYAL1	-1.0835	9.72585	-5.39133	4.18883e-07	3.14635e-06	5.89789
ALDOB	-1.01914	8.99392	-5.37703	4.45931e-07	3.32529e-06	5.83738
CTH	-1.52039	9.70541	-5.36205	4.76081e-07	3.52704e-06	5.77413
UGT2B28	-1.08994	12.206	-5.35697	4.86755e-07	3.59628e-06	5.75269
ANG	-1.11933	12.1851	-5.35179	4.97879e-07	3.66303e-06	5.73085
TSLP	-1.37413	6.18013	-5.34864	5.04756e-07	3.70811e-06	5.71759
C6	-1.57564	11.2118	-5.34317	5.16936e-07	3.78824e-06	5.69454
CD69	-1.29235	6.19472	-5.33112	5.44785e-07	3.97082e-06	5.64383
PCK2	-1.01089	10.866	-5.32862	5.5076e-07	4.01168e-06	5.63329
LINC00844	-2.37307	8.98425	-5.32049	5.7058e-07	4.13933e-06	5.59912
CFHR3	-1.2343	7.71473	-5.31328	5.88737e-07	4.26107e-06	5.56885
MXRA5	-1.24485	7.75696	-5.30763	6.03363e-07	4.35092e-06	5.54514
SSX1	1.45765	5.01867	5.30021	6.23105e-07	4.47689e-06	5.51404
SLC6A12	-1.06352	8.16398	-5.29767	6.30011e-07	4.52051e-06	5.50339
THBS4	1.09757	6.82974	5.28836	6.55973e-07	4.68042e-06	5.46437
LECT2	-1.78121	11.3071	-5.28523	6.64922e-07	4.73492e-06	5.45129
ISX	1.17578	5.58235	5.22401	8.66196e-07	5.97562e-06	5.19592
ACOT12	-1.69469	8.74511	-5.21274	9.09212e-07	6.23662e-06	5.14914
SLC22A7	-1.19968	8.79765	-5.19541	9.79529e-07	6.65191e-06	5.07724
TAT	-1.30922	8.46121	-5.18382	1.02947e-06	6.96228e-06	5.02925
FAM150B	-1.29443	5.14605	-5.15711	1.15419e-06	7.70465e-06	4.91893
CCL20	1.96147	8.49351	5.1531	1.17414e-06	7.82818e-06	4.9024
PPP1R1A	-1.31831	8.16366	-5.153	1.17463e-06	7.82908e-06	4.902
LOC157273	-1.0739	5.54405	-5.15052	1.18718e-06	7.90299e-06	4.89174
LINC01419	2.06299	4.58824	5.07923	1.60812e-06	1.03828e-05	4.59914
C11orf96	-1.25401	9.78947	-5.07515	1.6362e-06	1.05515e-05	4.58246
GIPC2	-1.10454	7.07113	-5.06789	1.68732e-06	1.08521e-05	4.55281
FGF13	1.3405	6.63188	5.00494	2.20088e-06	1.37826e-05	4.29686
STK39	1.19071	6.65075	4.98642	2.37895e-06	1.474e-05	4.22195
PLA1A	-1.06154	8.94771	-4.9714	2.53371e-06	1.55829e-05	4.16129
SLC16A14	-1.12517	6.43239	-4.96422	2.61111e-06	1.59728e-05	4.13233
LCN2	1.83179	8.35994	4.96381	2.61554e-06	1.59953e-05	4.1307
COX7B2	1.769	5.35126	4.95839	2.67558e-06	1.63302e-05	4.10886
ZSCAN31	1.00596	6.68291	4.92481	3.07845e-06	1.85063e-05	3.97391
GNMT	-1.57003	9.79265	-4.88657	3.6092e-06	2.13836e-05	3.82095
C8B	-1.09424	11.1843	-4.87005	3.86509e-06	2.27565e-05	3.7551
SMPX	1.28872	5.67179	4.86908	3.8806e-06	2.2823e-05	3.75125
EGR3	-1.04034	6.09646	-4.86876	3.8858e-06	2.28412e-05	3.74997
EP300-AS1	-1.05251	7.37878	-4.81265	4.89868e-06	2.79602e-05	3.52741
DMGDH	-1.04798	7.39858	-4.8112	4.92805e-06	2.80908e-05	3.52166
BHMT	-1.45985	11.7113	-4.79448	5.27855e-06	2.98247e-05	3.45568
CYTIP	-1.07654	6.49138	-4.77663	5.67949e-06	3.17556e-05	3.3854
MAGEA12	1.57281	4.96128	4.76295	6.00653e-06	3.33431e-05	3.33166
FAM133A	1.24107	4.75663	4.75033	6.32439e-06	3.48574e-05	3.28217
LOC101927331	-1.13406	6.49729	-4.74175	6.5499e-06	3.59266e-05	3.24855
SPARCL1	1.10176	9.66695	4.73115	6.83927e-06	3.73059e-05	3.20708
SDS	-1.44609	9.06671	-4.7174	7.23299e-06	3.91381e-05	3.15339
ANKRD29	1.00109	6.40654	4.71485	7.30838e-06	3.95065e-05	3.14344
MUM1L1	-1.1283	5.46724	-4.71227	7.38522e-06	3.98621e-05	3.13341
XK	1.37648	5.16981	4.68407	8.28046e-06	4.39709e-05	3.0237
MYH4	1.01831	3.95138	4.68346	8.30114e-06	4.40591e-05	3.02131
MLIP	-1.11858	8.11301	-4.68084	8.38961e-06	4.4485e-05	3.01115
NQO1	1.50437	6.7964	4.65301	9.38825e-06	4.90832e-05	2.90336
MAGEA6	2.18337	5.67187	4.65111	9.46056e-06	4.94135e-05	2.89601
TRIM71	1.33897	5.40543	4.64341	9.759e-06	5.07886e-05	2.86626
GEM	-1.18177	7.40913	-4.63527	1.00843e-05	5.2343e-05	2.83485
MAGEA1	1.40885	6.41316	4.62985	1.03066e-05	5.33512e-05	2.81395
ETNPPL	-1.57818	10.258	-4.61209	1.10691e-05	5.6828e-05	2.7456
PCDHB14	1.05721	5.07693	4.60858	1.12258e-05	5.75507e-05	2.73214
REEP6	-1.06119	10.2509	-4.60545	1.13678e-05	5.82099e-05	2.72011
MROH2A	-1.15668	5.76223	-4.59375	1.19133e-05	6.07018e-05	2.67523
ADH1A	-1.40267	12.1153	-4.56478	1.33759e-05	6.72367e-05	2.5644
LYZ	1.44477	9.18701	4.55474	1.39224e-05	6.96278e-05	2.52609
HSD17B2	-1.13518	10.1703	-4.54462	1.44942e-05	7.22687e-05	2.48758
CFHR4	-1.52576	11.0816	-4.54236	1.46256e-05	7.28254e-05	2.47895
ARMCX3	-1.02413	7.9077	-4.50814	1.67528e-05	8.20961e-05	2.3491
INHBE	-1.32565	9.31245	-4.5016	1.71918e-05	8.39241e-05	2.32438
PON1	-1.19677	9.82456	-4.5007	1.72532e-05	8.41672e-05	2.32097
F9	-1.55094	11.9959	-4.48078	1.86658e-05	9.01246e-05	2.24576
CXCL6	-1.65601	5.99301	-4.47425	1.91527e-05	9.20852e-05	2.22116
XPNPEP2	-1.05567	7.48402	-4.39057	2.65851e-05	0.00012296	1.9081
A1BG	-1.12818	12.3137	-4.38159	2.75319e-05	0.000126717	1.87472
FABP1	-1.17482	10.393	-4.37655	2.80763e-05	0.000128976	1.85605
CTNNA2	1.15288	5.59324	4.37246	2.85261e-05	0.000130709	1.84089
FZD6	1.06838	6.21622	4.34502	3.17309e-05	0.000143631	1.73937
SLC27A2	-1.14145	10.1696	-4.33397	3.31162e-05	0.000149309	1.69864
HPGD	-1.64411	8.68654	-4.3236	3.44697e-05	0.000154479	1.66047
HAO1	-1.19189	10.9751	-4.31922	3.50571e-05	0.000156917	1.64437
ADH1B	-1.09428	9.65786	-4.30999	3.6327e-05	0.000161964	1.61048
PEG10	1.52997	7.29697	4.29078	3.91127e-05	0.000172995	1.54011
PAGE4	1.42132	5.98215	4.2614	4.37751e-05	0.00019149	1.4329
SLC13A5	-1.33228	9.76996	-4.25874	4.42223e-05	0.00019311	1.42323
RGS2	-1.1691	9.31297	-4.25744	4.44434e-05	0.000193959	1.41848
SLC10A1	-1.47537	10.8813	-4.25187	4.53993e-05	0.000197771	1.39823
DPYS	-1.27214	11.538	-4.2472	4.62154e-05	0.00020064	1.38128
UGT2A3	-1.08466	7.11894	-4.24684	4.62789e-05	0.000200876	1.37998
CLGN	1.30189	5.8979	4.22818	4.96912e-05	0.000213746	1.31231
ACMSD	-1.04516	9.90907	-4.22185	5.09017e-05	0.000217928	1.28942
FETUB	-1.50318	8.76588	-4.1341	7.09111e-05	0.000293498	0.974444
C12orf75	1.00968	7.03136	4.11106	7.73034e-05	0.000316806	0.89254
LUM	-1.16562	6.38471	-4.10299	7.96696e-05	0.000325395	0.863938
PDZK1IP1	1.34664	6.78045	4.09089	8.33492e-05	0.000338754	0.821116
CXCL11	1.07917	4.69507	4.08459	8.53296e-05	0.000345786	0.79885
CUX2	-1.04862	8.12795	-4.07535	8.83137e-05	0.000356598	0.766262
ADH1C	-1.46029	11.6727	-4.03566	0.000102311	0.000407196	0.626854
PGC	1.07227	6.65531	4.00817	0.000113227	0.000444885	0.530876
SLC38A4	-1.06338	8.94784	-4.00774	0.000113405	0.000445372	0.529386
MME	-1.26517	6.92857	-4.0029	0.000115442	0.000452472	0.512532
OTC	-1.38147	9.5662	-4.00219	0.000115744	0.00045349	0.510064
CD24	1.11455	8.95373	3.97838	0.000126311	0.000491159	0.427405
PCK1	-1.46798	11.8804	-3.93898	0.000145848	0.000557092	0.291442
CYP8B1	-1.47816	10.9396	-3.90944	0.00016235	0.000612811	0.190186
GTSF1	1.13873	6.45544	3.88999	0.000174174	0.000652376	0.123825
MTTP	-1.01658	10.5987	-3.88842	0.000175163	0.00065546	0.11848
S100P	1.62083	7.0337	3.87783	0.000181978	0.0006785	0.0824625
HPD	-1.72236	11.4698	-3.85411	0.000198173	0.000731453	0.00204834
DIO1	-1.25825	10.5247	-3.84841	0.000202267	0.000744421	-0.017231
LOC100505985	-1.04742	6.95538	-3.8331	0.000213657	0.000780414	-0.0688727
CYP2E1	-1.46443	12.6882	-3.77431	0.000263336	0.000938648	-0.265736
SLC51A	-1.15298	9.42742	-3.74813	0.000288831	0.00101828	-0.352659
DKK1	1.6979	5.81836	3.72128	0.00031741	0.00110489	-0.44134
ALDH3A1	1.35817	6.42629	3.65805	0.000395659	0.00134126	-0.648186
CPS1	-1.32601	12.0677	-3.58465	0.00050937	0.00167839	-0.884835
LGSN	-1.12985	5.38049	-3.57429	0.000527716	0.00173232	-0.917939
APCS	-1.04824	12.5126	-3.51603	0.000643063	0.00205695	-1.10268
SERPINA7	-1.08314	10.5583	-3.4527	0.000795253	0.00248467	-1.30079
MMP12	1.19429	5.16598	3.38799	0.000985312	0.00299968	-1.50022
DEFB1	-1.21317	10.355	-3.29502	0.00133407	0.003905	-1.7814
SULT2A1	-1.01141	11.2592	-3.25788	0.00150329	0.0043307	-1.89194
RELN	-1.06211	9.24804	-3.24554	0.00156384	0.00448007	-1.92845
NPW	-1.05526	6.02109	-3.01392	0.00321815	0.00837809	-2.59231
HSD17B6	-1.02151	12.0494	-2.97089	0.00366478	0.00938072	-2.7111
HSD11B1	-1.05611	11.2428	-2.93326	0.00410144	0.0103407	-2.81378
CRP	-1.24445	9.89284	-2.67497	0.00864349	0.0197525	-3.48826
