# Supplementary material for: Identification of significant gene and pathways involved in HBV-related hepatocellular carcinoma by bioinformatics analysis
Source: PeerJ. 2019 Jul 30;7:e7408. doi: 10.7717/peerj.7408 (PMC6677124; doi:10.7717/peerj.7408)
Supplement: Supplemental Information 2 — Table S1: The number of DEGs was identified in each database. TableS2: A total of integrated 341 DEGs were identified from the four datasets. Figure S2, Tables S3, S4: PPI network of the 341 DEGs was established by STRING. Table S5, S6 :The two most significant modules of the PPI network. [file peerj-07-7408-s002.zip › Table S2.xlsx]

## Sheet: UP
Name	Pvalue	adjPvalue	logFC
GPC3	6.92e-12	2.11e-07	3.43357
FAM83D	3.12e-11	9.52e-07	2.2805
TOP2A	3.37e-11	1.03e-06	2.78054
LCN2	4.54e-11	1.38e-06	2.54364
ASPM	7.27e-11	2.22e-06	2.24648
CAP2	7.74e-11	2.36e-06	2.51661
PRC1	2.19e-10	6.68e-06	2.20186
CCNB1	2.41e-10	7.35e-06	2.40312
IGF2BP3	2.89e-10	8.83e-06	1.92411
SPINK1	4.1e-10	1.25e-05	3.00329
RBM24	9.73e-10	2.97e-05	2.52873
NUF2	1.16e-09	3.55e-05	2.42059
KIF11	1.53e-09	4.67e-05	1.89796
ZIC2	1.9e-09	5.8e-05	2.73426
GINS1	2.1e-09	6.4e-05	1.98915
MAGEA6	2.31e-09	7.03e-05	2.24513
PBK	3.26e-09	9.94e-05	2.18571
ROBO1	3.85e-09	0.000117552	2.36856
KIF4A	4.53e-09	0.000138143	1.85028
NUSAP1	4.95e-09	0.00015106	1.70564
CDKN3	6.01e-09	0.000183421	2.13575
REG3A	6.27e-09	0.000191267	2.22044
CENPF	8.63e-09	0.000263444	1.81986
PRKAA2	8.97e-09	0.000273723	1.54833
RRM2	9.67e-09	0.000295182	2.34494
ESM1	1.1e-08	0.00033574	1.7406
AKR1B10	1.24e-08	0.000376887	2.52826
NEK2	1.77e-08	0.000541043	1.6524
BUB1B	2.41e-08	0.000736959	2.0725
COX7B2	2.62e-08	0.000800865	2.07431
CLGN	2.64e-08	0.000804943	1.54931
LOC344887	2.85e-08	0.000869454	2.50232
DLGAP5	3.13e-08	0.000954909	2.04396
SPDL1	3.26e-08	0.000995466	1.34048
OIP5	3.31e-08	0.00100927	1.40444
ANLN	4.43e-08	0.00135086	1.98234
DLG5	4.48e-08	0.00136821	1.30802
AURKA	5.21e-08	0.00158966	1.5678
UBE2T	5.84e-08	0.00178167	1.91771
BIRC5	6.02e-08	0.00183697	1.39236
ECT2	6.16e-08	0.00188083	1.41848
GPR158	7.91e-08	0.00241263	2.32247
MCM2	7.92e-08	0.00241696	1.35869
CCNA2	8.46e-08	0.00258122	1.63191
DKK1	8.85e-08	0.00270172	2.1589
TTK	9.35e-08	0.00285454	2.07941
UBE2C	1.06e-07	0.0032228	1.41538
CCNE2	1.06e-07	0.0032228	1.35192
MAGEA12	1.1e-07	0.00334735	1.69252
LINC01419	1.15e-07	0.0035234	2.24049
CDCA5	1.17e-07	0.00356719	1.64595
KIF15	1.25e-07	0.00382418	1.24728
ATAD2	1.34e-07	0.00409482	1.60134
FANCI	1.48e-07	0.00450605	1.26999
CDC20	1.54e-07	0.00471066	1.6916
TK1	1.65e-07	0.00503955	1.23312
PGC	1.7e-07	0.00518001	1.62689
PAGE4	2.01e-07	0.00613837	1.72982
MAGEA1	2.1e-07	0.00640125	1.85093
CGREF1	2.14e-07	0.00652389	1.41815
CRNDE	2.28e-07	0.0069493	1.87063
CR936796	2.37e-07	0.00723467	1.81133
COL15A1	2.37e-07	0.00723467	2.23463
RACGAP1	2.57e-07	0.00782863	1.92356
PSMD4	2.64e-07	0.00804767	1.17246
MELK	2.67e-07	0.00813742	1.7864
TRIM16	2.88e-07	0.00877913	2.4378
HOXA13	2.93e-07	0.00893818	1.50378
ALDH3A1	2.99e-07	0.00911226	1.81768
PTTG1	3.1e-07	0.00944725	1.68711
ZWINT	3.1e-07	0.0094537	1.63415
FEN1	3.29e-07	0.0100553	1.26686
HSPB1	3.45e-07	0.0105303	1.41943
LL22NC03-N14H11.1	3.57e-07	0.0109047	1.67113
MUC13	3.75e-07	0.0114446	1.49436
E2F8	3.96e-07	0.0120852	1.63923
STK39	4.31e-07	0.0131624	1.22229
STXBP6	4.41e-07	0.0134504	1.23477
SULT1C2	4.67e-07	0.0142369	1.78282
FLVCR1	4.73e-07	0.0144444	1.48532
SMPX	4.82e-07	0.0146958	2.23618
EML6	4.94e-07	0.0150667	1.38995
HMMR	5.13e-07	0.0156428	1.90949
MAD2L1	5.22e-07	0.0159275	1.39024
COLCA2	5.44e-07	0.0165968	1.26062
NQO1	5.59e-07	0.0170546	1.57425
CDC6	6.06e-07	0.018485	1.44125
NSMCE2	6.06e-07	0.018485	1.07914
GMNN	6.3e-07	0.0192331	1.32451
MKI67	6.68e-07	0.0203974	1.11504
ITGA6	7.07e-07	0.0215851	1.48656
ACSL4	7.5e-07	0.0228839	1.89454
CKS2	7.59e-07	0.0231735	1.21557
CCL20	7.89e-07	0.024071	1.68017
ISX	7.89e-07	0.024071	1.71028
RAD51AP1	8.13e-07	0.0248162	1.58515
CENPL	8.23e-07	0.0251239	1.24269
NCAPG	8.33e-07	0.0254346	1.74174
SHCBP1	8.8e-07	0.0268683	1.21194
TRIM71	8.91e-07	0.027195	1.50077
SF3B4	8.97e-07	0.0273594	1.10207
ZSWIM5	9.02e-07	0.0275246	1.2947
FOXM1	9.46e-07	0.0288672	1.83256
TRIP13	9.57e-07	0.0292179	1.52906
DTL	1.04e-06	0.031874	1.65532
HIST1H4H	1.05e-06	0.0319029	1.0452
TPX2	1.05e-06	0.0320883	1.49652
GOLPH3L	1.06e-06	0.0322745	1.01485
SRXN1	1.15e-06	0.0349666	1.46887
AFP	1.21e-06	0.036784	1.2322
PAFAH1B3	1.34e-06	0.0408525	1.01956
EZH2	1.4e-06	0.0426629	1.42383
AKR1C3	1.45e-06	0.0442957	1.39365
ENAH	1.47e-06	0.0447707	1.02499
KIF18A	1.56e-06	0.0477016	1.26438
CKS1B	1.6e-06	0.0489643	1.01097
TTC9	1.61e-06	0.0492198	1.43911

## Sheet: down
Name	Pvalue	adjPvalue	logFC
HAMP	7.38e-17	2.25e-12	-5.43537
FCN3	3.03e-14	9.23e-10	-4.43874
MT1M	8.97e-13	2.74e-08	-3.99223
CRHBP	1.08e-12	3.3e-08	-4.5202
C9	2.11e-12	6.43e-08	-4.35995
CLEC4G	4.26e-12	1.3e-07	-4.22231
CNDP1	6.92e-12	2.11e-07	-3.98679
TTC36	9.62e-12	2.93e-07	-4.1182
APOF	1.44e-11	4.38e-07	-3.7101
SLC25A47	2.88e-11	8.8e-07	-3.66333
CLEC1B	3.64e-11	1.11e-06	-4.0217
CYP2A6	3.92e-11	1.2e-06	-3.31516
CYP1A2	5.22e-11	1.59e-06	-4.04287
SLC22A1	6.39e-11	1.95e-06	-3.82764
CD5L	9.29e-11	2.84e-06	-3.05414
CXCL14	1.11e-10	3.38e-06	-3.50141
FCN2	1.71e-10	5.21e-06	-3.28679
GYS2	1.71e-10	5.21e-06	-3.01816
OIT3	2.64e-10	8.06e-06	-3.84083
THRSP	4.61e-10	1.41e-05	-3.28464
MARCO	5.19e-10	1.58e-05	-4.23753
RDH16	5.61e-10	1.71e-05	-2.78741
AKR1D1	5.61e-10	1.71e-05	-3.48377
CYP2B6	6.05e-10	1.84e-05	-2.8547
CYP2B7P	6.05e-10	1.84e-05	-2.88935
NAT2	6.05e-10	1.84e-05	-3.23048
GBA3	8.94e-10	2.73e-05	-2.85081
HGFAC	9.89e-10	3.02e-05	-3.16072
CYP39A1	1.44e-09	4.4e-05	-2.67147
GNMT	1.49e-09	4.54e-05	-2.63622
LPA	1.67e-09	5.1e-05	-2.8852
C7	1.88e-09	5.72e-05	-3.28121
HAO2	1.98e-09	6.05e-05	-3.31109
KMO	2.15e-09	6.57e-05	-2.74727
C6	2.15e-09	6.57e-05	-2.51309
AFM	2.21e-09	6.75e-05	-2.5508
C3P1	2.27e-09	6.94e-05	-2.80209
FETUB	2.33e-09	7.13e-05	-2.43561
SLCO1B3	2.53e-09	7.71e-05	-3.2771
MFSD2A	2.8e-09	8.55e-05	-2.35265
NPY1R	2.87e-09	8.77e-05	-2.95532
DCN	3.5e-09	0.000106873	-2.8885
IL13RA2	3.59e-09	0.000109471	-2.88859
DNASE1L3	3.67e-09	0.000112117	-2.58179
F9	4.04e-09	0.000123182	-2.46821
CYP2A7	4.13e-09	0.000126072	-2.7281
CDHR2	4.43e-09	0.000135047	-2.44906
MT1F	4.95e-09	0.00015106	-3.08512
IGJ	5.21e-09	0.000159027	-3.0119
PGLYRP2	5.4e-09	0.000164862	-3.02289
CYP4A11	6.67e-09	0.000203504	-2.43886
GHR	6.81e-09	0.000207711	-2.62391
SPP2	6.95e-09	0.000211982	-2.86323
MT1E	7.53e-09	0.000229731	-2.56611
GLS2	8.8e-09	0.000268547	-2.45643
CYP26A1	9.49e-09	0.000289703	-3.06154
IGF1	9.85e-09	0.000300738	-2.13239
GLYAT	1.04e-08	0.000317878	-2.64697
TMEM45A	1.04e-08	0.000317878	-2.23527
LY6E	1.06e-08	0.000323751	-2.10978
FXYD1	1.06e-08	0.000323751	-2.08578
CFP	1.14e-08	0.00034806	-2.60816
SDS	1.14e-08	0.00034806	-2.7682
CXCL12	1.16e-08	0.000354345	-3.03206
ZG16	1.18e-08	0.000360715	-2.69331
PLAC8	1.22e-08	0.000373713	-2.99738
BCO2	1.36e-08	0.000414819	-2.59752
DPT	1.41e-08	0.000429246	-2.5992
VNN1	1.48e-08	0.000451588	-2.59046
ADH1A	1.56e-08	0.000474791	-2.26014
FBP1	1.61e-08	0.000490749	-2.54388
BCHE	1.74e-08	0.000532404	-2.99042
FOSB	1.86e-08	0.000567592	-2.60597
FOS	1.95e-08	0.000595107	-2.67402
ANGPTL6	2.11e-08	0.000643173	-2.27874
SOCS2	2.24e-08	0.000683676	-2.1203
CYP2C18	2.41e-08	0.000736959	-2.26463
PZP	2.52e-08	0.000770389	-1.98226
SERPINA4	2.64e-08	0.000804943	-1.98502
BBOX1	2.72e-08	0.000828616	-2.97383
AADAT	2.79e-08	0.000852808	-2.08754
TDO2	2.83e-08	0.000865101	-2.36444
CYP2C8	3.17e-08	0.000968288	-2.58819
CA2	3.26e-08	0.000995466	-2.34312
ACOT12	3.26e-08	0.000995466	-2.3078
KLKB1	3.31e-08	0.00100927	-2.02054
LINC01093	3.34e-08	0.00101815	-3.31989
ECM1	3.4e-08	0.0010373	-2.1903
KBTBD11	3.54e-08	0.00108044	-2.14429
LCAT	4.1e-08	0.00125022	-2.34305
ID1	4.26e-08	0.00129981	-2.40562
PRG4	4.43e-08	0.00135086	-2.23742
SLC51A	4.72e-08	0.00143927	-2.18643
GPR128	4.79e-08	0.00146192	-2.63571
CLEC4M	5.12e-08	0.00156384	-3.1438
CYP2C9	5.15e-08	0.00157025	-2.31308
LIFR	5.34e-08	0.00162903	-2.04476
IGFALS	5.6e-08	0.00170996	-2.36546
C8B	5.88e-08	0.00179387	-1.83239
CFHR4	5.95e-08	0.00181532	-1.88717
HBB	6.38e-08	0.0019481	-1.85328
CETP	6.61e-08	0.00201715	-2.41492
SRPX	6.62e-08	0.00201884	-2.85576
LECT2	6.76e-08	0.0020642	-2.11512
IGFBP3	7.08e-08	0.00216075	-2.27136
KCNN2	7.24e-08	0.00221028	-2.80833
NNMT	7.32e-08	0.00223536	-1.96161
HHIP	7.83e-08	0.00239036	-2.32905
TMEM27	8.01e-08	0.00244377	-2.82324
ACSM3	8.01e-08	0.00244377	-2.05976
STEAP3	8.01e-08	0.00244377	-1.65101
CRP	8.37e-08	0.00255328	-2.63676
CYP3A4	8.37e-08	0.00255328	-2.52865
C8orf4	9.32e-08	0.00284315	-2.20774
IDO2	9.62e-08	0.00293473	-2.72013
CLRN3	9.92e-08	0.00302851	-2.4401
CDA	1e-07	0.00306027	-1.92113
FAM134B	1.05e-07	0.00318979	-1.96245
THBS1	1.06e-07	0.0032228	-1.85095
BMPER	1.07e-07	0.00325606	-2.06755
C11orf96	1.07e-07	0.00325606	-1.92553
BGN	1.09e-07	0.00332337	-1.70074
VIPR1	1.09e-07	0.00332337	-1.82445
MT1H	1.1e-07	0.00335741	-2.64205
GSTZ1	1.12e-07	0.00342628	-2.00242
TAT	1.2e-07	0.00367569	-1.85594
GRAMD1C	1.38e-07	0.0042151	-2.09117
MT1G	1.41e-07	0.00429675	-2.51049
AKR7A3	1.45e-07	0.00442143	-1.98427
CFHR3	1.53e-07	0.00467892	-1.80717
SLC38A4	1.53e-07	0.00467892	-1.59873
XDH	1.67e-07	0.00508605	-1.91427
TBX15	1.7e-07	0.00518001	-2.08384
ASPA	1.78e-07	0.00542063	-1.80224
STEAP4	1.81e-07	0.00551918	-1.48968
DIRAS3	1.91e-07	0.00582292	-1.93647
RND3	1.94e-07	0.0059269	-2.10441
CCBE1	2.03e-07	0.00619293	-1.74098
MS4A6A	2.07e-07	0.00630182	-1.51282
RSPO3	2.1e-07	0.00640125	-2.43927
MAN1C1	2.1e-07	0.00641213	-1.84184
FOLH1B	2.14e-07	0.00652389	-2.16796
ALDH8A1	2.17e-07	0.0066371	-2.08258
ANGPTL1	2.21e-07	0.00675177	-1.96524
HSD17B6	2.29e-07	0.00698558	-1.72553
FREM2	2.37e-07	0.00723467	-2.74185
LYVE1	2.39e-07	0.00728632	-2.45333
COLEC11	2.45e-07	0.00747136	-2.26616
C8A	2.75e-07	0.0083819	-2.01804
ANG	3e-07	0.00915377	-1.67234
PTH1R	3.1e-07	0.00944725	-1.72508
PCOLCE	3.19e-07	0.00974774	-1.66464
OLFML3	3.24e-07	0.00990064	-2.33824
HSD17B2	3.4e-07	0.0103702	-2.09899
STAB2	3.42e-07	0.01045	-2.31547
ANXA10	3.45e-07	0.0105289	-2.11769
TRPM8	3.45e-07	0.0105303	-1.87409
VSIG4	3.5e-07	0.0106923	-1.69689
GCGR	3.58e-07	0.0109388	-1.66945
HGF	3.72e-07	0.0113591	-1.68457
ATF5	4.13e-07	0.0126004	-1.56701
CD163	4.47e-07	0.0136449	-1.50613
ADH4	4.47e-07	0.0136449	-2.46672
CNTN3	4.67e-07	0.0142369	-2.56427
EPHA2	4.73e-07	0.0144444	-1.56865
CD14	5.18e-07	0.0158179	-1.73957
ACMSD	5.36e-07	0.0163714	-1.61626
A1BG	5.44e-07	0.0165968	-1.67685
INMT	5.82e-07	0.017759	-2.35926
DEFB1	5.86e-07	0.0178785	-1.60729
MCC	5.9e-07	0.0179986	-1.41563
SHBG	5.94e-07	0.0181193	-1.93811
CD1D	6.06e-07	0.018485	-1.57568
IL33	6.1e-07	0.0186082	-1.84504
MPC1	6.22e-07	0.0189813	-1.41597
CPED1	6.3e-07	0.0192331	-1.53617
PALM3	6.34e-07	0.0193599	-1.54638
MT1X	6.43e-07	0.0196155	-2.07515
AGXT2	6.68e-07	0.0203974	-1.664
PRSS8	6.86e-07	0.0209315	-1.90581
IL1RAP	6.86e-07	0.0209315	-2.18219
GREM2	6.86e-07	0.0209315	-1.77427
GLDC	7.17e-07	0.0218914	-1.56185
EMILIN1	7.31e-07	0.0223127	-1.62138
HPD	7.4e-07	0.0225969	-2.18461
NAPSB	7.69e-07	0.0234659	-1.85907
SLC22A7	7.79e-07	0.0237611	-1.55403
ADAMTSL2	7.88e-07	0.024059	-1.97792
SRD5A2	7.89e-07	0.024071	-2.45418
SMIM24	7.93e-07	0.0242091	-2.36591
GJB2	7.93e-07	0.0242091	-1.32753
PROZ	7.93e-07	0.0242091	-1.70618
P2RY13	8.08e-07	0.0246633	-1.46744
MRC1	8.08e-07	0.0246633	-1.94473
ALDOB	8.44e-07	0.0257481	-2.55111
HPGD	9.35e-07	0.0285315	-1.83235
CXCL2	9.63e-07	0.0293915	-1.92717
SAMD5	1.01e-06	0.0308077	-1.36059
ARRDC4	1.05e-06	0.0319029	-1.40406
FAM65C	1.06e-06	0.0322745	-1.6276
MOGAT2	1.06e-06	0.0324614	-1.84854
MFAP4	1.1e-06	0.0336003	-2.44287
OTC	1.1e-06	0.0336003	-1.65726
C1orf162	1.13e-06	0.034376	-1.32354
CHST4	1.15e-06	0.0351651	-2.08833
SLCO1B1	1.16e-06	0.0353645	-1.55633
CYP4F2	1.18e-06	0.0359677	-1.81891
CP	1.19e-06	0.0363741	-1.20488
ETFDH	1.21e-06	0.036784	-1.63654
SKAP1	1.25e-06	0.0382458	-1.36648
PBLD	1.27e-06	0.0386713	-1.81199
CDC37L1	1.27e-06	0.0388854	-1.33791
GCH1	1.35e-06	0.0412996	-1.86165
SULF2	1.36e-06	0.0415245	-1.43106
GPM6A	1.38e-06	0.0421303	-2.05127
TFPI2	1.47e-06	0.0447707	-1.60008
RCAN1	1.49e-06	0.0454904	-1.38747
FGL1	1.49e-06	0.0454904	-1.18326
GPD1	1.5e-06	0.0457322	-1.68272
TIMD4	1.51e-06	0.0462187	-2.18716
FAM198A	1.55e-06	0.047452	-1.35656
PLG	1.58e-06	0.0482037	-1.44886
CCL4	1.6e-06	0.0487098	-1.34873
TUBE1	1.64e-06	0.0499924	-1.33346
