# Supplementary material for: Identification of significant gene and pathways involved in HBV-related hepatocellular carcinoma by bioinformatics analysis
Source: PeerJ. 2019 Jul 30;7:e7408. doi: 10.7717/peerj.7408 (PMC6677124; doi:10.7717/peerj.7408)
Supplement: Supplemental Information 2 — Table S1: The number of DEGs was identified in each database. TableS2: A total of integrated 341 DEGs were identified from the four datasets. Figure S2, Tables S3, S4: PPI network of the 341 DEGs was established by STRING. Table S5, S6 :The two most significant modules of the PPI network. [file peerj-07-7408-s002.zip › Table S3.csv]

SUID	adjPvalue	lable	logFC	MCODE_Cluster	MCODE_Node_Status	MCODE_Score	name	Pvalue	selected	shared name
73	0.023173531	up	1.215565333	Cluster 1	Clustered	41.81960784	CKS2	7.59E-07	FALSE	CKS2
74	7.35E-06	up	2.403121622	Cluster 1	Clustered	41.81960784	CCNB1	2.41E-10	FALSE	CCNB1
76	0.009453699	up	1.634153289	Cluster 1	Clustered	41.81960784	ZWINT	3.10E-07	FALSE	ZWINT
77	7.37E-04	up	2.072502869	Cluster 1	Clustered	41.81960784	BUB1B	2.41E-08	FALSE	BUB1B
79	0.004710663	up	1.691599461	Cluster 1	Clustered	41.81960784	CDC20	1.54E-07	FALSE	CDC20
80	0.002581224	up	1.63191299	Cluster 1	Clustered	41.81960784	CCNA2	8.46E-08	FALSE	CCNA2
83	9.55E-04	up	2.04395681	Cluster 1	Clustered	41.81960784	DLGAP5	3.13E-08	FALSE	DLGAP5
84	0.001589662	up	1.567796092	Cluster 1	Clustered	41.81960784	AURKA	5.21E-08	FALSE	AURKA
87	0.015927457	up	1.390242389	Cluster 1	Clustered	41.81960784	MAD2L1	5.22E-07	FALSE	MAD2L1
89	5.41E-04	up	1.652396787	Cluster 1	Clustered	43	NEK2	1.77E-08	FALSE	NEK2
91	0.009447254	up	1.687110504	Cluster 1	Clustered	41.81960784	PTTG1	3.10E-07	FALSE	PTTG1
94	0.007828632	up	1.923560195	Cluster 1	Clustered	41.81960784	RACGAP1	2.57E-07	FALSE	RACGAP1
95	0.001880833	up	1.418475417	Cluster 1	Clustered	43	ECT2	6.16E-08	FALSE	ECT2
97	0.003222797	up	1.415383166	Cluster 1	Clustered	41.81960784	UBE2C	1.06E-07	FALSE	UBE2C
99	0.032088297	up	1.496516722	Cluster 1	Clustered	41.81960784	TPX2	1.05E-06	FALSE	TPX2
102	0.018485042	up	1.441253247	Cluster 1	Clustered	41.81960784	CDC6	6.06E-07	FALSE	CDC6
104	0.002416956	up	1.358687949	Cluster 1	Clustered	41.4560592	MCM2	7.92E-08	FALSE	MCM2
107	0.029217938	up	1.52905986	Cluster 1	Clustered	41.81960784	TRIP13	9.57E-07	FALSE	TRIP13
113	0.001836967	up	1.392360302	Cluster 1	Clustered	41.81960784	BIRC5	6.02E-08	FALSE	BIRC5
117	0.002854545	up	2.07941421	Cluster 1	Clustered	41.81960784	TTK	9.35E-08	FALSE	TTK
121	6.40E-05	up	1.989145374		Unclustered	31	GINS1	2.10E-09	FALSE	GINS1
124	0.002160753	down	-2.271364182		Unclustered	3.181818182	IGFBP3	7.08E-08	FALSE	IGFBP3
125	3.01E-04	down	-2.132391669	Cluster 5	Clustered	3.777777778	IGF1	9.85E-09	FALSE	IGF1
127	3.55E-05	up	2.420594715	Cluster 1	Clustered	41.81960784	NUF2	1.16E-09	FALSE	NUF2
131	0.048964278	up	1.010971952	Cluster 1	Clustered	40.58585859	CKS1B	1.60E-06	FALSE	CKS1B
134	0.001793873	down	-1.832391834	Cluster 2	Clustered	7	C8B	5.88E-08	TRUE	C8B
135	0.008381896	down	-2.018042329	Cluster 2	Clustered	7.644444444	C8A	2.75E-07	TRUE	C8A
137	0.028867235	up	1.832558689	Cluster 1	Clustered	43	FOXM1	9.46E-07	FALSE	FOXM1
140	1.03E-06	up	2.780541695	Cluster 1	Clustered	41.81960784	TOP2A	3.37E-11	FALSE	TOP2A
146	0.015642817	up	1.909488033	Cluster 1	Clustered	41.81960784	HMMR	5.13E-07	FALSE	HMMR
149	1.38E-04	up	1.850277648	Cluster 1	Clustered	43	KIF4A	4.53E-09	FALSE	KIF4A
150	4.67E-05	up	1.897962534	Cluster 1	Clustered	41.81960784	KIF11	1.53E-09	FALSE	KIF11
155	2.63E-04	up	1.819855407	Cluster 1	Clustered	41.81960784	CENPF	8.63E-09	FALSE	CENPF
158	0.003824183	up	1.247277869	Cluster 1	Clustered	43	KIF15	1.25E-07	FALSE	KIF15
165	2.22E-06	up	2.246482597	Cluster 1	Clustered	41.81960784	ASPM	7.27E-11	FALSE	ASPM
171	0.003675688	down	-1.855938204	Cluster 3	Clustered	5	TAT	1.20E-07	FALSE	TAT
172	0.022596924	down	-2.184614586		Unclustered	3	HPD	7.40E-07	FALSE	HPD
177	0.019233078	up	1.324509023	Cluster 1	Clustered	40.73995772	GMNN	6.30E-07	FALSE	GMNN
181	0.025434597	up	1.741741398	Cluster 1	Clustered	41.81960784	NCAPG	8.33E-07	FALSE	NCAPG
189	6.68E-06	up	2.201863577	Cluster 1	Clustered	41.81960784	PRC1	2.19E-10	FALSE	PRC1
191	1.51E-04	up	1.705638254	Cluster 1	Clustered	41.81960784	NUSAP1	4.95E-09	FALSE	NUSAP1
195	0.047701565	up	1.26437819	Cluster 1	Clustered	43	KIF18A	1.56E-06	FALSE	KIF18A
201	0.003567189	up	1.645951981	Cluster 1	Clustered	41.81960784	CDCA5	1.17E-07	FALSE	CDCA5
205	0.001781673	up	1.917708208	Cluster 1	Clustered	40.7832981	UBE2T	5.84E-08	FALSE	UBE2T
206	0.004506049	up	1.269987824	Cluster 1	Clustered	43	FANCI	1.48E-07	FALSE	FANCI
209	9.94E-05	up	2.185713045	Cluster 1	Clustered	41.81960784	PBK	3.26E-09	FALSE	PBK
216	8.65E-04	down	-2.36444275	Cluster 7	Clustered	4	TDO2	2.83E-08	FALSE	TDO2
217	0.002934735	down	-2.720134739	Cluster 3	Clustered	6	IDO2	9.62E-08	FALSE	IDO2
228	0.031874019	up	1.655317212	Cluster 1	Clustered	41.81960784	DTL	1.04E-06	FALSE	DTL
235	0.003222797	up	1.351919805	Cluster 1	Clustered	36.303433	CCNE2	1.06E-07	FALSE	CCNE2
239	0.036783974	up	1.232195149	Cluster 3	Clustered	5	AFP	1.21E-06	FALSE	AFP
240	2.11E-07	up	3.433567996	Cluster 4	Clustered	4	GPC3	6.92E-12	FALSE	GPC3
247	0.010055338	up	1.26686186	Cluster 1	Clustered	41.5942029	FEN1	3.29E-07	FALSE	FEN1
260	8.53E-04	down	-2.087541834	Cluster 7	Clustered	4	AADAT	2.79E-08	FALSE	AADAT
261	6.57E-05	down	-2.747273219	Cluster 3	Clustered	4.933333333	KMO	2.15E-09	FALSE	KMO
272	9.95E-04	up	1.34047886	Cluster 1	Clustered	37	SPDL1	3.26E-08	FALSE	SPDL1
277	0.001350865	up	1.982343654	Cluster 1	Clustered	43	ANLN	4.43E-08	FALSE	ANLN
279	0.044295718	up	1.393646098	Cluster 5	Clustered	3.733333333	AKR1C3	1.45E-06	FALSE	AKR1C3
280	1.71E-05	down	-3.483765577		Unclustered	4	AKR1D1	5.61E-10	FALSE	AKR1D1
288	0.020397415	up	1.115044706	Cluster 1	Clustered	41.81960784	MKI67	6.68E-07	FALSE	MKI67
302	5.95E-04	down	-2.674021925	Cluster 5	Clustered	3.733333333	FOS	1.95E-08	FALSE	FOS
303	5.68E-04	down	-2.605972829		Unclustered	0	FOSB	1.86E-08	FALSE	FOSB
305	3.54E-04	down	-3.032063177	Cluster 6	Clustered	2.878787879	CXCL12	1.16E-08	FALSE	CXCL12
306	0.024070954	up	1.680170461	Cluster 4	Clustered	5	CCL20	7.89E-07	FALSE	CCL20
316	0.003060267	down	-1.921127598		Unclustered	1.2	CDA	1.00E-07	FALSE	CDA
317	0.005039547	up	1.233115137	Cluster 1	Clustered	39.82281285	TK1	1.65E-07	FALSE	TK1
326	0.029391467	down	-1.927173047	Cluster 4	Clustered	5	CXCL2	9.63E-07	FALSE	CXCL2
329	0.008137421	up	1.786396031	Cluster 1	Clustered	41.81960784	MELK	2.67E-07	FALSE	MELK
331	4.38E-07	down	-3.71010492	Cluster 6	Clustered	3	APOF	1.44E-11	FALSE	APOF
332	0.002017153	down	-2.414924323	Cluster 6	Clustered	2.7	CETP	6.61E-08	FALSE	CETP
337	0.001709963	down	-2.365461003		Unclustered	2.4	IGFALS	5.60E-08	FALSE	IGFALS
341	0.011359084	down	-1.684567683		Unclustered	2.948717949	HGF	3.72E-07	FALSE	HGF
344	0.048709754	down	-1.348731517	Cluster 4	Clustered	5	CCL4	1.60E-06	FALSE	CCL4
347	2.95E-04	up	2.344940885	Cluster 1	Clustered	41.81960784	RRM2	9.67E-09	FALSE	RRM2
360	0.048203683	down	-1.448858397	Cluster 5	Clustered	3.362637363	PLG	1.58E-06	FALSE	PLG
368	0.003222797	down	-1.850949808	Cluster 4	Clustered	4.464285714	THBS1	1.06E-07	FALSE	THBS1
370	0.007471356	down	-2.266159789	Cluster 8	Seed	3	COLEC11	2.45E-07	FALSE	COLEC11
371	9.23E-10	down	-4.438736013	Cluster 8	Clustered	2.7	FCN3	3.03E-14	FALSE	FCN3
375	0.001250224	down	-2.343051991	Cluster 6	Clustered	2.7	LCAT	4.10E-08	FALSE	LCAT
377	0.010450005	down	-2.315468664		Unclustered	1.4	STAB2	3.42E-07	FALSE	STAB2
378	0.007286316	down	-2.453333717	Cluster 6	Clustered	2.7	LYVE1	2.39E-07	FALSE	LYVE1
383	1.59E-06	down	-4.042866128	Cluster 3	Clustered	5.5	CYP1A2	5.22E-11	FALSE	CYP1A2
384	1.84E-05	down	-3.230475375	Cluster 3	Clustered	5	NAT2	6.05E-10	FALSE	NAT2
389	9.52E-07	up	2.280499169	Cluster 1	Clustered	42	FAM83D	3.12E-11	FALSE	FAM83D
394	0.002553282	down	-2.528646128	Cluster 3	Clustered	4.909090909	CYP3A4	8.37E-08	FALSE	CYP3A4
395	0.001570247	down	-2.313080681	Cluster 3	Clustered	4.909090909	CYP2C9	5.15E-08	FALSE	CYP2C9
399	2.08E-04	down	-2.623914534		Unclustered	2.7	GHR	6.81E-09	FALSE	GHR
400	6.84E-04	down	-2.120295411		Unclustered	3	SOCS2	2.24E-08	FALSE	SOCS2
404	1.18E-04	up	2.368562342		Unclustered	0.5	ROBO1	3.85E-09	FALSE	ROBO1
405	0.044770735	up	1.024992809		Unclustered	0	ENAH	1.47E-06	FALSE	ENAH
410	5.10E-05	down	-2.885204894		Unclustered	1.363636364	LPA	1.67E-09	FALSE	LPA
418	4.91E-04	down	-2.54387691		Unclustered	1.666666667	FBP1	1.61E-08	FALSE	FBP1
419	0.025748117	down	-2.551111432		Unclustered	0.952380952	ALDOB	8.44E-07	FALSE	ALDOB
423	0.024070954	down	-2.454184531	Cluster 5	Clustered	3.733333333	SRD5A2	7.89E-07	FALSE	SRD5A2
439	1.83E-04	up	2.135750783	Cluster 1	Clustered	41.81960784	CDKN3	6.01E-09	FALSE	CDKN3
442	0.021891376	down	-1.561846077		Unclustered	1.666666667	GLDC	7.17E-07	FALSE	GLDC
443	0.020397415	down	-1.663998533		Unclustered	0.722222222	AGXT2	6.68E-07	FALSE	AGXT2
458	5.72E-05	down	-3.2812122		Unclustered	4	C7	1.88E-09	FALSE	C7
459	3.48E-04	down	-2.608155805		Unclustered	1.607142857	CFP	1.14E-08	FALSE	CFP
469	0.001009268	up	1.404444404	Cluster 1	Clustered	41.81960784	OIP5	3.31E-08	FALSE	OIP5
477	6.43E-08	down	-4.359946484		Unclustered	6	C9	2.11E-12	FALSE	C9
489	0.00698558	down	-1.725530648	Cluster 5	Clustered	3.733333333	HSD17B6	2.29E-07	FALSE	HSD17B6
495	0.008047666	up	1.172460253		Unclustered	11	PSMD4	2.64E-07	FALSE	PSMD4
499	0.036374129	down	-1.204884125	Cluster 4	Clustered	4.761904762	CP	1.19E-06	FALSE	CP
504	6.57E-05	down	-2.513092798	Cluster 2	Clustered	7.644444444	C6	2.15E-09	TRUE	C6
513	1.20E-06	down	-3.315159654	Cluster 3	Seed	6	CYP2A6	3.92E-11	FALSE	CYP2A6
528	0.025123949	up	1.242693424		Unclustered	12	CENPL	8.23E-07	FALSE	CENPL
530	0.010370158	down	-2.09898967	Cluster 5	Clustered	3.733333333	HSD17B2	3.40E-07	FALSE	HSD17B2
535	1.71E-05	down	-2.787406545		Unclustered	1.666666667	RDH16	5.61E-10	FALSE	RDH16
536	2.90E-04	down	-3.06154419	Cluster 3	Clustered	5.785714286	CYP26A1	9.49E-09	FALSE	CYP26A1
542	3.02E-05	down	-3.160723901	Cluster 2	Clustered	6.805555556	HGFAC	9.89E-10	TRUE	HGFAC
551	0.035967718	down	-1.818906098		Unclustered	4.761904762	CYP4F2	1.18E-06	FALSE	CYP4F2
571	9.68E-04	down	-2.58818812	Cluster 3	Clustered	5.333333333	CYP2C8	3.17E-08	FALSE	CYP2C8
575	1.84E-05	down	-2.854700175	Cluster 3	Clustered	5.2	CYP2B6	6.05E-10	FALSE	CYP2B6
596	2.04E-04	down	-2.438855187	Cluster 3	Clustered	5.066666667	CYP4A11	6.67E-09	FALSE	CYP4A11
599	0.012085242	up	1.639232631	Cluster 1	Clustered	35.29756098	E2F8	3.96E-07	FALSE	E2F8
602	1.26E-04	down	-2.728098116		Unclustered	2	CYP2A7	4.13E-09	FALSE	CYP2A7
606	1.07E-04	down	-2.888499304	Cluster 4	Clustered	5	DCN	3.50E-09	FALSE	DCN
622	7.37E-04	down	-2.264625033	Cluster 3	Clustered	5	CYP2C18	2.41E-08	FALSE	CYP2C18
625	0.00332337	down	-1.700740976	Cluster 4	Clustered	4	BGN	1.09E-07	FALSE	BGN
629	5.21E-06	down	-3.286789074	Cluster 8	Clustered	2.7	FCN2	1.71E-10	FALSE	FCN2
642	0.026868308	up	1.211943105	Cluster 1	Seed	43	SHCBP1	8.80E-07	FALSE	SHCBP1
645	0.021585063	up	1.486564509		Unclustered	0.5	ITGA6	7.07E-07	FALSE	ITGA6
662	4.75E-04	down	-2.260141087		Unclustered	0.5	ADH1A	1.56E-08	FALSE	ADH1A
665	4.54E-05	down	-2.636219373		Unclustered	2	GNMT	1.49E-09	FALSE	GNMT
683	0.013644929	down	-2.466716194		Unclustered	3	ADH4	4.47E-07	FALSE	ADH4
700	8.77E-05	down	-2.955319398	Cluster 4	Clustered	5	NPY1R	2.87E-09	FALSE	NPY1R
711	0.005420625	down	-1.802239883		Unclustered	0.666666667	ASPA	1.78E-07	FALSE	ASPA
712		down			Unclustered	0.5	FOLH1		FALSE	FOLH1
719	0.018608173	down	-1.845043527		Unclustered	2	IL33	6.10E-07	FALSE	IL33
720	0.020931525	down	-2.182191237		Unclustered	0.666666667	IL1RAP	6.86E-07	FALSE	IL1RAP
723	0.017759041	down	-2.359259756		Unclustered	0	INMT	5.82E-07	FALSE	INMT
730	0.002701723	up	2.158903633		Unclustered	1.4	DKK1	8.85E-08	FALSE	DKK1
733	0.024059044	down	-1.977919935		Unclustered	2	ADAMTSL2	7.88E-07	FALSE	ADAMTSL2
744	0.016596822	down	-1.676845007	Cluster 4	Clustered	4	A1BG	5.44E-07	FALSE	A1BG
747	2.12E-04	down	-2.863231958	Cluster 2	Clustered	7.644444444	SPP2	6.95E-09	TRUE	SPP2
751	0.013644929	down	-1.506129174	Cluster 6	Clustered	2.857142857	CD163	4.47E-07	FALSE	CD163
752	0.001948099	down	-1.8532768		Unclustered	1.2	HBB	6.38E-08	FALSE	HBB
754	2.25E-12	down	-5.435365587		Unclustered	2.7	HAMP	7.38E-17	FALSE	HAMP
755	1.38E-06	up	2.543638782		Unclustered	2	LCN2	4.54E-11	FALSE	LCN2
775	2.69E-04	down	-2.456428163		Unclustered	2	GLS2	8.80E-09	FALSE	GLS2
780	0.001299814	down	-2.405618405		Unclustered	1.066666667	ID1	4.26E-08	FALSE	ID1
787	0.001037301	down	-2.190298717		Unclustered	3	ECM1	3.40E-08	FALSE	ECM1
793	0.027194971	up	1.500768801		Unclustered	3	TRIM71	8.91E-07	FALSE	TRIM71
803	0.016371402	down	-1.616255819	Cluster 7	Seed	4	ACMSD	5.36E-07	FALSE	ACMSD
810	0.024663324	down	-1.467438551	Cluster 4	Clustered	5	P2RY13	8.08E-07	FALSE	P2RY13
816	3.77E-04	up	2.528260035		Unclustered	2.7	AKR1B10	1.24E-08	FALSE	AKR1B10
821	0.004296745	down	-2.510492312	Cluster 4	Clustered	4.464285714	MT1G	1.41E-07	FALSE	MT1G
822	0.003357412	down	-2.64205419	Cluster 4	Clustered	4.464285714	MT1H	1.10E-07	FALSE	MT1H
829	0.010938812	down	-1.669447711	Cluster 11	Clustered	2	GCGR	3.58E-07	FALSE	GCGR
830	0.009447254	down	-1.725076277	Cluster 11	Clustered	2	PTH1R	3.10E-07	FALSE	PTH1R
842	0.009112257	up	1.817683165		Unclustered	3	ALDH3A1	2.99E-07	FALSE	ALDH3A1
843	2.11E-07	down	-3.986785282		Unclustered	0.333333333	CNDP1	6.92E-12	FALSE	CNDP1
850	8.05E-04	down	-1.985023191		Unclustered	2.2	SERPINA4	2.64E-08	FALSE	SERPINA4
856	0.005086048	down	-1.914266764		Unclustered	3	XDH	1.67E-07	FALSE	XDH
858	0.00332337	down	-1.824450533	Cluster 11	Seed	2	VIPR1	1.09E-07	FALSE	VIPR1
864	4.29E-04	down	-2.599200788		Unclustered	1.666666667	DPT	1.41E-08	FALSE	DPT
875	2.36E-06	up	2.516606592		Unclustered	0.666666667	CAP2	7.74E-11	FALSE	CAP2
905	0.015817897	down	-1.739571777	Cluster 4	Clustered	4	CD14	5.18E-07	FALSE	CD14
915	3.24E-04	down	-2.109779918	Cluster 10	Clustered	2	LY6E	1.06E-08	FALSE	LY6E
916	4.52E-04	down	-2.590459739	Cluster 10	Clustered	2	VNN1	1.48E-08	FALSE	VNN1
920	0.011444571	up	1.49435898		Unclustered	0.666666667	MUC13	3.75E-07	FALSE	MUC13
921	0.035165122	down	-2.088329716		Unclustered	0.5	CHST4	1.15E-06	FALSE	CHST4
923	0.038885394	down	-1.337910138		Unclustered	3	CDC37L1	1.27E-06	FALSE	CDC37L1
927	0.014236899	down	-2.564274531	Cluster 10	Clustered	2	CNTN3	4.67E-07	FALSE	CNTN3
932	0.024663324	down	-1.944725341	Cluster 6	Clustered	2.857142857	MRC1	8.08E-07	FALSE	MRC1
969	6.05E-05	down	-3.311087013		Unclustered	4.761904762	HAO2	1.98E-09	FALSE	HAO2
1022	0.004094819	up	1.601336891	Cluster 1	Clustered	38	ATAD2	1.34E-07	FALSE	ATAD2
1024	0.024816156	up	1.585151756	Cluster 1	Clustered	42.01714286	RAD51AP1	8.13E-07	FALSE	RAD51AP1
1049	0.001009268	down	-2.020539188	Cluster 2	Clustered	7.644444444	KLKB1	3.31E-08	TRUE	KLKB1
1059	0.010692314	down	-1.696889114	Cluster 4	Clustered	4	VSIG4	3.50E-07	FALSE	VSIG4
1100	0.002553282	down	-2.636755579	Cluster 4	Clustered	4.285714286	CRP	8.37E-08	FALSE	CRP
1158	0.042662873	up	1.423830599	Cluster 1	Clustered	39	EZH2	1.40E-06	FALSE	EZH2
1206	3.48E-04	down	-2.768203296		Unclustered	2	SDS	1.14E-08	FALSE	SDS
1239	0.019615497	down	-2.07515476	Cluster 4	Clustered	4.761904762	MT1X	6.43E-07	FALSE	MT1X
1255	2.30E-04	down	-2.566109152	Cluster 4	Clustered	4.464285714	MT1E	7.53E-09	FALSE	MT1E
1262	0.023761103	down	-1.554029665		Unclustered	1.666666667	SLC22A7	7.79E-07	FALSE	SLC22A7
1263	0.035364499	down	-1.556327452		Unclustered	4.464285714	SLCO1B1	1.16E-06	FALSE	SLCO1B1
1280	0.006301817	down	-1.512816141	Cluster 6	Clustered	2.7	MS4A6A	2.07E-07	FALSE	MS4A6A
1284	7.71E-05	down	-3.277095678	Cluster 3	Clustered	5	SLCO1B3	2.53E-09	FALSE	SLCO1B3
1416	0.018119315	down	-1.938110532	Cluster 5	Clustered	3.428571429	SHBG	5.94E-07	FALSE	SHBG
1421	1.51E-04	down	-3.085117329	Cluster 4	Clustered	4.464285714	MT1F	4.95E-09	FALSE	MT1F
1431	0.041524502	down	-1.4310619		Unclustered	0.5	SULF2	1.36E-06	FALSE	SULF2
1463	7.03E-05	up	2.245127392	Cluster 9	Clustered	2	MAGEA6	2.31E-09	FALSE	MAGEA6
1464	0.003347347	up	1.692523695	Cluster 9	Clustered	2	MAGEA12	1.10E-07	FALSE	MAGEA12
1470	0.034376035	down	-1.323535396	Cluster 6	Clustered	3	C1orf162	1.13E-06	FALSE	C1orf162
1488	3.38E-06	down	-3.501414409		Unclustered	3	CXCL14	1.11E-10	FALSE	CXCL14
1492	0.014444423	down	-1.568650207		Unclustered	1.4	EPHA2	4.73E-07	FALSE	EPHA2
1519	1.95E-06	down	-3.827642063		Unclustered	3.733333333	SLC22A1	6.39E-11	FALSE	SLC22A1
1534	1.23E-04	down	-2.468208902	Cluster 2	Clustered	6.533333333	F9	4.04E-09	TRUE	F9
1535	0.033600302	down	-1.657260341		Unclustered	1.2	OTC	1.10E-06	FALSE	OTC
1588	0.045490411	down	-1.183264213		Unclustered	1.666666667	FGL1	1.49E-06	FALSE	FGL1
1597	2.74E-04	up	1.548328161		Unclustered	0	PRKAA2	8.97E-09	FALSE	PRKAA2
1598	5.21E-06	down	-3.018162606		Unclustered	3	GYS2	1.71E-10	FALSE	GYS2
1602	0.00974774	down	-1.664640331		Unclustered	3	PCOLCE	3.19E-07	FALSE	PCOLCE
1612	2.84E-06	down	-3.054143199		Unclustered	0	CD5L	9.29E-11	FALSE	CD5L
1616	0.046218729	down	-2.187155462		Unclustered	0.5	TIMD4	1.51E-06	FALSE	TIMD4
1642	4.15E-04	down	-2.597521213		Unclustered	2	BCO2	1.36E-08	FALSE	BCO2
1643	0.024070954	up	1.710280967		Unclustered	0	ISX	7.89E-07	FALSE	ISX
1648	0.044770735	down	-1.60007654		Unclustered	2	TFPI2	1.47E-06	FALSE	TFPI2
1655	2.74E-08	down	-3.992228458	Cluster 4	Seed	5	MT1M	8.97E-13	FALSE	MT1M
1662	7.13E-05	down	-2.435606059	Cluster 2	Clustered	7.644444444	FETUB	2.33E-09	TRUE	FETUB
1682	0.013162398	up	1.22228999		Unclustered	0	STK39	4.31E-07	FALSE	STK39
1692	0.03496659	up	1.468871061		Unclustered	2	SRXN1	1.15E-06	FALSE	SRXN1
1693	0.017054639	up	1.574245069	Cluster 3	Clustered	5	NQO1	5.59E-07	FALSE	NQO1
1701	0.024209061	down	-1.706181466	Cluster 2	Seed	7.644444444	PROZ	7.93E-07	TRUE	PROZ
1705	0.00342628	down	-2.00241615		Unclustered	2	GSTZ1	1.12E-07	FALSE	GSTZ1
1718	0.01787853	down	-1.607285672		Unclustered	2	DEFB1	5.86E-07	FALSE	DEFB1
1740	1.58E-05	down	-4.237528109	Cluster 4	Clustered	4	MARCO	5.19E-10	FALSE	MARCO
1758	9.95E-04	down	-2.343115928		Unclustered	0.5	CA2	3.26E-08	FALSE	CA2
1760	0.018485042	down	-1.575684167		Unclustered	2	CD1D	6.06E-07	FALSE	CD1D
1764	8.29E-04	down	-2.973834126		Unclustered	0.666666667	BBOX1	2.72E-08	FALSE	BBOX1
1779	0.002443774	down	-1.651014944		Unclustered	1.066666667	STEAP3	8.01E-08	FALSE	STEAP3
1781	0.04573222	down	-1.682724673		Unclustered	2	GPD1	1.50E-06	FALSE	GPD1
1784	0.018485042	up	1.079144038		Unclustered	2	NSMCE2	6.06E-07	FALSE	NSMCE2
1799	0.006637097	down	-2.082575611	Cluster 2	Clustered	6.805555556	ALDH8A1	2.17E-07	TRUE	ALDH8A1
1810	0.033600302	down	-2.44286998		Unclustered	2	MFAP4	1.10E-06	FALSE	MFAP4
1830	0.008779132	up	2.437799117		Unclustered	0	TRIM16	2.88E-07	FALSE	TRIM16
1832	0.010530312	down	-1.874087938		Unclustered	0.5	TRPM8	3.45E-07	FALSE	TRPM8
1840	0.036783974	down	-1.636537645		Unclustered	3	ETFDH	1.21E-06	FALSE	ETFDH
1853	0.03227445	up	1.014850655		Unclustered	0	GOLPH3L	1.06E-06	FALSE	GOLPH3L
1870	4.40E-05	down	-2.67146976		Unclustered	2	CYP39A1	1.44E-09	FALSE	CYP39A1
1895	0.001815324	down	-1.887168518		Unclustered	2	CFHR4	5.95E-08	FALSE	CFHR4
1897	0.03190295	up	1.045200688		Unclustered	8	HIST1H4H	1.05E-06	FALSE	HIST1H4H
1912	0.004421431	down	-1.98426544		Unclustered	3	AKR7A3	1.45E-07	FALSE	AKR7A3
1914	0.010530312	up	1.419433954		Unclustered	3	HSPB1	3.45E-07	FALSE	HSPB1
1929	0.001439272	down	-2.186429697		Unclustered	4.464285714	SLC51A	4.72E-08	FALSE	SLC51A
1951	0.014236899	up	1.782821981	Cluster 3	Clustered	5	SULT1C2	4.67E-07	FALSE	SULT1C2
1957	0.002443774	down	-2.059756679	Cluster 3	Clustered	5.571428571	ACSM3	8.01E-08	FALSE	ACSM3
1982	0.001350865	down	-2.237422361		Unclustered	2	PRG4	4.43E-08	FALSE	PRG4
2009	0.00239036	down	-2.329045648		Unclustered	0.666666667	HHIP	7.83E-08	FALSE	HHIP
2024	0.006401248	up	1.850926264	Cluster 9	Seed	2	MAGEA1	2.10E-07	FALSE	MAGEA1
2026	6.75E-05	down	-2.550797669		Unclustered	3	AFM	2.21E-09	FALSE	AFM
2045	0.014444423	up	1.485321771		Unclustered	2	FLVCR1	4.73E-07	FALSE	FLVCR1
2047	5.32E-04	down	-2.990424693		Unclustered	2.4	BCHE	1.74E-08	FALSE	BCHE
2050	2.93E-07	down	-4.118199963		Unclustered	4	TTC36	9.62E-12	FALSE	TTC36
2091	0.04129959	down	-1.861653308		Unclustered	0.666666667	GCH1	1.35E-06	FALSE	GCH1
2101	0.001563844	down	-3.143795313		Unclustered	0	CLEC4M	5.12E-08	FALSE	CLEC4M
2105	0.00915377	down	-1.672335514	Cluster 2	Clustered	6.805555556	ANG	3.00E-07	TRUE	ANG
2108	0.003028514	down	-2.440100934		Unclustered	0.666666667	CLRN3	9.92E-08	FALSE	CLRN3
2109	0.002843151	down	-2.207735166		Unclustered	0	C8orf4	9.32E-08	FALSE	C8orf4
2116	0.00551918	down	-1.489677357		Unclustered	0	STEAP4	1.81E-07	FALSE	STEAP4
2128	0.049992365	down	-1.33345925		Unclustered	4	TUBE1	1.64E-06	FALSE	TUBE1
2131	0.006192933	down	-1.740981626		Unclustered	0.666666667	CCBE1	2.03E-07	FALSE	CCBE1
2144	0.004678924	down	-1.598728197		Unclustered	0.666666667	SLC38A4	1.53E-07	FALSE	SLC38A4
2154	2.97E-05	up	2.528728904		Unclustered	0.5	RBM24	9.73E-10	FALSE	RBM24
2157	0.003256064	down	-2.067550965		Unclustered	0	BMPER	1.07E-07	FALSE	BMPER
2179	8.05E-04	up	1.549307811		Unclustered	0.5	CLGN	2.64E-08	FALSE	CLGN
2189	0.006401248	down	-2.439271576		Unclustered	0.285714286	RSPO3	2.10E-07	FALSE	RSPO3
2190	0.007234672	down	-2.741852036		Unclustered	0	FREM2	2.37E-07	FALSE	FREM2
2195	0.042130276	down	-2.051273746		Unclustered	0	GPM6A	1.38E-06	FALSE	GPM6A
2214	1.65E-04	down	-3.022892448		Unclustered	0	PGLYRP2	5.40E-09	FALSE	PGLYRP2
2219	0.005180014	down	-2.083841225		Unclustered	0.666666667	TBX15	1.70E-07	FALSE	TBX15
2238	0.002064199	down	-2.115121647		Unclustered	0	LECT2	6.76E-08	FALSE	LECT2
2274	8.83E-06	up	1.924110016		Unclustered	2	IGF2BP3	2.89E-10	FALSE	IGF2BP3
2277	7.70E-04	down	-1.982257417		Unclustered	0.666666667	PZP	2.52E-08	FALSE	PZP
2284	0.028531497	down	-1.832345864		Unclustered	2	HPGD	9.35E-07	FALSE	HPGD
2290	0.009900643	down	-2.338237118		Unclustered	1.4	OLFML3	3.24E-07	FALSE	OLFML3
2299	0.002018837	down	-2.855755284		Unclustered	0.333333333	SRPX	6.62E-08	FALSE	SRPX
2300	1.11E-06	down	-4.021697881		Unclustered	0.666666667	CLEC1B	3.64E-11	FALSE	CLEC1B
2304	0.004678924	down	-1.80717193		Unclustered	0	CFHR3	1.53E-07	FALSE	CFHR3
2306	1.91E-04	up	2.220435168		Unclustered	0	REG3A	6.27E-09	FALSE	REG3A
2328	0.005180014	up	1.626885493		Unclustered	0.666666667	PGC	1.70E-07	FALSE	PGC
2338	0.019359924	down	-1.546382014		Unclustered	0.666666667	PALM3	6.34E-07	FALSE	PALM3
2344	0.002235362	down	-1.96160931		Unclustered	0.666666667	NNMT	7.32E-08	FALSE	NNMT
2353	0.020931525	down	-1.774270325		Unclustered	0	GREM2	6.86E-07	FALSE	GREM2
2396	0.019233078	down	-1.536174722		Unclustered	0	CPED1	6.30E-07	FALSE	CPED1
2402	0.005926896	down	-2.104412353		Unclustered	0	RND3	1.94E-07	FALSE	RND3
2439	0.004215099	down	-2.091170196		Unclustered	0	GRAMD1C	1.38E-07	FALSE	GRAMD1C
2440	0.049219799	up	1.439110968		Unclustered	0	TTC9	1.61E-06	FALSE	TTC9
2446	0.007234672	up	2.234631744		Unclustered	2	COL15A1	2.37E-07	FALSE	COL15A1
2448	0.032461413	down	-1.848543313		Unclustered	0.5	MOGAT2	1.06E-06	FALSE	MOGAT2
2450	3.36E-04	up	1.740601099		Unclustered	0	ESM1	1.10E-08	FALSE	ESM1
2472	3.30E-08	down	-4.520195963		Unclustered	0	CRHBP	1.08E-12	FALSE	CRHBP
2476	0.002210281	down	-2.808332978		Unclustered	0	KCNN2	7.24E-08	FALSE	KCNN2
2479	1.41E-05	down	-3.284643343		Unclustered	0	THRSP	4.61E-10	FALSE	THRSP
2482	3.18E-04	down	-2.646967705		Unclustered	0.666666667	GLYAT	1.04E-08	FALSE	GLYAT
2489	0.003189785	down	-1.962445456		Unclustered	0	FAM134B	1.05E-07	FALSE	FAM134B
2518	5.80E-05	up	2.734261983		Unclustered	0	ZIC2	1.90E-09	FALSE	ZIC2
2519	0.008938185	up	1.503783573		Unclustered	0.666666667	HOXA13	2.93E-07	FALSE	HOXA13
2532	1.09E-04	down	-2.888585085		Unclustered	0	IL13RA2	3.59E-09	FALSE	IL13RA2
2541	0.012600384	down	-1.56700843		Unclustered	0	ATF5	4.13E-07	FALSE	ATF5
2551	0.005822918	down	-1.936471416		Unclustered	0	DIRAS3	1.91E-07	FALSE	DIRAS3
2553	1.59E-04	down	-3.011901113		Unclustered	0	IGJ	5.21E-09	FALSE	IGJ
2558	0.022312689	down	-1.621381331		Unclustered	2	EMILIN1	7.31E-07	FALSE	EMILIN1
2576	1.25E-05	up	3.00329454		Unclustered	0	SPINK1	4.10E-10	FALSE	SPINK1
2578	1.30E-07	down	-4.222310501		Unclustered	0	CLEC4G	4.26E-12	FALSE	CLEC4G
2590	3.18E-04	down	-2.235265198		Unclustered	0	TMEM45A	1.04E-08	FALSE	TMEM45A
