# Supplementary material for: Identification of significant gene and pathways involved in HBV-related hepatocellular carcinoma by bioinformatics analysis
Source: PeerJ. 2019 Jul 30;7:e7408. doi: 10.7717/peerj.7408 (PMC6677124; doi:10.7717/peerj.7408)
Supplement: Supplemental Information 2 — Table S1: The number of DEGs was identified in each database. TableS2: A total of integrated 341 DEGs were identified from the four datasets. Figure S2, Tables S3, S4: PPI network of the 341 DEGs was established by STRING. Table S5, S6 :The two most significant modules of the PPI network. [file peerj-07-7408-s002.zip › Table S4.csv]

SUID	automated_textmining	Benjamini	Bonferroni	Category	coexpression	combined_score	Count	database_annotated	experimentally_determined_interaction	FDR	Fold Enrichment	gene_fusion	homology	interaction	List Total	name	neighborhood_on_chromosome	node1_external_id	node1_string_internal_id	node2_external_id	node2_string_internal_id	phylogenetic_cooccurrence	Pop Hits	Pop Total	Pvalue	Ratio	selected	shared interaction	shared name
75	0.781				0.878	0.999		0.54	0.95			0	0.0	interacts with		CKS2 (interacts with) CCNB1	0.0	9606.ENSP00000364976	4444630	9606.ENSP00000256442	4434484	0					false	interacts with	CKS2 (interacts with) CCNB1
78	0.669				0.806	0.999		0.9	0.929			0	0.0	interacts with		ZWINT (interacts with) BUB1B	0.0	9606.ENSP00000363055	4444294	9606.ENSP00000287598	4436731	0					false	interacts with	ZWINT (interacts with) BUB1B
81	0.847				0.984	0.999		0.9	0.994			0	0.0	interacts with		CDC20 (interacts with) CCNA2	0.0	9606.ENSP00000361540	4443940	9606.ENSP00000274026	4436109	0					false	interacts with	CDC20 (interacts with) CCNA2
82	0.689				0.934	0.999		0.9	0.993			0	0.0	interacts with		BUB1B (interacts with) CCNA2	0.0	9606.ENSP00000287598	4436731	9606.ENSP00000274026	4436109	0					false	interacts with	BUB1B (interacts with) CCNA2
85	0.736				0.946	0.999		0.9	0.387			0	0.0	interacts with		DLGAP5 (interacts with) AURKA	0.0	9606.ENSP00000247191	4434015	9606.ENSP00000216911	4432988	0					false	interacts with	DLGAP5 (interacts with) AURKA
86	0.743				0.977	0.999		0.9	0.379			0	0.0	interacts with		CDC20 (interacts with) AURKA	0.0	9606.ENSP00000361540	4443940	9606.ENSP00000216911	4432988	0					false	interacts with	CDC20 (interacts with) AURKA
88	0.874				0.978	0.999		0.9	0.999			0	0.0	interacts with		CDC20 (interacts with) MAD2L1	0.0	9606.ENSP00000361540	4443940	9606.ENSP00000296509	4437296	0					false	interacts with	CDC20 (interacts with) MAD2L1
90	0.652				0.902	0.999		0.9	0.993			0	0.0	interacts with		NEK2 (interacts with) BUB1B	0.0	9606.ENSP00000355966	4442784	9606.ENSP00000287598	4436731	0					false	interacts with	NEK2 (interacts with) BUB1B
92	0.886				0.931	0.999		0.9	0.993			0	0.0	interacts with		PTTG1 (interacts with) CDC20	0.0	9606.ENSP00000377536	4446209	9606.ENSP00000361540	4443940	0					false	interacts with	PTTG1 (interacts with) CDC20
93	0.909				0.849	0.999		0.9	0.999			0	0.0	interacts with		MAD2L1 (interacts with) BUB1B	0.0	9606.ENSP00000296509	4437296	9606.ENSP00000287598	4436731	0					false	interacts with	MAD2L1 (interacts with) BUB1B
96	0.9				0.868	0.999		0.9	0.61			0	0.0	interacts with		RACGAP1 (interacts with) ECT2	0.0	9606.ENSP00000404190	4448310	9606.ENSP00000376457	4446064	0					false	interacts with	RACGAP1 (interacts with) ECT2
98	0.866				0.982	0.999		0.9	0.905			0	0.0	interacts with		CDC20 (interacts with) UBE2C	0.0	9606.ENSP00000361540	4443940	9606.ENSP00000348838	4441865	0					false	interacts with	CDC20 (interacts with) UBE2C
100	0.886				0.952	0.999		0.9	0.982			0	0.0	interacts with		TPX2 (interacts with) AURKA	0.0	9606.ENSP00000300403	4437665	9606.ENSP00000216911	4432988	0					false	interacts with	TPX2 (interacts with) AURKA
101	0.878				0.972	0.999		0.9	0.997			0	0.0	interacts with		CDC20 (interacts with) CCNB1	0.0	9606.ENSP00000361540	4443940	9606.ENSP00000256442	4434484	0					false	interacts with	CDC20 (interacts with) CCNB1
103	0.876				0.906	0.999		0.9	0.92			0	0.0	interacts with		CCNA2 (interacts with) CDC6	0.0	9606.ENSP00000274026	4436109	9606.ENSP00000209728	4432832	0					false	interacts with	CCNA2 (interacts with) CDC6
105	0.949				0.829	0.999		0.9	0.947			0	0.0	interacts with		MCM2 (interacts with) CDC6	0.052	9606.ENSP00000265056	4435544	9606.ENSP00000209728	4432832	0					false	interacts with	MCM2 (interacts with) CDC6
106	0.572				0.984	0.999		0.9	0.993			0	0.0	interacts with		MAD2L1 (interacts with) CCNA2	0.0	9606.ENSP00000296509	4437296	9606.ENSP00000274026	4436109	0					false	interacts with	MAD2L1 (interacts with) CCNA2
108	0.354				0.891	0.999		0.0	0.998			0	0.0	interacts with		MAD2L1 (interacts with) TRIP13	0.0	9606.ENSP00000296509	4437296	9606.ENSP00000166345	4432699	0					false	interacts with	MAD2L1 (interacts with) TRIP13
109	0.499				0.8	0.999		0.9	0.993			0	0.0	interacts with		NEK2 (interacts with) MAD2L1	0.0	9606.ENSP00000355966	4442784	9606.ENSP00000296509	4437296	0					false	interacts with	NEK2 (interacts with) MAD2L1
110	0.963				0.953	0.999		0.9	0.999			0	0.0	interacts with		CDC20 (interacts with) BUB1B	0.0	9606.ENSP00000361540	4443940	9606.ENSP00000287598	4436731	0					false	interacts with	CDC20 (interacts with) BUB1B
111	0.81				0.948	0.999		0.9	0.993			0	0.0	interacts with		CDC20 (interacts with) NEK2	0.0	9606.ENSP00000361540	4443940	9606.ENSP00000355966	4442784	0					false	interacts with	CDC20 (interacts with) NEK2
112	0.781				0.941	0.998		0.9	0.085			0	0.0	interacts with		BUB1B (interacts with) CCNB1	0.0	9606.ENSP00000287598	4436731	9606.ENSP00000256442	4434484	0					false	interacts with	BUB1B (interacts with) CCNB1
114	0.711				0.869	0.998		0.9	0.56			0	0.0	interacts with		BIRC5 (interacts with) AURKA	0.0	9606.ENSP00000301633	4437778	9606.ENSP00000216911	4432988	0					false	interacts with	BIRC5 (interacts with) AURKA
115	0.924				0.971	0.998		0.72	0.707			0	0.738	interacts with		CCNA2 (interacts with) CCNB1	0.0	9606.ENSP00000274026	4436109	9606.ENSP00000256442	4434484	0					false	interacts with	CCNA2 (interacts with) CCNB1
116	0.639				0.949	0.998		0.9	0.064			0	0.0	interacts with		UBE2C (interacts with) AURKA	0.0	9606.ENSP00000348838	4441865	9606.ENSP00000216911	4432988	0					false	interacts with	UBE2C (interacts with) AURKA
118	0.834				0.963	0.998		0.0	0.799			0	0.0	interacts with		TTK (interacts with) MAD2L1	0.0	9606.ENSP00000358813	4443396	9606.ENSP00000296509	4437296	0					false	interacts with	TTK (interacts with) MAD2L1
119	0.76				0.955	0.998		0.9	0.13			0	0.0	interacts with		MAD2L1 (interacts with) CCNB1	0.0	9606.ENSP00000296509	4437296	9606.ENSP00000256442	4434484	0					false	interacts with	MAD2L1 (interacts with) CCNB1
120	0.578				0.958	0.998		0.9	0.0			0	0.0	interacts with		BIRC5 (interacts with) MAD2L1	0.0	9606.ENSP00000301633	4437778	9606.ENSP00000296509	4437296	0					false	interacts with	BIRC5 (interacts with) MAD2L1
122	0.842				0.489	0.998		0.9	0.793			0	0.0	interacts with		MCM2 (interacts with) GINS1	0.0	9606.ENSP00000265056	4435544	9606.ENSP00000262460	4435088	0					false	interacts with	MCM2 (interacts with) GINS1
123	0.646				0.956	0.998		0.9	0.164			0	0.0	interacts with		UBE2C (interacts with) CCNA2	0.0	9606.ENSP00000348838	4441865	9606.ENSP00000274026	4436109	0					false	interacts with	UBE2C (interacts with) CCNA2
126	0.971				0.0	0.998		0.9	0.379			0	0.0	interacts with		IGFBP3 (interacts with) IGF1	0.0	9606.ENSP00000370473	4445494	9606.ENSP00000302665	4437883	0					false	interacts with	IGFBP3 (interacts with) IGF1
128	0.641				0.559	0.998		0.9	0.929			0	0.0	interacts with		ZWINT (interacts with) NUF2	0.0	9606.ENSP00000363055	4444294	9606.ENSP00000271452	4435979	0					false	interacts with	ZWINT (interacts with) NUF2
129	0.825				0.924	0.998		0.9	0.164			0	0.0	interacts with		UBE2C (interacts with) CCNB1	0.0	9606.ENSP00000348838	4441865	9606.ENSP00000256442	4434484	0					false	interacts with	UBE2C (interacts with) CCNB1
130	0.61				0.965	0.998		0.9	0.064			0	0.0	interacts with		CDC20 (interacts with) BIRC5	0.0	9606.ENSP00000361540	4443940	9606.ENSP00000301633	4437778	0					false	interacts with	CDC20 (interacts with) BIRC5
132	0.568				0.829	0.998		0.9	0.801			0	0.0	interacts with		CKS1B (interacts with) CCNA2	0.0	9606.ENSP00000311083	4438654	9606.ENSP00000274026	4436109	0					false	interacts with	CKS1B (interacts with) CCNA2
133	0.449				0.919	0.997		0.9	0.509			0	0.0	interacts with		UBE2C (interacts with) MAD2L1	0.0	9606.ENSP00000348838	4441865	9606.ENSP00000296509	4437296	0					false	interacts with	UBE2C (interacts with) MAD2L1
136	0.922				0.779	0.997		0.9	0.87			0	0.836	interacts with		C8B (interacts with) C8A	0.0	9606.ENSP00000360281	4443704	9606.ENSP00000354458	4442465	0					false	interacts with	C8B (interacts with) C8A
138	0.827				0.811	0.997		0.9	0.349			0	0.0	interacts with		FOXM1 (interacts with) CCNB1	0.0	9606.ENSP00000342307	4441245	9606.ENSP00000256442	4434484	0					false	interacts with	FOXM1 (interacts with) CCNB1
139	0.625				0.903	0.997		0.9	0.328			0	0.0	interacts with		UBE2C (interacts with) BUB1B	0.0	9606.ENSP00000348838	4441865	9606.ENSP00000287598	4436731	0					false	interacts with	UBE2C (interacts with) BUB1B
141	0.595				0.993	0.997		0.0	0.0			0	0.0	interacts with		TOP2A (interacts with) TPX2	0.0	9606.ENSP00000411532	4448614	9606.ENSP00000300403	4437665	0					false	interacts with	TOP2A (interacts with) TPX2
142	0.652				0.93	0.997		0.9	0.084			0	0.0	interacts with		MAD2L1 (interacts with) NUF2	0.0	9606.ENSP00000296509	4437296	9606.ENSP00000271452	4435979	0					false	interacts with	MAD2L1 (interacts with) NUF2
143	0.712				0.907	0.997		0.9	0.305			0	0.0	interacts with		PTTG1 (interacts with) AURKA	0.0	9606.ENSP00000377536	4446209	9606.ENSP00000216911	4432988	0					false	interacts with	PTTG1 (interacts with) AURKA
144	0.737				0.982	0.997		0.0	0.586			0	0.0	interacts with		CDC20 (interacts with) TTK	0.0	9606.ENSP00000361540	4443940	9606.ENSP00000358813	4443396	0					false	interacts with	CDC20 (interacts with) TTK
145	0.694				0.936	0.997		0.9	0.0			0	0.0	interacts with		PTTG1 (interacts with) UBE2C	0.0	9606.ENSP00000377536	4446209	9606.ENSP00000348838	4441865	0					false	interacts with	PTTG1 (interacts with) UBE2C
147	0.751				0.837	0.997		0.9	0.379			0	0.0	interacts with		HMMR (interacts with) TPX2	0.0	9606.ENSP00000377492	4446202	9606.ENSP00000300403	4437665	0					false	interacts with	HMMR (interacts with) TPX2
148	0.745				0.798	0.996		0.9	0.326			0	0.0	interacts with		BUB1B (interacts with) NUF2	0.0	9606.ENSP00000287598	4436731	9606.ENSP00000271452	4435979	0					false	interacts with	BUB1B (interacts with) NUF2
151	0.783				0.949	0.996		0.9	0.0			0	0.649	interacts with		KIF4A (interacts with) KIF11	0.0	9606.ENSP00000363524	4444386	9606.ENSP00000260731	4434801	0					false	interacts with	KIF4A (interacts with) KIF11
152	0.582				0.922	0.996		0.9	0.0			0	0.0	interacts with		CDC20 (interacts with) NUF2	0.0	9606.ENSP00000361540	4443940	9606.ENSP00000271452	4435979	0					false	interacts with	CDC20 (interacts with) NUF2
153	0.554				0.916	0.996		0.9	0.185			0	0.0	interacts with		BIRC5 (interacts with) BUB1B	0.0	9606.ENSP00000301633	4437778	9606.ENSP00000287598	4436731	0					false	interacts with	BIRC5 (interacts with) BUB1B
154	0.468				0.933	0.996		0.9	0.186			0	0.0	interacts with		RACGAP1 (interacts with) KIF11	0.0	9606.ENSP00000404190	4448310	9606.ENSP00000260731	4434801	0					false	interacts with	RACGAP1 (interacts with) KIF11
156	0.683				0.896	0.996		0.9	0.0			0	0.0	interacts with		CENPF (interacts with) BUB1B	0.0	9606.ENSP00000355922	4442771	9606.ENSP00000287598	4436731	0					false	interacts with	CENPF (interacts with) BUB1B
157	0.651				0.888	0.996		0.9	0.185			0	0.0	interacts with		BIRC5 (interacts with) CCNB1	0.0	9606.ENSP00000301633	4437778	9606.ENSP00000256442	4434484	0					false	interacts with	BIRC5 (interacts with) CCNB1
159	0.796				0.822	0.996		0.9	0.0			0	0.0	interacts with		KIF15 (interacts with) TPX2	0.0	9606.ENSP00000324020	4439659	9606.ENSP00000300403	4437665	0					false	interacts with	KIF15 (interacts with) TPX2
160	0.617				0.909	0.996		0.9	0.186			0	0.0	interacts with		RACGAP1 (interacts with) KIF4A	0.0	9606.ENSP00000404190	4448310	9606.ENSP00000363524	4444386	0					false	interacts with	RACGAP1 (interacts with) KIF4A
161	0.871				0.955	0.996		0.9	0.0			0	0.634	interacts with		KIF15 (interacts with) KIF11	0.0	9606.ENSP00000324020	4439659	9606.ENSP00000260731	4434801	0					false	interacts with	KIF15 (interacts with) KIF11
162	0.569				0.81	0.996		0.54	0.913			0	0.0	interacts with		CKS1B (interacts with) CCNB1	0.0	9606.ENSP00000311083	4438654	9606.ENSP00000256442	4434484	0					false	interacts with	CKS1B (interacts with) CCNB1
163	0.751				0.863	0.996		0.9	0.082			0	0.0	interacts with		FOXM1 (interacts with) CCNA2	0.0	9606.ENSP00000342307	4441245	9606.ENSP00000274026	4436109	0					false	interacts with	FOXM1 (interacts with) CCNA2
164	0.601				0.892	0.995		0.9	0.0			0	0.0	interacts with		CENPF (interacts with) NUF2	0.0	9606.ENSP00000355922	4442771	9606.ENSP00000271452	4435979	0					false	interacts with	CENPF (interacts with) NUF2
166	0.644				0.988	0.995		0.0	0.086			0	0.0	interacts with		ASPM (interacts with) KIF11	0.0	9606.ENSP00000356379	4442873	9606.ENSP00000260731	4434801	0					false	interacts with	ASPM (interacts with) KIF11
167	0.656				0.981	0.995		0.0	0.26			0	0.0	interacts with		CDC20 (interacts with) KIF11	0.0	9606.ENSP00000361540	4443940	9606.ENSP00000260731	4434801	0					false	interacts with	CDC20 (interacts with) KIF11
168	0.831				0.91	0.995		0.0	0.731			0	0.0	interacts with		TTK (interacts with) BUB1B	0.0	9606.ENSP00000358813	4443396	9606.ENSP00000287598	4436731	0					false	interacts with	TTK (interacts with) BUB1B
169	0.831				0.94	0.994		0.0	0.482			0	0.0	interacts with		KIF11 (interacts with) AURKA	0.0	9606.ENSP00000260731	4434801	9606.ENSP00000216911	4432988	0					false	interacts with	KIF11 (interacts with) AURKA
170	0.641				0.846	0.994		0.9	0.182			0	0.0	interacts with		CCNA2 (interacts with) MCM2	0.0	9606.ENSP00000274026	4436109	9606.ENSP00000265056	4435544	0					false	interacts with	CCNA2 (interacts with) MCM2
173	0.837				0.681	0.994		0.9	0.0			0	0.0	interacts with		TAT (interacts with) HPD	0.0	9606.ENSP00000348234	4441813	9606.ENSP00000289004	4436793	0					false	interacts with	TAT (interacts with) HPD
174	0.749				0.971	0.994		0.0	0.261			0	0.0	interacts with		MAD2L1 (interacts with) KIF11	0.0	9606.ENSP00000296509	4437296	9606.ENSP00000260731	4434801	0					false	interacts with	MAD2L1 (interacts with) KIF11
175	0.552				0.827	0.994		0.9	0.342			0	0.0	interacts with		HMMR (interacts with) AURKA	0.0	9606.ENSP00000377492	4446202	9606.ENSP00000216911	4432988	0					false	interacts with	HMMR (interacts with) AURKA
176	0.808				0.971	0.994		0.0	0.056			0	0.0	interacts with		KIF11 (interacts with) DLGAP5	0.0	9606.ENSP00000260731	4434801	9606.ENSP00000247191	4434015	0					false	interacts with	KIF11 (interacts with) DLGAP5
178	0.875				0.588	0.994		0.9	0.0			0	0.0	interacts with		GMNN (interacts with) CDC6	0.0	9606.ENSP00000230056	4433492	9606.ENSP00000209728	4432832	0					false	interacts with	GMNN (interacts with) CDC6
179	0.624				0.941	0.993		0.0	0.741			0	0.0	interacts with		CDC20 (interacts with) CKS1B	0.0	9606.ENSP00000361540	4443940	9606.ENSP00000311083	4438654	0					false	interacts with	CDC20 (interacts with) CKS1B
180	0.872				0.949	0.993		0.0	0.0			0	0.0	interacts with		TPX2 (interacts with) KIF11	0.0	9606.ENSP00000300403	4437665	9606.ENSP00000260731	4434801	0					false	interacts with	TPX2 (interacts with) KIF11
182	0.293				0.991	0.993		0.0	0.0			0	0.0	interacts with		ASPM (interacts with) NCAPG	0.0	9606.ENSP00000356379	4442873	9606.ENSP00000251496	4434176	0					false	interacts with	ASPM (interacts with) NCAPG
183	0.586				0.849	0.993		0.9	0.0			0	0.0	interacts with		CENPF (interacts with) CCNB1	0.0	9606.ENSP00000355922	4442771	9606.ENSP00000256442	4434484	0					false	interacts with	CENPF (interacts with) CCNB1
184	0.641				0.98	0.993		0.0	0.157			0	0.0	interacts with		TTK (interacts with) KIF11	0.0	9606.ENSP00000358813	4443396	9606.ENSP00000260731	4434801	0					false	interacts with	TTK (interacts with) KIF11
185	0.543				0.868	0.993		0.9	0.0			0	0.0	interacts with		NEK2 (interacts with) TPX2	0.0	9606.ENSP00000355966	4442784	9606.ENSP00000300403	4437665	0					false	interacts with	NEK2 (interacts with) TPX2
186	0.72				0.754	0.993		0.9	0.125			0	0.0	interacts with		KIF15 (interacts with) AURKA	0.0	9606.ENSP00000324020	4439659	9606.ENSP00000216911	4432988	0					false	interacts with	KIF15 (interacts with) AURKA
187	0.809				0.799	0.992		0.8	0.825			0	0.974	interacts with		CKS2 (interacts with) CKS1B	0.0	9606.ENSP00000364976	4444630	9606.ENSP00000311083	4438654	0					false	interacts with	CKS2 (interacts with) CKS1B
188	0.596				0.839	0.992		0.9	0.0			0	0.0	interacts with		CDC20 (interacts with) CENPF	0.0	9606.ENSP00000361540	4443940	9606.ENSP00000355922	4442771	0					false	interacts with	CDC20 (interacts with) CENPF
190	0.729				0.965	0.992		0.0	0.267			0	0.0	interacts with		PRC1 (interacts with) KIF11	0.0	9606.ENSP00000377793	4446249	9606.ENSP00000260731	4434801	0					false	interacts with	PRC1 (interacts with) KIF11
192	0.51				0.986	0.992		0.0	0.0			0	0.0	interacts with		NUSAP1 (interacts with) KIF11	0.0	9606.ENSP00000453403	4450429	9606.ENSP00000260731	4434801	0					false	interacts with	NUSAP1 (interacts with) KIF11
193	0.509				0.838	0.992		0.54	0.817			0	0.0	interacts with		CKS2 (interacts with) CCNA2	0.0	9606.ENSP00000364976	4444630	9606.ENSP00000274026	4436109	0					false	interacts with	CKS2 (interacts with) CCNA2
194	0.399				0.988	0.992		0.0	0.0			0	0.0	interacts with		TTK (interacts with) NCAPG	0.0	9606.ENSP00000358813	4443396	9606.ENSP00000251496	4434176	0					false	interacts with	TTK (interacts with) NCAPG
196	0.685				0.697	0.992		0.9	0.298			0	0.0	interacts with		BUB1B (interacts with) KIF18A	0.0	9606.ENSP00000287598	4436731	9606.ENSP00000263181	4435208	0					false	interacts with	BUB1B (interacts with) KIF18A
197	0.79				0.965	0.992		0.0	0.0			0	0.0	interacts with		TPX2 (interacts with) DLGAP5	0.0	9606.ENSP00000300403	4437665	9606.ENSP00000247191	4434015	0					false	interacts with	TPX2 (interacts with) DLGAP5
198	0.545				0.982	0.991		0.0	0.05			0	0.0	interacts with		TOP2A (interacts with) UBE2C	0.0	9606.ENSP00000411532	4448614	9606.ENSP00000348838	4441865	0					false	interacts with	TOP2A (interacts with) UBE2C
199	0.429				0.813	0.991		0.9	0.305			0	0.0	interacts with		ZWINT (interacts with) MAD2L1	0.0	9606.ENSP00000363055	4444294	9606.ENSP00000296509	4437296	0					false	interacts with	ZWINT (interacts with) MAD2L1
200	0.552				0.981	0.991		0.0	0.0			0	0.0	interacts with		NUSAP1 (interacts with) CDC20	0.0	9606.ENSP00000453403	4450429	9606.ENSP00000361540	4443940	0					false	interacts with	NUSAP1 (interacts with) CDC20
202	0.365				0.881	0.991		0.9	0.0			0	0.0	interacts with		BIRC5 (interacts with) CDCA5	0.0	9606.ENSP00000301633	4437778	9606.ENSP00000275517	4436187	0					false	interacts with	BIRC5 (interacts with) CDCA5
203	0.727				0.963	0.991		0.0	0.185			0	0.0	interacts with		BUB1B (interacts with) KIF11	0.0	9606.ENSP00000287598	4436731	9606.ENSP00000260731	4434801	0					false	interacts with	BUB1B (interacts with) KIF11
204	0.569				0.796	0.991		0.9	0.151			0	0.0	interacts with		NUF2 (interacts with) KIF18A	0.0	9606.ENSP00000271452	4435979	9606.ENSP00000263181	4435208	0					false	interacts with	NUF2 (interacts with) KIF18A
207	0.82				0.538	0.991		0.9	0.0			0	0.0	interacts with		UBE2T (interacts with) FANCI	0.0	9606.ENSP00000356243	4442849	9606.ENSP00000310842	4438638	0					false	interacts with	UBE2T (interacts with) FANCI
208	0.404				0.985	0.991		0.0	0.123			0	0.0	interacts with		KIF11 (interacts with) NCAPG	0.0	9606.ENSP00000260731	4434801	9606.ENSP00000251496	4434176	0					false	interacts with	KIF11 (interacts with) NCAPG
210	0.531				0.982	0.991		0.0	0.0			0	0.0	interacts with		PBK (interacts with) TOP2A	0.0	9606.ENSP00000428489	4449452	9606.ENSP00000411532	4448614	0					false	interacts with	PBK (interacts with) TOP2A
211	0.572				0.82	0.991		0.9	0.0			0	0.0	interacts with		CENPF (interacts with) FOXM1	0.0	9606.ENSP00000355922	4442771	9606.ENSP00000342307	4441245	0					false	interacts with	CENPF (interacts with) FOXM1
212	0.485				0.898	0.991		0.0	0.853			0	0.0	interacts with		CDC20 (interacts with) TRIP13	0.0	9606.ENSP00000361540	4443940	9606.ENSP00000166345	4432699	0					false	interacts with	CDC20 (interacts with) TRIP13
213	0.858				0.925	0.991		0.0	0.291			0	0.0	interacts with		CCNB1 (interacts with) AURKA	0.0	9606.ENSP00000256442	4434484	9606.ENSP00000216911	4432988	0					false	interacts with	CCNB1 (interacts with) AURKA
214	0.618				0.909	0.991		0.0	0.772			0	0.0	interacts with		CKS2 (interacts with) CDC20	0.0	9606.ENSP00000364976	4444630	9606.ENSP00000361540	4443940	0					false	interacts with	CKS2 (interacts with) CDC20
215	0.792				0.955	0.99		0.0	0.0			0	0.0	interacts with		NUSAP1 (interacts with) DLGAP5	0.0	9606.ENSP00000453403	4450429	9606.ENSP00000247191	4434015	0					false	interacts with	NUSAP1 (interacts with) DLGAP5
218	0.905				0.064	0.99		0.9	0.0			0	0.0	interacts with		TDO2 (interacts with) IDO2	0.0	9606.ENSP00000444788	4450131	9606.ENSP00000443432	4450084	0					false	interacts with	TDO2 (interacts with) IDO2
219	0.374				0.867	0.99		0.9	0.0			0	0.0	interacts with		CCNB1 (interacts with) NCAPG	0.0	9606.ENSP00000256442	4434484	9606.ENSP00000251496	4434176	0					false	interacts with	CCNB1 (interacts with) NCAPG
220	0.454				0.838	0.99		0.9	0.0			0	0.0	interacts with		CDC20 (interacts with) CDCA5	0.0	9606.ENSP00000361540	4443940	9606.ENSP00000275517	4436187	0					false	interacts with	CDC20 (interacts with) CDCA5
221	0.849				0.847	0.99		0.9	0.169			0	0.643	interacts with		KIF18A (interacts with) KIF11	0.0	9606.ENSP00000263181	4435208	9606.ENSP00000260731	4434801	0					false	interacts with	KIF18A (interacts with) KIF11
222	0.679				0.877	0.99		0.9	0.0			0	0.69	interacts with		NEK2 (interacts with) AURKA	0.0	9606.ENSP00000355966	4442784	9606.ENSP00000216911	4432988						false	interacts with	NEK2 (interacts with) AURKA
223	0.479				0.983	0.99		0.0	0.0			0	0.0	interacts with		CDC20 (interacts with) DLGAP5	0.0	9606.ENSP00000361540	4443940	9606.ENSP00000247191	4434015	0					false	interacts with	CDC20 (interacts with) DLGAP5
224	0.548				0.809	0.99		0.9	0.0			0	0.0	interacts with		CENPF (interacts with) BIRC5	0.0	9606.ENSP00000355922	4442771	9606.ENSP00000301633	4437778	0					false	interacts with	CENPF (interacts with) BIRC5
225	0.51				0.825	0.99		0.9	0.0			0	0.0	interacts with		NEK2 (interacts with) UBE2C	0.0	9606.ENSP00000355966	4442784	9606.ENSP00000348838	4441865	0					false	interacts with	NEK2 (interacts with) UBE2C
226	0.841				0.447	0.99		0.9	0.0			0	0.0	interacts with		MCM2 (interacts with) GMNN	0.0	9606.ENSP00000265056	4435544	9606.ENSP00000230056	4433492	0					false	interacts with	MCM2 (interacts with) GMNN
227	0.741				0.927	0.989		0.0	0.483			0	0.0	interacts with		TTK (interacts with) NUF2	0.0	9606.ENSP00000358813	4443396	9606.ENSP00000271452	4435979	0					false	interacts with	TTK (interacts with) NUF2
229	0.678				0.967	0.989		0.0	0.0			0	0.0	interacts with		DTL (interacts with) CDC6	0.0	9606.ENSP00000355958	4442781	9606.ENSP00000209728	4432832	0					false	interacts with	DTL (interacts with) CDC6
230	0.376				0.85	0.989		0.9	0.0			0	0.0	interacts with		BIRC5 (interacts with) NUF2	0.0	9606.ENSP00000301633	4437778	9606.ENSP00000271452	4435979	0					false	interacts with	BIRC5 (interacts with) NUF2
231	0.472				0.981	0.989		0.0	0.0			0	0.0	interacts with		NUSAP1 (interacts with) NCAPG	0.0	9606.ENSP00000453403	4450429	9606.ENSP00000251496	4434176	0					false	interacts with	NUSAP1 (interacts with) NCAPG
232	0.741				0.864	0.989		0.9	0.0			0	0.633	interacts with		KIF4A (interacts with) KIF15	0.0	9606.ENSP00000363524	4444386	9606.ENSP00000324020	4439659	0					false	interacts with	KIF4A (interacts with) KIF15
233	0.581				0.765	0.989		0.9	0.0			0	0.0	interacts with		CDCA5 (interacts with) NUF2	0.0	9606.ENSP00000275517	4436187	9606.ENSP00000271452	4435979	0					false	interacts with	CDCA5 (interacts with) NUF2
234	0.478				0.977	0.989		0.0	0.15			0	0.0	interacts with		CCNA2 (interacts with) KIF11	0.0	9606.ENSP00000274026	4436109	9606.ENSP00000260731	4434801	0					false	interacts with	CCNA2 (interacts with) KIF11
236	0.639				0.627	0.989		0.9	0.315			0	0.0	interacts with		CCNE2 (interacts with) CDC6	0.0	9606.ENSP00000429089	4449487	9606.ENSP00000209728	4432832	0					false	interacts with	CCNE2 (interacts with) CDC6
237	0.414				0.982	0.989		0.0	0.0			0	0.0	interacts with		MAD2L1 (interacts with) NCAPG	0.0	9606.ENSP00000296509	4437296	9606.ENSP00000251496	4434176	0					false	interacts with	MAD2L1 (interacts with) NCAPG
238	0.529				0.802	0.989		0.9	0.0			0	0.0	interacts with		CENPF (interacts with) MAD2L1	0.0	9606.ENSP00000355922	4442771	9606.ENSP00000296509	4437296	0					false	interacts with	CENPF (interacts with) MAD2L1
241	0.792				0.556	0.989		0.9	0.0			0	0.0	interacts with		AFP (interacts with) GPC3	0.0	9606.ENSP00000379138	4446452	9606.ENSP00000377836	4446259	0					false	interacts with	AFP (interacts with) GPC3
242	0.166				0.166	0.989		0.9	0.863			0	0.0	interacts with		CCNE2 (interacts with) CKS1B	0.0	9606.ENSP00000429089	4449487	9606.ENSP00000311083	4438654	0					false	interacts with	CCNE2 (interacts with) CKS1B
243	0.756				0.809	0.989		0.0	0.787			0	0.0	interacts with		CCNB1 (interacts with) CDC6	0.0	9606.ENSP00000256442	4434484	9606.ENSP00000209728	4432832	0					false	interacts with	CCNB1 (interacts with) CDC6
244	0.229				0.986	0.988		0.0	0.0			0	0.0	interacts with		TTK (interacts with) ASPM	0.0	9606.ENSP00000358813	4443396	9606.ENSP00000356379	4442873	0					false	interacts with	TTK (interacts with) ASPM
245	0.461				0.979	0.988		0.0	0.0			0	0.0	interacts with		TTK (interacts with) DLGAP5	0.0	9606.ENSP00000358813	4443396	9606.ENSP00000247191	4434015	0					false	interacts with	TTK (interacts with) DLGAP5
246	0.389				0.71	0.988		0.9	0.406			0	0.0	interacts with		MAD2L1 (interacts with) KIF18A	0.0	9606.ENSP00000296509	4437296	9606.ENSP00000263181	4435208	0					false	interacts with	MAD2L1 (interacts with) KIF18A
248	0.609				0.972	0.988		0.0	0.053			0	0.0	interacts with		FEN1 (interacts with) MCM2	0.0	9606.ENSP00000305480	4438133	9606.ENSP00000265056	4435544	0					false	interacts with	FEN1 (interacts with) MCM2
249	0.447				0.814	0.988		0.9	0.0			0	0.0	interacts with		NUF2 (interacts with) CCNB1	0.0	9606.ENSP00000271452	4435979	9606.ENSP00000256442	4434484	0					false	interacts with	NUF2 (interacts with) CCNB1
250	0.644				0.967	0.988		0.0	0.085			0	0.0	interacts with		TOP2A (interacts with) NCAPG	0.0	9606.ENSP00000411532	4448614	9606.ENSP00000251496	4434176	0					false	interacts with	TOP2A (interacts with) NCAPG
251	0.664				0.937	0.988		0.0	0.472			0	0.0	interacts with		PRC1 (interacts with) KIF4A	0.0	9606.ENSP00000377793	4446249	9606.ENSP00000363524	4444386	0					false	interacts with	PRC1 (interacts with) KIF4A
252	0.409				0.981	0.988		0.0	0.0			0	0.0	interacts with		NUSAP1 (interacts with) CCNA2	0.0	9606.ENSP00000453403	4450429	9606.ENSP00000274026	4436109	0					false	interacts with	NUSAP1 (interacts with) CCNA2
253	0.543				0.771	0.988		0.9	0.0			0	0.0	interacts with		ZWINT (interacts with) CDC20	0.0	9606.ENSP00000363055	4444294	9606.ENSP00000361540	4443940	0					false	interacts with	ZWINT (interacts with) CDC20
254	0.506				0.976	0.987		0.0	0.0			0	0.0	interacts with		CCNB1 (interacts with) DLGAP5	0.0	9606.ENSP00000256442	4434484	9606.ENSP00000247191	4434015	0					false	interacts with	CCNB1 (interacts with) DLGAP5
255	0.425				0.979	0.987		0.0	0.0			0	0.0	interacts with		TOP2A (interacts with) DLGAP5	0.0	9606.ENSP00000411532	4448614	9606.ENSP00000247191	4434015	0					false	interacts with	TOP2A (interacts with) DLGAP5
256	0.735				0.947	0.987		0.0	0.151			0	0.0	interacts with		NUF2 (interacts with) KIF11	0.0	9606.ENSP00000271452	4435979	9606.ENSP00000260731	4434801	0					false	interacts with	NUF2 (interacts with) KIF11
257	0.42				0.975	0.987		0.0	0.187			0	0.0	interacts with		TTK (interacts with) CCNA2	0.0	9606.ENSP00000358813	4443396	9606.ENSP00000274026	4436109	0					false	interacts with	TTK (interacts with) CCNA2
258	0.683				0.96	0.987		0.0	0.05			0	0.0	interacts with		CDC20 (interacts with) FOXM1	0.0	9606.ENSP00000361540	4443940	9606.ENSP00000342307	4441245	0					false	interacts with	CDC20 (interacts with) FOXM1
259	0.496				0.778	0.987		0.9	0.0			0	0.0	interacts with		CENPF (interacts with) KIF18A	0.0	9606.ENSP00000355922	4442771	9606.ENSP00000263181	4435208	0					false	interacts with	CENPF (interacts with) KIF18A
262	0.876				0.063	0.987		0.9	0.0			0	0.0	interacts with		AADAT (interacts with) KMO	0.0	9606.ENSP00000423190	4449239	9606.ENSP00000355517	4442693	0					false	interacts with	AADAT (interacts with) KMO
263	0.582				0.964	0.986		0.0	0.177			0	0.0	interacts with		CCNA2 (interacts with) AURKA	0.0	9606.ENSP00000274026	4436109	9606.ENSP00000216911	4432988	0					false	interacts with	CCNA2 (interacts with) AURKA
264	0.418				0.783	0.986		0.9	0.0			0	0.0	interacts with		RACGAP1 (interacts with) BIRC5	0.0	9606.ENSP00000404190	4448310	9606.ENSP00000301633	4437778	0					false	interacts with	RACGAP1 (interacts with) BIRC5
265	0.419				0.78	0.986		0.9	0.0			0	0.0	interacts with		ZWINT (interacts with) BIRC5	0.0	9606.ENSP00000363055	4444294	9606.ENSP00000301633	4437778	0					false	interacts with	ZWINT (interacts with) BIRC5
266	0.399				0.796	0.986		0.9	0.0			0	0.0	interacts with		ZWINT (interacts with) CCNB1	0.0	9606.ENSP00000363055	4444294	9606.ENSP00000256442	4434484	0					false	interacts with	ZWINT (interacts with) CCNB1
267	0.41				0.977	0.986		0.0	0.064			0	0.0	interacts with		KIF15 (interacts with) NCAPG	0.0	9606.ENSP00000324020	4439659	9606.ENSP00000251496	4434176	0					false	interacts with	KIF15 (interacts with) NCAPG
268	0.668				0.937	0.986		0.0	0.41			0	0.0	interacts with		PBK (interacts with) CCNB1	0.0	9606.ENSP00000428489	4449452	9606.ENSP00000256442	4434484	0					false	interacts with	PBK (interacts with) CCNB1
269	0.725				0.939	0.986		0.0	0.266			0	0.0	interacts with		KIF11 (interacts with) CCNB1	0.0	9606.ENSP00000260731	4434801	9606.ENSP00000256442	4434484	0					false	interacts with	KIF11 (interacts with) CCNB1
270	0.622				0.964	0.986		0.0	0.057			0	0.0	interacts with		TOP2A (interacts with) CCNB1	0.0	9606.ENSP00000411532	4448614	9606.ENSP00000256442	4434484	0					false	interacts with	TOP2A (interacts with) CCNB1
271	0.445				0.975	0.986		0.0	0.0			0	0.0	interacts with		NCAPG (interacts with) DLGAP5	0.0	9606.ENSP00000251496	4434176	9606.ENSP00000247191	4434015	0					false	interacts with	NCAPG (interacts with) DLGAP5
273	0.535				0.725	0.986		0.9	0.0			0	0.0	interacts with		CDC20 (interacts with) SPDL1	0.0	9606.ENSP00000361540	4443940	9606.ENSP00000265295	4435578	0					false	interacts with	CDC20 (interacts with) SPDL1
274	0.296				0.98	0.986		0.0	0.111			0	0.0	interacts with		PBK (interacts with) MAD2L1	0.0	9606.ENSP00000428489	4449452	9606.ENSP00000296509	4437296	0					false	interacts with	PBK (interacts with) MAD2L1
275	0.579				0.968	0.986		0.0	0.0			0	0.0	interacts with		TOP2A (interacts with) CDC20	0.0	9606.ENSP00000411532	4448614	9606.ENSP00000361540	4443940	0					false	interacts with	TOP2A (interacts with) CDC20
276	0.577				0.966	0.985		0.0	0.0			0	0.0	interacts with		PRC1 (interacts with) TPX2	0.0	9606.ENSP00000377793	4446249	9606.ENSP00000300403	4437665	0					false	interacts with	PRC1 (interacts with) TPX2
278	0.891				0.843	0.985		0.0	0.19			0	0.0	interacts with		RACGAP1 (interacts with) ANLN	0.0	9606.ENSP00000404190	4448310	9606.ENSP00000265748	4435644	0					false	interacts with	RACGAP1 (interacts with) ANLN
281	0.491				0.079	0.985		0.9	0.845			0	0.958	interacts with		AKR1C3 (interacts with) AKR1D1	0.0	9606.ENSP00000369927	4445414	9606.ENSP00000242375	4433819						false	interacts with	AKR1C3 (interacts with) AKR1D1
282	0.411				0.774	0.985		0.9	0.0			0	0.0	interacts with		BUB1B (interacts with) CDCA5	0.0	9606.ENSP00000287598	4436731	9606.ENSP00000275517	4436187	0					false	interacts with	BUB1B (interacts with) CDCA5
283	0.56				0.967	0.985		0.0	0.0			0	0.0	interacts with		PRC1 (interacts with) CDC20	0.0	9606.ENSP00000377793	4446249	9606.ENSP00000361540	4443940	0					false	interacts with	PRC1 (interacts with) CDC20
284	0.468				0.973	0.985		0.0	0.0			0	0.0	interacts with		TOP2A (interacts with) KIF4A	0.0	9606.ENSP00000411532	4448614	9606.ENSP00000363524	4444386	0					false	interacts with	TOP2A (interacts with) KIF4A
285	0.402				0.73	0.985		0.9	0.186			0	0.0	interacts with		RACGAP1 (interacts with) KIF15	0.0	9606.ENSP00000404190	4448310	9606.ENSP00000324020	4439659	0					false	interacts with	RACGAP1 (interacts with) KIF15
286	0.549				0.968	0.985		0.0	0.0			0	0.0	interacts with		TOP2A (interacts with) KIF11	0.0	9606.ENSP00000411532	4448614	9606.ENSP00000260731	4434801	0					false	interacts with	TOP2A (interacts with) KIF11
287	0.186				0.982	0.985		0.0	0.0			0	0.0	interacts with		ASPM (interacts with) DLGAP5	0.0	9606.ENSP00000356379	4442873	9606.ENSP00000247191	4434015	0					false	interacts with	ASPM (interacts with) DLGAP5
289	0.564				0.966	0.984		0.0	0.0			0	0.0	interacts with		TOP2A (interacts with) MKI67	0.0	9606.ENSP00000411532	4448614	9606.ENSP00000357643	4443142	0					false	interacts with	TOP2A (interacts with) MKI67
290	0.562				0.966	0.984		0.0	0.0			0	0.0	interacts with		NUSAP1 (interacts with) TOP2A	0.0	9606.ENSP00000453403	4450429	9606.ENSP00000411532	4448614	0					false	interacts with	NUSAP1 (interacts with) TOP2A
291	0.296				0.796	0.984		0.9	0.0			0	0.0	interacts with		HMMR (interacts with) NEK2	0.0	9606.ENSP00000377492	4446202	9606.ENSP00000355966	4442784	0					false	interacts with	HMMR (interacts with) NEK2
292	0.544				0.967	0.984		0.0	0.05			0	0.0	interacts with		TOP2A (interacts with) CCNA2	0.0	9606.ENSP00000411532	4448614	9606.ENSP00000274026	4436109	0					false	interacts with	TOP2A (interacts with) CCNA2
293	0.68				0.798	0.984		0.9	0.0			0	0.64	interacts with		KIF15 (interacts with) KIF18A	0.0	9606.ENSP00000324020	4439659	9606.ENSP00000263181	4435208	0					false	interacts with	KIF15 (interacts with) KIF18A
294	0.415				0.758	0.984		0.9	0.0			0	0.0	interacts with		ZWINT (interacts with) CDCA5	0.0	9606.ENSP00000363055	4444294	9606.ENSP00000275517	4436187	0					false	interacts with	ZWINT (interacts with) CDCA5
295	0.557				0.678	0.984		0.9	0.0			0	0.0	interacts with		ZWINT (interacts with) CENPF	0.0	9606.ENSP00000363055	4444294	9606.ENSP00000355922	4442771	0					false	interacts with	ZWINT (interacts with) CENPF
296	0.556				0.963	0.983		0.0	0.05			0	0.0	interacts with		TOP2A (interacts with) BUB1B	0.0	9606.ENSP00000411532	4448614	9606.ENSP00000287598	4436731	0					false	interacts with	TOP2A (interacts with) BUB1B
297	0.411				0.743	0.983		0.9	0.0			0	0.0	interacts with		BUB1B (interacts with) SPDL1	0.0	9606.ENSP00000287598	4436731	9606.ENSP00000265295	4435578	0					false	interacts with	BUB1B (interacts with) SPDL1
298	0.346				0.972	0.983		0.0	0.168			0	0.0	interacts with		CDC20 (interacts with) ASPM	0.0	9606.ENSP00000361540	4443940	9606.ENSP00000356379	4442873	0					false	interacts with	CDC20 (interacts with) ASPM
299	0.579				0.956	0.983		0.0	0.193			0	0.0	interacts with		UBE2C (interacts with) BIRC5	0.0	9606.ENSP00000348838	4441865	9606.ENSP00000301633	4437778	0					false	interacts with	UBE2C (interacts with) BIRC5
300	0.437				0.723	0.983		0.9	0.085			0	0.0	interacts with		UBE2C (interacts with) CDC6	0.0	9606.ENSP00000348838	4441865	9606.ENSP00000209728	4432832	0					false	interacts with	UBE2C (interacts with) CDC6
301	0.566				0.963	0.983		0.0	0.0			0	0.0	interacts with		TOP2A (interacts with) CENPF	0.0	9606.ENSP00000411532	4448614	9606.ENSP00000355922	4442771	0					false	interacts with	TOP2A (interacts with) CENPF
304	0.947				0.899	0.983		0.8	0.139			0	0.866	interacts with		FOS (interacts with) FOSB	0.0	9606.ENSP00000306245	4438204	9606.ENSP00000245919	4433953	0					false	interacts with	FOS (interacts with) FOSB
307	0.674				0.0	0.983		0.9	0.546			0	0.0	interacts with		CXCL12 (interacts with) CCL20	0.0	9606.ENSP00000379140	4446453	9606.ENSP00000351671	4442174	0					false	interacts with	CXCL12 (interacts with) CCL20
308	0.778				0.929	0.983		0.0	0.0			0	0.0	interacts with		PTTG1 (interacts with) CCNB1	0.0	9606.ENSP00000377536	4446209	9606.ENSP00000256442	4434484	0					false	interacts with	PTTG1 (interacts with) CCNB1
309	0.436				0.954	0.982		0.0	0.379			0	0.0	interacts with		RACGAP1 (interacts with) PRC1	0.0	9606.ENSP00000404190	4448310	9606.ENSP00000377793	4446249	0					false	interacts with	RACGAP1 (interacts with) PRC1
310	0.367				0.714	0.982		0.9	0.121			0	0.0	interacts with		CENPF (interacts with) CDCA5	0.0	9606.ENSP00000355922	4442771	9606.ENSP00000275517	4436187	0					false	interacts with	CENPF (interacts with) CDCA5
311	0.269				0.977	0.982		0.0	0.0			0	0.0	interacts with		CKS1B (interacts with) MAD2L1	0.0	9606.ENSP00000311083	4438654	9606.ENSP00000296509	4437296	0					false	interacts with	CKS1B (interacts with) MAD2L1
312	0.724				0.923	0.981		0.0	0.169			0	0.0	interacts with		MAD2L1 (interacts with) AURKA	0.0	9606.ENSP00000296509	4437296	9606.ENSP00000216911	4432988	0					false	interacts with	MAD2L1 (interacts with) AURKA
313	0.228				0.976	0.981		0.0	0.063			0	0.0	interacts with		ASPM (interacts with) CCNA2	0.0	9606.ENSP00000356379	4442873	9606.ENSP00000274026	4436109	0					false	interacts with	ASPM (interacts with) CCNA2
314	0.349				0.741	0.981		0.9	0.0			0	0.0	interacts with		CDCA5 (interacts with) CCNB1	0.0	9606.ENSP00000275517	4436187	9606.ENSP00000256442	4434484	0					false	interacts with	CDCA5 (interacts with) CCNB1
315	0.403				0.969	0.981		0.0	0.0			0	0.0	interacts with		PRC1 (interacts with) NCAPG	0.0	9606.ENSP00000377793	4446249	9606.ENSP00000251496	4434176	0					false	interacts with	PRC1 (interacts with) NCAPG
318	0.742				0.061	0.98		0.9	0.0			0	0.0	interacts with		CDA (interacts with) TK1	0.292	9606.ENSP00000364212	4444499	9606.ENSP00000301634	4437779	0					false	interacts with	CDA (interacts with) TK1
319	0.467				0.965	0.98		0.0	0.0			0	0.0	interacts with		NUSAP1 (interacts with) MKI67	0.0	9606.ENSP00000453403	4450429	9606.ENSP00000357643	4443142	0					false	interacts with	NUSAP1 (interacts with) MKI67
320	0.495				0.962	0.98		0.0	0.0			0	0.0	interacts with		ASPM (interacts with) CENPF	0.0	9606.ENSP00000356379	4442873	9606.ENSP00000355922	4442771	0					false	interacts with	ASPM (interacts with) CENPF
321	0.388				0.969	0.98		0.0	0.058			0	0.0	interacts with		UBE2C (interacts with) DLGAP5	0.0	9606.ENSP00000348838	4441865	9606.ENSP00000247191	4434015	0					false	interacts with	UBE2C (interacts with) DLGAP5
322	0.22				0.975	0.98		0.0	0.0			0	0.0	interacts with		NUSAP1 (interacts with) ASPM	0.0	9606.ENSP00000453403	4450429	9606.ENSP00000356379	4442873	0					false	interacts with	NUSAP1 (interacts with) ASPM
323	0.416				0.967	0.98		0.0	0.0			0	0.0	interacts with		CCNA2 (interacts with) DLGAP5	0.0	9606.ENSP00000274026	4436109	9606.ENSP00000247191	4434015	0					false	interacts with	CCNA2 (interacts with) DLGAP5
324	0.53				0.96	0.98		0.0	0.0			0	0.0	interacts with		KIF4A (interacts with) TPX2	0.0	9606.ENSP00000363524	4444386	9606.ENSP00000300403	4437665	0					false	interacts with	KIF4A (interacts with) TPX2
325	0.349				0.718	0.98		0.9	0.0			0	0.0	interacts with		MAD2L1 (interacts with) CDCA5	0.0	9606.ENSP00000296509	4437296	9606.ENSP00000275517	4436187	0					false	interacts with	MAD2L1 (interacts with) CDCA5
327	0.749				0.248	0.979		0.9	0.0			0	0.0	interacts with		CXCL2 (interacts with) CCL20	0.0	9606.ENSP00000427279	4449392	9606.ENSP00000351671	4442174	0					false	interacts with	CXCL2 (interacts with) CCL20
328	0.75				0.735	0.979		0.9	0.0			0	0.664	interacts with		KIF4A (interacts with) KIF18A	0.0	9606.ENSP00000363524	4444386	9606.ENSP00000263181	4435208	0					false	interacts with	KIF4A (interacts with) KIF18A
330	0.445				0.963	0.979		0.0	0.056			0	0.0	interacts with		CDC20 (interacts with) MELK	0.0	9606.ENSP00000361540	4443940	9606.ENSP00000298048	4437455	0					false	interacts with	CDC20 (interacts with) MELK
333	0.8				0.0	0.979		0.9	0.0			0	0.0	interacts with		APOF (interacts with) CETP	0.0	9606.ENSP00000381250	4446789	9606.ENSP00000200676	4432783	0					false	interacts with	APOF (interacts with) CETP
334	0.376				0.666	0.979		0.9	0.15			0	0.0	interacts with		KIF18A (interacts with) CCNB1	0.0	9606.ENSP00000263181	4435208	9606.ENSP00000256442	4434484	0					false	interacts with	KIF18A (interacts with) CCNB1
335	0.308				0.511	0.979		0.9	0.463			0	0.0	interacts with		CDC20 (interacts with) KIF18A	0.0	9606.ENSP00000361540	4443940	9606.ENSP00000263181	4435208	0					false	interacts with	CDC20 (interacts with) KIF18A
336	0.536				0.951	0.978		0.0	0.135			0	0.0	interacts with		PBK (interacts with) MELK	0.0	9606.ENSP00000428489	4449452	9606.ENSP00000298048	4437455	0					false	interacts with	PBK (interacts with) MELK
338	0.679				0.061	0.978		0.9	0.379			0	0.0	interacts with		IGFALS (interacts with) IGFBP3	0.0	9606.ENSP00000416683	4448841	9606.ENSP00000370473	4445494	0					false	interacts with	IGFALS (interacts with) IGFBP3
339	0.629				0.733	0.978		0.9	0.168			0	0.815	interacts with		UBE2T (interacts with) UBE2C	0.0	9606.ENSP00000356243	4442849	9606.ENSP00000348838	4441865	0					false	interacts with	UBE2T (interacts with) UBE2C
340	0.523				0.957	0.978		0.0	0.0			0	0.0	interacts with		CKS2 (interacts with) MAD2L1	0.0	9606.ENSP00000364976	4444630	9606.ENSP00000296509	4437296	0					false	interacts with	CKS2 (interacts with) MAD2L1
342	0.785				0.061	0.978		0.9	0.0			0	0.0	interacts with		IGF1 (interacts with) HGF	0.0	9606.ENSP00000302665	4437883	9606.ENSP00000222390	4433227	0					false	interacts with	IGF1 (interacts with) HGF
343	0.328				0.96	0.978		0.0	0.261			0	0.0	interacts with		ASPM (interacts with) MAD2L1	0.0	9606.ENSP00000356379	4442873	9606.ENSP00000296509	4437296	0					false	interacts with	ASPM (interacts with) MAD2L1
345	0.745				0.218	0.978		0.9	0.0			0	0.0	interacts with		CCL4 (interacts with) CXCL2	0.0	9606.ENSP00000482259	4451651	9606.ENSP00000427279	4449392	0					false	interacts with	CCL4 (interacts with) CXCL2
346	0.522				0.956	0.978		0.0	0.0			0	0.0	interacts with		HMMR (interacts with) DLGAP5	0.0	9606.ENSP00000377492	4446202	9606.ENSP00000247191	4434015	0					false	interacts with	HMMR (interacts with) DLGAP5
348	0.644				0.939	0.977		0.0	0.0			0	0.0	interacts with		TOP2A (interacts with) RRM2	0.0	9606.ENSP00000411532	4448614	9606.ENSP00000353770	4442396	0					false	interacts with	TOP2A (interacts with) RRM2
349	0.597				0.945	0.977		0.0	0.0			0	0.0	interacts with		BUB1B (interacts with) DLGAP5	0.0	9606.ENSP00000287598	4436731	9606.ENSP00000247191	4434015	0					false	interacts with	BUB1B (interacts with) DLGAP5
350	0.433				0.962	0.977		0.0	0.0			0	0.0	interacts with		NUSAP1 (interacts with) PRC1	0.0	9606.ENSP00000453403	4450429	9606.ENSP00000377793	4446249	0					false	interacts with	NUSAP1 (interacts with) PRC1
351	0.418				0.941	0.977		0.0	0.384			0	0.0	interacts with		PRC1 (interacts with) CCNB1	0.0	9606.ENSP00000377793	4446249	9606.ENSP00000256442	4434484	0					false	interacts with	PRC1 (interacts with) CCNB1
352	0.327				0.964	0.976		0.0	0.082			0	0.0	interacts with		PBK (interacts with) CDC20	0.0	9606.ENSP00000428489	4449452	9606.ENSP00000361540	4443940	0					false	interacts with	PBK (interacts with) CDC20
353	0.323				0.965	0.976		0.0	0.071			0	0.0	interacts with		PRC1 (interacts with) ASPM	0.0	9606.ENSP00000377793	4446249	9606.ENSP00000356379	4442873	0					false	interacts with	PRC1 (interacts with) ASPM
354	0.641				0.087	0.976		0.9	0.379			0	0.0	interacts with		IGFALS (interacts with) IGF1	0.0	9606.ENSP00000416683	4448841	9606.ENSP00000302665	4437883	0					false	interacts with	IGFALS (interacts with) IGF1
355	0.554				0.95	0.976		0.0	0.0			0	0.0	interacts with		UBE2C (interacts with) TPX2	0.0	9606.ENSP00000348838	4441865	9606.ENSP00000300403	4437665	0					false	interacts with	UBE2C (interacts with) TPX2
356	0.634				0.92	0.976		0.0	0.261			0	0.0	interacts with		TOP2A (interacts with) AURKA	0.0	9606.ENSP00000411532	4448614	9606.ENSP00000216911	4432988	0					false	interacts with	TOP2A (interacts with) AURKA
357	0.413				0.962	0.976		0.0	0.0			0	0.0	interacts with		NUSAP1 (interacts with) MAD2L1	0.0	9606.ENSP00000453403	4450429	9606.ENSP00000296509	4437296	0					false	interacts with	NUSAP1 (interacts with) MAD2L1
358	0.437				0.957	0.975		0.0	0.05			0	0.0	interacts with		PBK (interacts with) DLGAP5	0.0	9606.ENSP00000428489	4449452	9606.ENSP00000247191	4434015	0					false	interacts with	PBK (interacts with) DLGAP5
359	0.791				0.76	0.975		0.0	0.556			0	0.0	interacts with		CDC20 (interacts with) CDC6	0.0	9606.ENSP00000361540	4443940	9606.ENSP00000209728	4432832	0					false	interacts with	CDC20 (interacts with) CDC6
361	0.64				0.0	0.975		0.9	0.379			0	0.0	interacts with		IGFBP3 (interacts with) PLG	0.0	9606.ENSP00000370473	4445494	9606.ENSP00000308938	4438461	0					false	interacts with	IGFBP3 (interacts with) PLG
362	0.816				0.821	0.975		0.0	0.305			0	0.0	interacts with		PTTG1 (interacts with) BUB1B	0.0	9606.ENSP00000377536	4446209	9606.ENSP00000287598	4436731	0					false	interacts with	PTTG1 (interacts with) BUB1B
363	0.416				0.952	0.974		0.0	0.176			0	0.0	interacts with		PBK (interacts with) BIRC5	0.0	9606.ENSP00000428489	4449452	9606.ENSP00000301633	4437778	0					false	interacts with	PBK (interacts with) BIRC5
364	0.457				0.954	0.974		0.0	0.0			0	0.0	interacts with		TOP2A (interacts with) TTK	0.0	9606.ENSP00000411532	4448614	9606.ENSP00000358813	4443396	0					false	interacts with	TOP2A (interacts with) TTK
365	0.578				0.934	0.973		0.0	0.103			0	0.0	interacts with		ASPM (interacts with) KIF15	0.0	9606.ENSP00000356379	4442873	9606.ENSP00000324020	4439659	0					false	interacts with	ASPM (interacts with) KIF15
366	0.49				0.95	0.973		0.0	0.0			0	0.0	interacts with		NUSAP1 (interacts with) CENPF	0.0	9606.ENSP00000453403	4450429	9606.ENSP00000355922	4442771	0					false	interacts with	NUSAP1 (interacts with) CENPF
367	0.234				0.967	0.973		0.0	0.0			0	0.0	interacts with		TOP2A (interacts with) ASPM	0.0	9606.ENSP00000411532	4448614	9606.ENSP00000356379	4442873	0					false	interacts with	TOP2A (interacts with) ASPM
369	0.744				0.061	0.973		0.9	0.0			0	0.0	interacts with		THBS1 (interacts with) HGF	0.0	9606.ENSP00000260356	4434771	9606.ENSP00000222390	4433227	0					false	interacts with	THBS1 (interacts with) HGF
372	0.71				0.0	0.973		0.9	0.157			0	0.0	interacts with		COLEC11 (interacts with) FCN3	0.0	9606.ENSP00000411770	4448620	9606.ENSP00000270879	4435966	0					false	interacts with	COLEC11 (interacts with) FCN3
373	0.515				0.946	0.972		0.0	0.0			0	0.0	interacts with		TPX2 (interacts with) CCNB1	0.0	9606.ENSP00000300403	4437665	9606.ENSP00000256442	4434484	0					false	interacts with	TPX2 (interacts with) CCNB1
374	0.221				0.613	0.972		0.9	0.186			0	0.0	interacts with		RACGAP1 (interacts with) KIF18A	0.0	9606.ENSP00000404190	4448310	9606.ENSP00000263181	4435208	0					false	interacts with	RACGAP1 (interacts with) KIF18A
376	0.902				0.061	0.972		0.72	0.0			0	0.0	interacts with		LCAT (interacts with) CETP	0.0	9606.ENSP00000264005	4435353	9606.ENSP00000200676	4432783	0					false	interacts with	LCAT (interacts with) CETP
379	0.732				0.062	0.972		0.9	0.0			0	0.0	interacts with		STAB2 (interacts with) LYVE1	0.0	9606.ENSP00000373539	4445802	9606.ENSP00000256178	4434461	0					false	interacts with	STAB2 (interacts with) LYVE1
380	0.351				0.959	0.972		0.0	0.0			0	0.0	interacts with		MKI67 (interacts with) KIF11	0.0	9606.ENSP00000357643	4443142	9606.ENSP00000260731	4434801	0					false	interacts with	MKI67 (interacts with) KIF11
381	0.598				0.0	0.972		0.9	0.379			0	0.0	interacts with		PLG (interacts with) THBS1	0.0	9606.ENSP00000308938	4438461	9606.ENSP00000260356	4434771	0					false	interacts with	PLG (interacts with) THBS1
382	0.428				0.953	0.972		0.0	0.0			0	0.0	interacts with		NUF2 (interacts with) NCAPG	0.0	9606.ENSP00000271452	4435979	9606.ENSP00000251496	4434176	0					false	interacts with	NUF2 (interacts with) NCAPG
385	0.727				0.077	0.972		0.9	0.0			0	0.0	interacts with		CYP1A2 (interacts with) NAT2	0.0	9606.ENSP00000342007	4441211	9606.ENSP00000286479	4436677	0					false	interacts with	CYP1A2 (interacts with) NAT2
386	0.482				0.947	0.971		0.0	0.0			0	0.0	interacts with		PBK (interacts with) TTK	0.0	9606.ENSP00000428489	4449452	9606.ENSP00000358813	4443396	0					false	interacts with	PBK (interacts with) TTK
387	0.543				0.94	0.971		0.0	0.0			0	0.0	interacts with		CDC20 (interacts with) MKI67	0.0	9606.ENSP00000361540	4443940	9606.ENSP00000357643	4443142	0					false	interacts with	CDC20 (interacts with) MKI67
388	0.47				0.948	0.971		0.0	0.0			0	0.0	interacts with		RRM2 (interacts with) BUB1B	0.0	9606.ENSP00000353770	4442396	9606.ENSP00000287598	4436731	0					false	interacts with	RRM2 (interacts with) BUB1B
390	0.671				0.558	0.971		0.0	0.822			0	0.0	interacts with		FAM83D (interacts with) HMMR	0.0	9606.ENSP00000481110	4451564	9606.ENSP00000377492	4446202	0					false	interacts with	FAM83D (interacts with) HMMR
391	0.531				0.941	0.971		0.0	0.056			0	0.0	interacts with		KIF15 (interacts with) DLGAP5	0.0	9606.ENSP00000324020	4439659	9606.ENSP00000247191	4434015	0					false	interacts with	KIF15 (interacts with) DLGAP5
392	0.668				0.0	0.971		0.9	0.224			0	0.0	interacts with		CXCL2 (interacts with) CXCL12	0.0	9606.ENSP00000427279	4449392	9606.ENSP00000379140	4446453	0					false	interacts with	CXCL2 (interacts with) CXCL12
393	0.541				0.94	0.971		0.0	0.0			0	0.0	interacts with		NUF2 (interacts with) DLGAP5	0.0	9606.ENSP00000271452	4435979	9606.ENSP00000247191	4434015	0					false	interacts with	NUF2 (interacts with) DLGAP5
396	0.933				0.247	0.97		0.9	0.379			0	0.648	interacts with		CYP3A4 (interacts with) CYP2C9	0.0	9606.ENSP00000337915	4440831	9606.ENSP00000260682	4434798						false	interacts with	CYP3A4 (interacts with) CYP2C9
397	0.568				0.934	0.97		0.0	0.0			0	0.0	interacts with		RRM2 (interacts with) KIF11	0.0	9606.ENSP00000353770	4442396	9606.ENSP00000260731	4434801	0					false	interacts with	RRM2 (interacts with) KIF11
398	0.249				0.636	0.97		0.9	0.0			0	0.0	interacts with		CDCA5 (interacts with) SPDL1	0.0	9606.ENSP00000275517	4436187	9606.ENSP00000265295	4435578	0					false	interacts with	CDCA5 (interacts with) SPDL1
401	0.542				0.0	0.97		0.9	0.405			0	0.0	interacts with		GHR (interacts with) SOCS2	0.0	9606.ENSP00000483403	4451768	9606.ENSP00000481249	4451575	0					false	interacts with	GHR (interacts with) SOCS2
402	0.698				0.099	0.97		0.9	0.0			0	0.0	interacts with		CCL4 (interacts with) CCL20	0.0	9606.ENSP00000482259	4451651	9606.ENSP00000351671	4442174	0					false	interacts with	CCL4 (interacts with) CCL20
403	0.557				0.935	0.97		0.0	0.0			0	0.0	interacts with		NUSAP1 (interacts with) UBE2C	0.0	9606.ENSP00000453403	4450429	9606.ENSP00000348838	4441865	0					false	interacts with	NUSAP1 (interacts with) UBE2C
406	0.534				0.162	0.97		0.9	0.328			0	0.0	interacts with		ROBO1 (interacts with) ENAH	0.0	9606.ENSP00000420321	4449112	9606.ENSP00000355809	4442751	0					false	interacts with	ROBO1 (interacts with) ENAH
407	0.458				0.945	0.97		0.0	0.086			0	0.0	interacts with		KIF4A (interacts with) ASPM	0.0	9606.ENSP00000363524	4444386	9606.ENSP00000356379	4442873	0					false	interacts with	KIF4A (interacts with) ASPM
408	0.42				0.95	0.97		0.0	0.063			0	0.0	interacts with		ASPM (interacts with) CCNB1	0.0	9606.ENSP00000356379	4442873	9606.ENSP00000256442	4434484	0					false	interacts with	ASPM (interacts with) CCNB1
409	0.623				0.925	0.97		0.0	0.0			0	0.0	interacts with		MKI67 (interacts with) DLGAP5	0.0	9606.ENSP00000357643	4443142	9606.ENSP00000247191	4434015	0					false	interacts with	MKI67 (interacts with) DLGAP5
411	0.892				0.069	0.969		0.72	0.0			0	0.0	interacts with		LPA (interacts with) LCAT	0.0	9606.ENSP00000321334	4439432	9606.ENSP00000264005	4435353	0					false	interacts with	LPA (interacts with) LCAT
412	0.473				0.942	0.969		0.0	0.064			0	0.0	interacts with		PBK (interacts with) BUB1B	0.0	9606.ENSP00000428489	4449452	9606.ENSP00000287598	4436731	0					false	interacts with	PBK (interacts with) BUB1B
413	0.293				0.958	0.969		0.0	0.0			0	0.0	interacts with		CCNA2 (interacts with) NCAPG	0.0	9606.ENSP00000274026	4436109	9606.ENSP00000251496	4434176	0					false	interacts with	CCNA2 (interacts with) NCAPG
414	0.647				0.913	0.968		0.0	0.0			0	0.0	interacts with		NUSAP1 (interacts with) TPX2	0.0	9606.ENSP00000453403	4450429	9606.ENSP00000300403	4437665	0					false	interacts with	NUSAP1 (interacts with) TPX2
415	0.096				0.966	0.968		0.0	0.0			0	0.0	interacts with		ASPM (interacts with) TPX2	0.0	9606.ENSP00000356379	4442873	9606.ENSP00000300403	4437665	0					false	interacts with	ASPM (interacts with) TPX2
416	0.408				0.923	0.968		0.0	0.353			0	0.0	interacts with		ASPM (interacts with) BUB1B	0.0	9606.ENSP00000356379	4442873	9606.ENSP00000287598	4436731	0					false	interacts with	ASPM (interacts with) BUB1B
417	0.571				0.927	0.968		0.0	0.08			0	0.0	interacts with		CDC20 (interacts with) RRM2	0.0	9606.ENSP00000361540	4443940	9606.ENSP00000353770	4442396	0					false	interacts with	CDC20 (interacts with) RRM2
420	0.634				0.181	0.967		0.9	0.0			0	0.0	interacts with		FBP1 (interacts with) ALDOB	0.0	9606.ENSP00000408025	4448472	9606.ENSP00000363988	4444463	0					false	interacts with	FBP1 (interacts with) ALDOB
421	0.525				0.377	0.967		0.9	0.0			0	0.0	interacts with		CENPF (interacts with) SPDL1	0.0	9606.ENSP00000355922	4442771	9606.ENSP00000265295	4435578	0					false	interacts with	CENPF (interacts with) SPDL1
422	0.46				0.932	0.967		0.0	0.185			0	0.0	interacts with		KIF4A (interacts with) BUB1B	0.0	9606.ENSP00000363524	4444386	9606.ENSP00000287598	4436731	0					false	interacts with	KIF4A (interacts with) BUB1B
424	0.685				0.051	0.967		0.9	0.0			0	0.0	interacts with		SRD5A2 (interacts with) AKR1C3	0.0	9606.ENSP00000477587	4451219	9606.ENSP00000369927	4445414	0					false	interacts with	SRD5A2 (interacts with) AKR1C3
425	0.747				0.844	0.967		0.0	0.246			0	0.0	interacts with		BUB1B (interacts with) AURKA	0.0	9606.ENSP00000287598	4436731	9606.ENSP00000216911	4432988	0					false	interacts with	BUB1B (interacts with) AURKA
426	0.451				0.94	0.966		0.0	0.052			0	0.0	interacts with		BIRC5 (interacts with) KIF11	0.0	9606.ENSP00000301633	4437778	9606.ENSP00000260731	4434801	0					false	interacts with	BIRC5 (interacts with) KIF11
427	0.44				0.943	0.966		0.0	0.0			0	0.0	interacts with		MELK (interacts with) DLGAP5	0.0	9606.ENSP00000298048	4437455	9606.ENSP00000247191	4434015	0					false	interacts with	MELK (interacts with) DLGAP5
428	0.16				0.634	0.966		0.9	0.0			0	0.0	interacts with		SPDL1 (interacts with) CCNB1	0.0	9606.ENSP00000265295	4435578	9606.ENSP00000256442	4434484	0					false	interacts with	SPDL1 (interacts with) CCNB1
429	0.587				0.919	0.965		0.0	0.0			0	0.0	interacts with		NEK2 (interacts with) CCNA2	0.0	9606.ENSP00000355966	4442784	9606.ENSP00000274026	4436109	0					false	interacts with	NEK2 (interacts with) CCNA2
430	0.559				0.918	0.965		0.0	0.127			0	0.0	interacts with		CDC20 (interacts with) MCM2	0.0	9606.ENSP00000361540	4443940	9606.ENSP00000265056	4435544	0					false	interacts with	CDC20 (interacts with) MCM2
431	0.441				0.937	0.965		0.0	0.085			0	0.0	interacts with		RACGAP1 (interacts with) CCNB1	0.0	9606.ENSP00000404190	4448310	9606.ENSP00000256442	4434484	0					false	interacts with	RACGAP1 (interacts with) CCNB1
432	0.422				0.943	0.965		0.0	0.0			0	0.0	interacts with		TPX2 (interacts with) MELK	0.0	9606.ENSP00000300403	4437665	9606.ENSP00000298048	4437455	0					false	interacts with	TPX2 (interacts with) MELK
433	0.673				0.0	0.965		0.9	0.0			0	0.0	interacts with		CCL4 (interacts with) CXCL12	0.0	9606.ENSP00000482259	4451651	9606.ENSP00000379140	4446453	0					false	interacts with	CCL4 (interacts with) CXCL12
434	0.522				0.921	0.965		0.0	0.157			0	0.0	interacts with		BIRC5 (interacts with) CCNA2	0.0	9606.ENSP00000301633	4437778	9606.ENSP00000274026	4436109	0					false	interacts with	BIRC5 (interacts with) CCNA2
435	0.584				0.921	0.965		0.0	0.0			0	0.0	interacts with		NEK2 (interacts with) KIF11	0.0	9606.ENSP00000355966	4442784	9606.ENSP00000260731	4434801	0					false	interacts with	NEK2 (interacts with) KIF11
436	0.548				0.926	0.965		0.0	0.0			0	0.0	interacts with		CENPF (interacts with) KIF11	0.0	9606.ENSP00000355922	4442771	9606.ENSP00000260731	4434801	0					false	interacts with	CENPF (interacts with) KIF11
437	0.438				0.94	0.965		0.0	0.05			0	0.0	interacts with		CDC20 (interacts with) NCAPG	0.0	9606.ENSP00000361540	4443940	9606.ENSP00000251496	4434176	0					false	interacts with	CDC20 (interacts with) NCAPG
438	0.597				0.874	0.964		0.0	0.358			0	0.0	interacts with		TTK (interacts with) CCNB1	0.0	9606.ENSP00000358813	4443396	9606.ENSP00000256442	4434484	0					false	interacts with	TTK (interacts with) CCNB1
440	0.672				0.887	0.964		0.0	0.112			0	0.0	interacts with		CDKN3 (interacts with) CCNA2	0.0	9606.ENSP00000335357	4440665	9606.ENSP00000274026	4436109	0					false	interacts with	CDKN3 (interacts with) CCNA2
441	0.474				0.935	0.964		0.0	0.0			0	0.0	interacts with		TOP2A (interacts with) MELK	0.0	9606.ENSP00000411532	4448614	9606.ENSP00000298048	4437455	0					false	interacts with	TOP2A (interacts with) MELK
444	0.634				0.081	0.964		0.9	0.0			0	0.0	interacts with		GLDC (interacts with) AGXT2	0.078	9606.ENSP00000370737	4445533	9606.ENSP00000231420	4433532	0					false	interacts with	GLDC (interacts with) AGXT2
445	0.45				0.92	0.964		0.0	0.262			0	0.0	interacts with		MELK (interacts with) CCNB1	0.0	9606.ENSP00000298048	4437455	9606.ENSP00000256442	4434484	0					false	interacts with	MELK (interacts with) CCNB1
446	0.386				0.939	0.964		0.0	0.126			0	0.0	interacts with		PBK (interacts with) KIF11	0.0	9606.ENSP00000428489	4449452	9606.ENSP00000260731	4434801	0					false	interacts with	PBK (interacts with) KIF11
447	0.427				0.939	0.964		0.0	0.056			0	0.0	interacts with		KIF4A (interacts with) DLGAP5	0.0	9606.ENSP00000363524	4444386	9606.ENSP00000247191	4434015	0					false	interacts with	KIF4A (interacts with) DLGAP5
448	0.477				0.932	0.963		0.0	0.0			0	0.0	interacts with		CENPF (interacts with) DLGAP5	0.0	9606.ENSP00000355922	4442771	9606.ENSP00000247191	4434015	0					false	interacts with	CENPF (interacts with) DLGAP5
449	0.441				0.937	0.963		0.0	0.0			0	0.0	interacts with		NUSAP1 (interacts with) PBK	0.0	9606.ENSP00000453403	4450429	9606.ENSP00000428489	4449452	0					false	interacts with	NUSAP1 (interacts with) PBK
450	0.42				0.939	0.963		0.0	0.0			0	0.0	interacts with		NUSAP1 (interacts with) TTK	0.0	9606.ENSP00000453403	4450429	9606.ENSP00000358813	4443396	0					false	interacts with	NUSAP1 (interacts with) TTK
451	0.312				0.946	0.963		0.0	0.09			0	0.0	interacts with		PBK (interacts with) CCNA2	0.0	9606.ENSP00000428489	4449452	9606.ENSP00000274026	4436109	0					false	interacts with	PBK (interacts with) CCNA2
452	0.403				0.94	0.963		0.0	0.0			0	0.0	interacts with		NUSAP1 (interacts with) AURKA	0.0	9606.ENSP00000453403	4450429	9606.ENSP00000216911	4432988	0					false	interacts with	NUSAP1 (interacts with) AURKA
453	0.389				0.942	0.963		0.0	0.0			0	0.0	interacts with		TPX2 (interacts with) NCAPG	0.0	9606.ENSP00000300403	4437665	9606.ENSP00000251496	4434176	0					false	interacts with	TPX2 (interacts with) NCAPG
454	0.417				0.937	0.963		0.0	0.078			0	0.0	interacts with		KIF4A (interacts with) CDC20	0.0	9606.ENSP00000363524	4444386	9606.ENSP00000361540	4443940	0					false	interacts with	KIF4A (interacts with) CDC20
455	0.675				0.893	0.963		0.0	0.0			0	0.0	interacts with		NEK2 (interacts with) CENPF	0.0	9606.ENSP00000355966	4442784	9606.ENSP00000355922	4442771	0					false	interacts with	NEK2 (interacts with) CENPF
456	0.473				0.931	0.962		0.0	0.0			0	0.0	interacts with		MKI67 (interacts with) CENPF	0.0	9606.ENSP00000357643	4443142	9606.ENSP00000355922	4442771	0					false	interacts with	MKI67 (interacts with) CENPF
457	0.552				0.893	0.962		0.0	0.28			0	0.0	interacts with		PRC1 (interacts with) MAD2L1	0.0	9606.ENSP00000377793	4446249	9606.ENSP00000296509	4437296	0					false	interacts with	PRC1 (interacts with) MAD2L1
460	0.641				0.0	0.962		0.9	0.0			0	0.0	interacts with		C7 (interacts with) CFP	0.0	9606.ENSP00000322061	4439494	9606.ENSP00000247153	4434012	0					false	interacts with	C7 (interacts with) CFP
461	0.474				0.932	0.962		0.0	0.0			0	0.0	interacts with		TTK (interacts with) CENPF	0.0	9606.ENSP00000358813	4443396	9606.ENSP00000355922	4442771	0					false	interacts with	TTK (interacts with) CENPF
462	0.449				0.931	0.962		0.0	0.079			0	0.0	interacts with		TTK (interacts with) KIF15	0.0	9606.ENSP00000358813	4443396	9606.ENSP00000324020	4439659	0					false	interacts with	TTK (interacts with) KIF15
463	0.789				0.816	0.962		0.0	0.112			0	0.0	interacts with		FOXM1 (interacts with) MELK	0.0	9606.ENSP00000342307	4441245	9606.ENSP00000298048	4437455	0					false	interacts with	FOXM1 (interacts with) MELK
464	0.771				0.431	0.962		0.9	0.168			0	0.64	interacts with		CCNE2 (interacts with) CCNA2	0.0	9606.ENSP00000429089	4449487	9606.ENSP00000274026	4436109	0					false	interacts with	CCNE2 (interacts with) CCNA2
465	0.47				0.932	0.962		0.0	0.0			0	0.0	interacts with		BIRC5 (interacts with) TPX2	0.0	9606.ENSP00000301633	4437778	9606.ENSP00000300403	4437665	0					false	interacts with	BIRC5 (interacts with) TPX2
466	0.53				0.924	0.962		0.0	0.0			0	0.0	interacts with		NUSAP1 (interacts with) RRM2	0.0	9606.ENSP00000453403	4450429	9606.ENSP00000353770	4442396	0					false	interacts with	NUSAP1 (interacts with) RRM2
467	0.398				0.928	0.962		0.0	0.192			0	0.0	interacts with		PRC1 (interacts with) BUB1B	0.0	9606.ENSP00000377793	4446249	9606.ENSP00000287598	4436731	0					false	interacts with	PRC1 (interacts with) BUB1B
468	0.498				0.921	0.962		0.0	0.125			0	0.0	interacts with		KIF4A (interacts with) AURKA	0.0	9606.ENSP00000363524	4444386	9606.ENSP00000216911	4432988	0					false	interacts with	KIF4A (interacts with) AURKA
470	0.708				0.871	0.961		0.0	0.0			0	0.0	interacts with		NUSAP1 (interacts with) OIP5	0.0	9606.ENSP00000453403	4450429	9606.ENSP00000220514	4433119	0					false	interacts with	NUSAP1 (interacts with) OIP5
471	0.49				0.927	0.961		0.0	0.0			0	0.0	interacts with		RRM2 (interacts with) CCNA2	0.0	9606.ENSP00000353770	4442396	9606.ENSP00000274026	4436109	0					false	interacts with	RRM2 (interacts with) CCNA2
472	0.406				0.937	0.961		0.0	0.0			0	0.0	interacts with		MKI67 (interacts with) FOXM1	0.0	9606.ENSP00000357643	4443142	9606.ENSP00000342307	4441245	0					false	interacts with	MKI67 (interacts with) FOXM1
473	0.641				0.896	0.961		0.0	0.0			0	0.0	interacts with		PTTG1 (interacts with) CCNA2	0.0	9606.ENSP00000377536	4446209	9606.ENSP00000274026	4436109	0					false	interacts with	PTTG1 (interacts with) CCNA2
474	0.378				0.94	0.961		0.0	0.0			0	0.0	interacts with		NUSAP1 (interacts with) NUF2	0.0	9606.ENSP00000453403	4450429	9606.ENSP00000271452	4435979	0					false	interacts with	NUSAP1 (interacts with) NUF2
475	0.51				0.924	0.961		0.0	0.0			0	0.0	interacts with		NUSAP1 (interacts with) BUB1B	0.0	9606.ENSP00000453403	4450429	9606.ENSP00000287598	4436731	0					false	interacts with	NUSAP1 (interacts with) BUB1B
476	0.36				0.93	0.96		0.0	0.186			0	0.0	interacts with		MELK (interacts with) CCNA2	0.0	9606.ENSP00000298048	4437455	9606.ENSP00000274026	4436109	0					false	interacts with	MELK (interacts with) CCNA2
478	0.576				0.341	0.96		0.9	0.379			0	0.781	interacts with		C8A (interacts with) C9	0.0	9606.ENSP00000354458	4442465	9606.ENSP00000263408	4435259	0					false	interacts with	C8A (interacts with) C9
479	0.438				0.925	0.96		0.0	0.131			0	0.0	interacts with		RRM2 (interacts with) MELK	0.0	9606.ENSP00000353770	4442396	9606.ENSP00000298048	4437455	0					false	interacts with	RRM2 (interacts with) MELK
480	0.86				0.083	0.96		0.72	0.0			0	0.0	interacts with		LPA (interacts with) CETP	0.0	9606.ENSP00000321334	4439432	9606.ENSP00000200676	4432783	0					false	interacts with	LPA (interacts with) CETP
481	0.356				0.936	0.959		0.0	0.084			0	0.0	interacts with		UBE2C (interacts with) KIF11	0.0	9606.ENSP00000348838	4441865	9606.ENSP00000260731	4434801	0					false	interacts with	UBE2C (interacts with) KIF11
482	0.606				0.057	0.959		0.9	0.0			0	0.0	interacts with		SRD5A2 (interacts with) AKR1D1	0.0	9606.ENSP00000477587	4451219	9606.ENSP00000242375	4433819	0					false	interacts with	SRD5A2 (interacts with) AKR1D1
483	0.258				0.938	0.959		0.0	0.183			0	0.0	interacts with		PBK (interacts with) UBE2C	0.0	9606.ENSP00000428489	4449452	9606.ENSP00000348838	4441865	0					false	interacts with	PBK (interacts with) UBE2C
484	0.499				0.923	0.959		0.0	0.0			0	0.0	interacts with		PTTG1 (interacts with) DLGAP5	0.0	9606.ENSP00000377536	4446209	9606.ENSP00000247191	4434015	0					false	interacts with	PTTG1 (interacts with) DLGAP5
485	0.091				0.589	0.959		0.9	0.0			0	0.0	interacts with		MAD2L1 (interacts with) SPDL1	0.0	9606.ENSP00000296509	4437296	9606.ENSP00000265295	4435578	0					false	interacts with	MAD2L1 (interacts with) SPDL1
486	0.42				0.304	0.959		0.9	0.122			0	0.0	interacts with		ZWINT (interacts with) SPDL1	0.0	9606.ENSP00000363055	4444294	9606.ENSP00000265295	4435578	0					false	interacts with	ZWINT (interacts with) SPDL1
487	0.4				0.934	0.959		0.0	0.0			0	0.0	interacts with		NEK2 (interacts with) DLGAP5	0.0	9606.ENSP00000355966	4442784	9606.ENSP00000247191	4434015	0					false	interacts with	NEK2 (interacts with) DLGAP5
488	0.378				0.937	0.959		0.0	0.0			0	0.0	interacts with		PBK (interacts with) NCAPG	0.0	9606.ENSP00000428489	4449452	9606.ENSP00000251496	4434176	0					false	interacts with	PBK (interacts with) NCAPG
490	0.595				0.08	0.959		0.9	0.0			0	0.0	interacts with		SRD5A2 (interacts with) HSD17B6	0.0	9606.ENSP00000477587	4451219	9606.ENSP00000451406	4450358	0					false	interacts with	SRD5A2 (interacts with) HSD17B6
491	0.287				0.942	0.958		0.0	0.084			0	0.0	interacts with		ECT2 (interacts with) ASPM	0.0	9606.ENSP00000376457	4446064	9606.ENSP00000356379	4442873	0					false	interacts with	ECT2 (interacts with) ASPM
492	0.221				0.947	0.958		0.0	0.062			0	0.0	interacts with		PRC1 (interacts with) TTK	0.0	9606.ENSP00000377793	4446249	9606.ENSP00000358813	4443396	0					false	interacts with	PRC1 (interacts with) TTK
493	0.484				0.898	0.958		0.0	0.272			0	0.0	interacts with		ASPM (interacts with) AURKA	0.0	9606.ENSP00000356379	4442873	9606.ENSP00000216911	4432988	0					false	interacts with	ASPM (interacts with) AURKA
494	0.473				0.922	0.957		0.0	0.0			0	0.0	interacts with		CDC20 (interacts with) TPX2	0.0	9606.ENSP00000361540	4443940	9606.ENSP00000300403	4437665	0					false	interacts with	CDC20 (interacts with) TPX2
496	0.258				0.084	0.957		0.9	0.441			0	0.0	interacts with		PSMD4 (interacts with) UBE2C	0.0	9606.ENSP00000357879	4443212	9606.ENSP00000348838	4441865	0					false	interacts with	PSMD4 (interacts with) UBE2C
497	0.389				0.924	0.957		0.0	0.15			0	0.0	interacts with		KIF4A (interacts with) CCNA2	0.0	9606.ENSP00000363524	4444386	9606.ENSP00000274026	4436109	0					false	interacts with	KIF4A (interacts with) CCNA2
498	0.298				0.933	0.957		0.0	0.15			0	0.0	interacts with		KIF15 (interacts with) CCNA2	0.0	9606.ENSP00000324020	4439659	9606.ENSP00000274026	4436109	0					false	interacts with	KIF15 (interacts with) CCNA2
500	0.557				0.123	0.957		0.9	0.0			0	0.0	interacts with		AFP (interacts with) CP	0.0	9606.ENSP00000379138	4446452	9606.ENSP00000264613	4435459	0					false	interacts with	AFP (interacts with) CP
501	0.505				0.916	0.957		0.0	0.0			0	0.0	interacts with		PRC1 (interacts with) ECT2	0.0	9606.ENSP00000377793	4446249	9606.ENSP00000376457	4446064	0					false	interacts with	PRC1 (interacts with) ECT2
502	0.474				0.92	0.957		0.0	0.064			0	0.0	interacts with		RRM2 (interacts with) UBE2C	0.0	9606.ENSP00000353770	4442396	9606.ENSP00000348838	4441865	0					false	interacts with	RRM2 (interacts with) UBE2C
503	0.348				0.938	0.957		0.0	0.0			0	0.0	interacts with		ECT2 (interacts with) CDC20	0.0	9606.ENSP00000376457	4446064	9606.ENSP00000361540	4443940	0					false	interacts with	ECT2 (interacts with) CDC20
505	0.281				0.57	0.957		0.9	0.0			0	0.812	interacts with		C8A (interacts with) C6	0.0	9606.ENSP00000354458	4442465	9606.ENSP00000263413	4435261	0					false	interacts with	C8A (interacts with) C6
506	0.344				0.406	0.957		0.9	0.0			0	0.0	interacts with		NUF2 (interacts with) SPDL1	0.0	9606.ENSP00000271452	4435979	9606.ENSP00000265295	4435578	0					false	interacts with	NUF2 (interacts with) SPDL1
507	0.4				0.931	0.956		0.0	0.0			0	0.0	interacts with		MAD2L1 (interacts with) DLGAP5	0.0	9606.ENSP00000296509	4437296	9606.ENSP00000247191	4434015	0					false	interacts with	MAD2L1 (interacts with) DLGAP5
508	0.547				0.109	0.956		0.9	0.0			0	0.0	interacts with		PLG (interacts with) IGF1	0.0	9606.ENSP00000308938	4438461	9606.ENSP00000302665	4437883	0					false	interacts with	PLG (interacts with) IGF1
509	0.483				0.53	0.956		0.9	0.0			0	0.739	interacts with		C8B (interacts with) C9	0.0	9606.ENSP00000360281	4443704	9606.ENSP00000263408	4435259	0					false	interacts with	C8B (interacts with) C9
510	0.417				0.927	0.956		0.0	0.0			0	0.0	interacts with		TPX2 (interacts with) CCNA2	0.0	9606.ENSP00000300403	4437665	9606.ENSP00000274026	4436109	0					false	interacts with	TPX2 (interacts with) CCNA2
511	0.443				0.925	0.956		0.0	0.0			0	0.0	interacts with		RACGAP1 (interacts with) BUB1B	0.0	9606.ENSP00000404190	4448310	9606.ENSP00000287598	4436731	0					false	interacts with	RACGAP1 (interacts with) BUB1B
512	0.446				0.922	0.955		0.0	0.0			0	0.0	interacts with		CENPF (interacts with) NCAPG	0.0	9606.ENSP00000355922	4442771	9606.ENSP00000251496	4434176	0					false	interacts with	CENPF (interacts with) NCAPG
514	0.56				0.063	0.955		0.9	0.0			0	0.0	interacts with		CYP2A6 (interacts with) NAT2	0.0	9606.ENSP00000301141	4437722	9606.ENSP00000286479	4436677	0					false	interacts with	CYP2A6 (interacts with) NAT2
515	0.45				0.923	0.955		0.0	0.0			0	0.0	interacts with		TOP2A (interacts with) NEK2	0.0	9606.ENSP00000411532	4448614	9606.ENSP00000355966	4442784	0					false	interacts with	TOP2A (interacts with) NEK2
516	0.571				0.899	0.955		0.0	0.0			0	0.0	interacts with		NEK2 (interacts with) CCNB1	0.0	9606.ENSP00000355966	4442784	9606.ENSP00000256442	4434484	0					false	interacts with	NEK2 (interacts with) CCNB1
517	0.402				0.927	0.955		0.0	0.055			0	0.0	interacts with		PRC1 (interacts with) AURKA	0.0	9606.ENSP00000377793	4446249	9606.ENSP00000216911	4432988	0					false	interacts with	PRC1 (interacts with) AURKA
518	0.499				0.91	0.955		0.0	0.08			0	0.0	interacts with		ANLN (interacts with) KIF11	0.0	9606.ENSP00000265748	4435644	9606.ENSP00000260731	4434801	0					false	interacts with	ANLN (interacts with) KIF11
519	0.059				0.56	0.955		0.9	0.0			0	0.0	interacts with		SPDL1 (interacts with) KIF18A	0.0	9606.ENSP00000265295	4435578	9606.ENSP00000263181	4435208	0					false	interacts with	SPDL1 (interacts with) KIF18A
520	0.764				0.818	0.955		0.0	0.0			0	0.0	interacts with		FOXM1 (interacts with) AURKA	0.0	9606.ENSP00000342307	4441245	9606.ENSP00000216911	4432988	0					false	interacts with	FOXM1 (interacts with) AURKA
521	0.444				0.922	0.955		0.0	0.0			0	0.0	interacts with		MKI67 (interacts with) CCNA2	0.0	9606.ENSP00000357643	4443142	9606.ENSP00000274026	4436109	0					false	interacts with	MKI67 (interacts with) CCNA2
522	0.517				0.91	0.954		0.0	0.0			0	0.0	interacts with		NUSAP1 (interacts with) BIRC5	0.0	9606.ENSP00000453403	4450429	9606.ENSP00000301633	4437778	0					false	interacts with	NUSAP1 (interacts with) BIRC5
523	0.311				0.936	0.954		0.0	0.0			0	0.0	interacts with		PBK (interacts with) RRM2	0.0	9606.ENSP00000428489	4449452	9606.ENSP00000353770	4442396	0					false	interacts with	PBK (interacts with) RRM2
524	0.567				0.899	0.954		0.0	0.0			0	0.0	interacts with		RRM2 (interacts with) CCNB1	0.0	9606.ENSP00000353770	4442396	9606.ENSP00000256442	4434484	0					false	interacts with	RRM2 (interacts with) CCNB1
525	0.607				0.868	0.954		0.0	0.185			0	0.0	interacts with		CDKN3 (interacts with) CCNB1	0.0	9606.ENSP00000335357	4440665	9606.ENSP00000256442	4434484	0					false	interacts with	CDKN3 (interacts with) CCNB1
526	0.563				0.0	0.954		0.9	0.0			0	0.0	interacts with		HMMR (interacts with) LYVE1	0.0	9606.ENSP00000377492	4446202	9606.ENSP00000256178	4434461	0					false	interacts with	HMMR (interacts with) LYVE1
527	0.122				0.928	0.954		0.0	0.341			0	0.0	interacts with		PRC1 (interacts with) CCNA2	0.0	9606.ENSP00000377793	4446249	9606.ENSP00000274026	4436109	0					false	interacts with	PRC1 (interacts with) CCNA2
529	0.492				0.171	0.954		0.9	0.0			0	0.0	interacts with		CENPL (interacts with) NUF2	0.0	9606.ENSP00000348527	4441841	9606.ENSP00000271452	4435979	0					false	interacts with	CENPL (interacts with) NUF2
531	0.551				0.062	0.954		0.9	0.0			0	0.0	interacts with		SRD5A2 (interacts with) HSD17B2	0.0	9606.ENSP00000477587	4451219	9606.ENSP00000199936	4432776	0					false	interacts with	SRD5A2 (interacts with) HSD17B2
532	0.338				0.921	0.953		0.0	0.185			0	0.0	interacts with		KIF15 (interacts with) BUB1B	0.0	9606.ENSP00000324020	4439659	9606.ENSP00000287598	4436731	0					false	interacts with	KIF15 (interacts with) BUB1B
533	0.4				0.925	0.953		0.0	0.0			0	0.0	interacts with		MELK (interacts with) NCAPG	0.0	9606.ENSP00000298048	4437455	9606.ENSP00000251496	4434176	0					false	interacts with	MELK (interacts with) NCAPG
534	0.279				0.904	0.953		0.0	0.379			0	0.0	interacts with		MKI67 (interacts with) KIF15	0.0	9606.ENSP00000357643	4443142	9606.ENSP00000324020	4439659	0					false	interacts with	MKI67 (interacts with) KIF15
537	0.524				0.053	0.953		0.9	0.082			0	0.0	interacts with		RDH16 (interacts with) CYP26A1	0.0	9606.ENSP00000381206	4446780	9606.ENSP00000224356	4433297	0					false	interacts with	RDH16 (interacts with) CYP26A1
538	0.426				0.923	0.953		0.0	0.0			0	0.0	interacts with		MKI67 (interacts with) RRM2	0.0	9606.ENSP00000357643	4443142	9606.ENSP00000353770	4442396	0					false	interacts with	MKI67 (interacts with) RRM2
539	0.38				0.927	0.952		0.0	0.0			0	0.0	interacts with		RRM2 (interacts with) MCM2	0.0	9606.ENSP00000353770	4442396	9606.ENSP00000265056	4435544	0					false	interacts with	RRM2 (interacts with) MCM2
540	0.243				0.936	0.952		0.0	0.104			0	0.0	interacts with		ECT2 (interacts with) CCNA2	0.0	9606.ENSP00000376457	4446064	9606.ENSP00000274026	4436109	0					false	interacts with	ECT2 (interacts with) CCNA2
541	0.529				0.064	0.952		0.9	0.0			0	0.0	interacts with		HSD17B6 (interacts with) AKR1D1	0.0	9606.ENSP00000451406	4450358	9606.ENSP00000242375	4433819	0					false	interacts with	HSD17B6 (interacts with) AKR1D1
543	0.676				0.061	0.952		0.9	0.379			0	0.627	interacts with		HGFAC (interacts with) HGF	0.0	9606.ENSP00000421801	4449187	9606.ENSP00000222390	4433227	0					false	interacts with	HGFAC (interacts with) HGF
544	0.208				0.441	0.952		0.9	0.05			0	0.0	interacts with		BIRC5 (interacts with) KIF18A	0.0	9606.ENSP00000301633	4437778	9606.ENSP00000263181	4435208	0					false	interacts with	BIRC5 (interacts with) KIF18A
545	0.354				0.927	0.952		0.0	0.063			0	0.0	interacts with		PBK (interacts with) TPX2	0.0	9606.ENSP00000428489	4449452	9606.ENSP00000300403	4437665	0					false	interacts with	PBK (interacts with) TPX2
546	0.935				0.139	0.952		0.9	0.0			0	0.604	interacts with		CYP1A2 (interacts with) CYP3A4	0.0	9606.ENSP00000342007	4441211	9606.ENSP00000337915	4440831						false	interacts with	CYP1A2 (interacts with) CYP3A4
547	0.259				0.937	0.951		0.0	0.0			0	0.0	interacts with		TTK (interacts with) MKI67	0.0	9606.ENSP00000358813	4443396	9606.ENSP00000357643	4443142	0					false	interacts with	TTK (interacts with) MKI67
548	0.706				0.914	0.951		0.0	0.265			0	0.626	interacts with		TTK (interacts with) AURKA	0.0	9606.ENSP00000358813	4443396	9606.ENSP00000216911	4432988	0					false	interacts with	TTK (interacts with) AURKA
549	0.406				0.92	0.951		0.0	0.0			0	0.0	interacts with		MKI67 (interacts with) BUB1B	0.0	9606.ENSP00000357643	4443142	9606.ENSP00000287598	4436731	0					false	interacts with	MKI67 (interacts with) BUB1B
550	0.297				0.931	0.95		0.0	0.0			0	0.0	interacts with		HMMR (interacts with) ASPM	0.0	9606.ENSP00000377492	4446202	9606.ENSP00000356379	4442873	0					false	interacts with	HMMR (interacts with) ASPM
552	0.865				0.107	0.95		0.9	0.0			0	0.59	interacts with		CYP2C9 (interacts with) CYP4F2	0.0	9606.ENSP00000260682	4434798	9606.ENSP00000221700	4433177						false	interacts with	CYP2C9 (interacts with) CYP4F2
553	0.239				0.397	0.95		0.9	0.0			0	0.0	interacts with		ZWINT (interacts with) KIF18A	0.0	9606.ENSP00000363055	4444294	9606.ENSP00000263181	4435208	0					false	interacts with	ZWINT (interacts with) KIF18A
554	0.42				0.917	0.95		0.0	0.0			0	0.0	interacts with		PBK (interacts with) CENPF	0.0	9606.ENSP00000428489	4449452	9606.ENSP00000355922	4442771	0					false	interacts with	PBK (interacts with) CENPF
555	0.589				0.883	0.95		0.0	0.0			0	0.0	interacts with		TOP2A (interacts with) BIRC5	0.0	9606.ENSP00000411532	4448614	9606.ENSP00000301633	4437778	0					false	interacts with	TOP2A (interacts with) BIRC5
556	0.416				0.918	0.95		0.0	0.0			0	0.0	interacts with		TTK (interacts with) BIRC5	0.0	9606.ENSP00000358813	4443396	9606.ENSP00000301633	4437778	0					false	interacts with	TTK (interacts with) BIRC5
557	0.356				0.926	0.95		0.0	0.0			0	0.0	interacts with		KIF4A (interacts with) MELK	0.0	9606.ENSP00000363524	4444386	9606.ENSP00000298048	4437455	0					false	interacts with	KIF4A (interacts with) MELK
558	0.308				0.931	0.95		0.0	0.0			0	0.0	interacts with		TOP2A (interacts with) KIF15	0.0	9606.ENSP00000411532	4448614	9606.ENSP00000324020	4439659	0					false	interacts with	TOP2A (interacts with) KIF15
559	0.5				0.902	0.949		0.0	0.0			0	0.0	interacts with		TPX2 (interacts with) BUB1B	0.0	9606.ENSP00000300403	4437665	9606.ENSP00000287598	4436731	0					false	interacts with	TPX2 (interacts with) BUB1B
560	0.441				0.913	0.949		0.0	0.0			0	0.0	interacts with		RRM2 (interacts with) DLGAP5	0.0	9606.ENSP00000353770	4442396	9606.ENSP00000247191	4434015	0					false	interacts with	RRM2 (interacts with) DLGAP5
561	0.506				0.902	0.949		0.0	0.0			0	0.0	interacts with		CENPF (interacts with) KIF15	0.0	9606.ENSP00000355922	4442771	9606.ENSP00000324020	4439659	0					false	interacts with	CENPF (interacts with) KIF15
562	0.904				0.14	0.949		0.9	0.0			0	0.633	interacts with		CYP3A4 (interacts with) CYP2A6	0.0	9606.ENSP00000337915	4440831	9606.ENSP00000301141	4437722						false	interacts with	CYP3A4 (interacts with) CYP2A6
563	0.473				0.908	0.949		0.0	0.0			0	0.0	interacts with		CENPF (interacts with) CCNA2	0.0	9606.ENSP00000355922	4442771	9606.ENSP00000274026	4436109	0					false	interacts with	CENPF (interacts with) CCNA2
564	0.401				0.919	0.949		0.0	0.0			0	0.0	interacts with		PBK (interacts with) NUF2	0.0	9606.ENSP00000428489	4449452	9606.ENSP00000271452	4435979	0					false	interacts with	PBK (interacts with) NUF2
565	0.44				0.913	0.949		0.0	0.0			0	0.0	interacts with		BIRC5 (interacts with) DLGAP5	0.0	9606.ENSP00000301633	4437778	9606.ENSP00000247191	4434015	0					false	interacts with	BIRC5 (interacts with) DLGAP5
566	0.511				0.899	0.949		0.0	0.0			0	0.0	interacts with		TPX2 (interacts with) NUF2	0.0	9606.ENSP00000300403	4437665	9606.ENSP00000271452	4435979	0					false	interacts with	TPX2 (interacts with) NUF2
567	0.372				0.898	0.949		0.0	0.263			0	0.0	interacts with		NCAPG (interacts with) AURKA	0.0	9606.ENSP00000251496	4434176	9606.ENSP00000216911	4432988	0					false	interacts with	NCAPG (interacts with) AURKA
568	0.935				0.115	0.949		0.0	0.0			0	0.0	interacts with		TDO2 (interacts with) KMO	0.18	9606.ENSP00000444788	4450131	9606.ENSP00000355517	4442693	0					false	interacts with	TDO2 (interacts with) KMO
569	0.346				0.923	0.949		0.0	0.064			0	0.0	interacts with		ASPM (interacts with) MELK	0.0	9606.ENSP00000356379	4442873	9606.ENSP00000298048	4437455	0					false	interacts with	ASPM (interacts with) MELK
570	0.471				0.907	0.948		0.0	0.0			0	0.0	interacts with		KIF4A (interacts with) BIRC5	0.0	9606.ENSP00000363524	4444386	9606.ENSP00000301633	4437778	0					false	interacts with	KIF4A (interacts with) BIRC5
572	0.925				0.138	0.948		0.9	0.0			0	0.643	interacts with		CYP2C8 (interacts with) CYP3A4	0.0	9606.ENSP00000360317	4443714	9606.ENSP00000337915	4440831						false	interacts with	CYP2C8 (interacts with) CYP3A4
573	0.697				0.83	0.948		0.0	0.085			0	0.0	interacts with		UBE2C (interacts with) FOXM1	0.0	9606.ENSP00000348838	4441865	9606.ENSP00000342307	4441245	0					false	interacts with	UBE2C (interacts with) FOXM1
574	0.356				0.921	0.948		0.0	0.054			0	0.0	interacts with		ECT2 (interacts with) KIF11	0.0	9606.ENSP00000376457	4446064	9606.ENSP00000260731	4434801	0					false	interacts with	ECT2 (interacts with) KIF11
576	0.927				0.117	0.948		0.9	0.0			0	0.637	interacts with		CYP3A4 (interacts with) CYP2B6	0.0	9606.ENSP00000337915	4440831	9606.ENSP00000324648	4439703						false	interacts with	CYP3A4 (interacts with) CYP2B6
577	0.423				0.915	0.948		0.0	0.0			0	0.0	interacts with		CENPF (interacts with) RRM2	0.0	9606.ENSP00000355922	4442771	9606.ENSP00000353770	4442396	0					false	interacts with	CENPF (interacts with) RRM2
578	0.446				0.907	0.947		0.0	0.056			0	0.0	interacts with		MELK (interacts with) BUB1B	0.0	9606.ENSP00000298048	4437455	9606.ENSP00000287598	4436731	0					false	interacts with	MELK (interacts with) BUB1B
579	0.312				0.925	0.947		0.0	0.064			0	0.0	interacts with		PBK (interacts with) ASPM	0.0	9606.ENSP00000428489	4449452	9606.ENSP00000356379	4442873	0					false	interacts with	PBK (interacts with) ASPM
580	0.422				0.155	0.946		0.9	0.0			0	0.0	interacts with		CENPF (interacts with) CENPL	0.0	9606.ENSP00000355922	4442771	9606.ENSP00000348527	4441841	0					false	interacts with	CENPF (interacts with) CENPL
581	0.317				0.868	0.946		0.0	0.457			0	0.0	interacts with		CKS2 (interacts with) TTK	0.0	9606.ENSP00000364976	4444630	9606.ENSP00000358813	4443396	0					false	interacts with	CKS2 (interacts with) TTK
582	0.301				0.924	0.946		0.0	0.064			0	0.0	interacts with		ECT2 (interacts with) MELK	0.0	9606.ENSP00000376457	4446064	9606.ENSP00000298048	4437455	0					false	interacts with	ECT2 (interacts with) MELK
583	0.41				0.913	0.946		0.0	0.0			0	0.0	interacts with		PTTG1 (interacts with) TPX2	0.0	9606.ENSP00000377536	4446209	9606.ENSP00000300403	4437665	0					false	interacts with	PTTG1 (interacts with) TPX2
584	0.476				0.902	0.946		0.0	0.0			0	0.0	interacts with		PTTG1 (interacts with) BIRC5	0.0	9606.ENSP00000377536	4446209	9606.ENSP00000301633	4437778	0					false	interacts with	PTTG1 (interacts with) BIRC5
585	0.36				0.901	0.945		0.0	0.194			0	0.0	interacts with		CDKN3 (interacts with) AURKA	0.0	9606.ENSP00000335357	4440665	9606.ENSP00000216911	4432988	0					false	interacts with	CDKN3 (interacts with) AURKA
586	0.51				0.89	0.945		0.0	0.064			0	0.0	interacts with		KIF4A (interacts with) NCAPG	0.0	9606.ENSP00000363524	4444386	9606.ENSP00000251496	4434176	0					false	interacts with	KIF4A (interacts with) NCAPG
587	0.293				0.925	0.945		0.0	0.0			0	0.0	interacts with		RRM2 (interacts with) NCAPG	0.0	9606.ENSP00000353770	4442396	9606.ENSP00000251496	4434176	0					false	interacts with	RRM2 (interacts with) NCAPG
588	0.474				0.0	0.945		0.9	0.0			0	0.0	interacts with		HMMR (interacts with) STAB2	0.0	9606.ENSP00000377492	4446202	9606.ENSP00000373539	4445802	0					false	interacts with	HMMR (interacts with) STAB2
589	0.732				0.062	0.945		0.8	0.0			0	0.0	interacts with		HSD17B6 (interacts with) AKR1C3	0.0	9606.ENSP00000451406	4450358	9606.ENSP00000369927	4445414	0					false	interacts with	HSD17B6 (interacts with) AKR1C3
590	0.174				0.394	0.945		0.9	0.0			0	0.0	interacts with		CDCA5 (interacts with) KIF18A	0.0	9606.ENSP00000275517	4436187	9606.ENSP00000263181	4435208	0					false	interacts with	CDCA5 (interacts with) KIF18A
591	0.471				0.844	0.944		0.0	0.379			0	0.0	interacts with		TOP2A (interacts with) FOXM1	0.0	9606.ENSP00000411532	4448614	9606.ENSP00000342307	4441245	0					false	interacts with	TOP2A (interacts with) FOXM1
592	0.413				0.908	0.944		0.0	0.0			0	0.0	interacts with		TTK (interacts with) TPX2	0.0	9606.ENSP00000358813	4443396	9606.ENSP00000300403	4437665	0					false	interacts with	TTK (interacts with) TPX2
593	0.358				0.891	0.944		0.0	0.262			0	0.0	interacts with		BIRC5 (interacts with) NCAPG	0.0	9606.ENSP00000301633	4437778	9606.ENSP00000251496	4434176	0					false	interacts with	BIRC5 (interacts with) NCAPG
594	0.51				0.891	0.944		0.0	0.0			0	0.0	interacts with		CENPF (interacts with) TPX2	0.0	9606.ENSP00000355922	4442771	9606.ENSP00000300403	4437665	0					false	interacts with	CENPF (interacts with) TPX2
595	0.463				0.888	0.944		0.0	0.15			0	0.0	interacts with		KIF4A (interacts with) CCNB1	0.0	9606.ENSP00000363524	4444386	9606.ENSP00000256442	4434484	0					false	interacts with	KIF4A (interacts with) CCNB1
597	0.605				0.135	0.944		0.9	0.0			0	0.573	interacts with		CYP4A11 (interacts with) CYP2A6	0.0	9606.ENSP00000311095	4438655	9606.ENSP00000301141	4437722						false	interacts with	CYP4A11 (interacts with) CYP2A6
598	0.322				0.922	0.944		0.0	0.0			0	0.0	interacts with		NUSAP1 (interacts with) NEK2	0.0	9606.ENSP00000453403	4450429	9606.ENSP00000355966	4442784	0					false	interacts with	NUSAP1 (interacts with) NEK2
600	0.656				0.82	0.944		0.0	0.169			0	0.0	interacts with		E2F8 (interacts with) CCNA2	0.0	9606.ENSP00000481103	4451562	9606.ENSP00000274026	4436109	0					false	interacts with	E2F8 (interacts with) CCNA2
601	0.682				0.113	0.944		0.9	0.0			0	0.586	interacts with		CYP2C8 (interacts with) CYP4A11	0.0	9606.ENSP00000360317	4443714	9606.ENSP00000311095	4438655						false	interacts with	CYP2C8 (interacts with) CYP4A11
603	0.708				0.824	0.943		0.0	0.685			0	0.986	interacts with		CYP2A7 (interacts with) CYP2A6	0.0	9606.ENSP00000301146	4437723	9606.ENSP00000301141	4437722						false	interacts with	CYP2A7 (interacts with) CYP2A6
604	0.66				0.115	0.943		0.9	0.0			0	0.591	interacts with		CYP4A11 (interacts with) CYP2C9	0.0	9606.ENSP00000311095	4438655	9606.ENSP00000260682	4434798						false	interacts with	CYP4A11 (interacts with) CYP2C9
605	0.397				0.137	0.943		0.9	0.0			0	0.0	interacts with		CENPL (interacts with) KIF18A	0.0	9606.ENSP00000348527	4441841	9606.ENSP00000263181	4435208	0					false	interacts with	CENPL (interacts with) KIF18A
607	0.429				0.061	0.943		0.9	0.064			0	0.0	interacts with		GPC3 (interacts with) DCN	0.0	9606.ENSP00000377836	4446259	9606.ENSP00000052754	4432629	0					false	interacts with	GPC3 (interacts with) DCN
608	0.445				0.06	0.943		0.9	0.0			0	0.0	interacts with		IGF1 (interacts with) THBS1	0.0	9606.ENSP00000302665	4437883	9606.ENSP00000260356	4434771	0					false	interacts with	IGF1 (interacts with) THBS1
609	0.682				0.08	0.943		0.9	0.0			0	0.577	interacts with		CYP2B6 (interacts with) CYP4A11	0.0	9606.ENSP00000324648	4439703	9606.ENSP00000311095	4438655						false	interacts with	CYP2B6 (interacts with) CYP4A11
610	0.428				0.066	0.943		0.9	0.064			0	0.0	interacts with		HSD17B6 (interacts with) CYP3A4	0.0	9606.ENSP00000451406	4450358	9606.ENSP00000337915	4440831	0					false	interacts with	HSD17B6 (interacts with) CYP3A4
611	0.498				0.891	0.943		0.0	0.0			0	0.0	interacts with		TOP2A (interacts with) MAD2L1	0.0	9606.ENSP00000411532	4448614	9606.ENSP00000296509	4437296	0					false	interacts with	TOP2A (interacts with) MAD2L1
612	0.682				0.618	0.943		0.0	0.571			0	0.0	interacts with		CCNA2 (interacts with) GMNN	0.0	9606.ENSP00000274026	4436109	9606.ENSP00000230056	4433492	0					false	interacts with	CCNA2 (interacts with) GMNN
613	0.229				0.915	0.942		0.0	0.186			0	0.0	interacts with		TOP2A (interacts with) PRC1	0.0	9606.ENSP00000411532	4448614	9606.ENSP00000377793	4446249	0					false	interacts with	TOP2A (interacts with) PRC1
614	0.573				0.868	0.942		0.0	0.056			0	0.0	interacts with		KIF18A (interacts with) DLGAP5	0.0	9606.ENSP00000263181	4435208	9606.ENSP00000247191	4434015	0					false	interacts with	KIF18A (interacts with) DLGAP5
615	0.479				0.893	0.942		0.0	0.0			0	0.0	interacts with		NEK2 (interacts with) BIRC5	0.0	9606.ENSP00000355966	4442784	9606.ENSP00000301633	4437778	0					false	interacts with	NEK2 (interacts with) BIRC5
616	0.225				0.927	0.941		0.0	0.0			0	0.0	interacts with		MKI67 (interacts with) ASPM	0.0	9606.ENSP00000357643	4443142	9606.ENSP00000356379	4442873	0					false	interacts with	MKI67 (interacts with) ASPM
617	0.311				0.918	0.941		0.0	0.0			0	0.0	interacts with		CKS2 (interacts with) NCAPG	0.0	9606.ENSP00000364976	4444630	9606.ENSP00000251496	4434176	0					false	interacts with	CKS2 (interacts with) NCAPG
618	0.695				0.124	0.941		0.8	0.0			0	0.0	interacts with		IGF1 (interacts with) DCN	0.0	9606.ENSP00000302665	4437883	9606.ENSP00000052754	4432629	0					false	interacts with	IGF1 (interacts with) DCN
619	0.265				0.923	0.941		0.0	0.0			0	0.0	interacts with		RRM2 (interacts with) TPX2	0.0	9606.ENSP00000353770	4442396	9606.ENSP00000300403	4437665	0					false	interacts with	RRM2 (interacts with) TPX2
620	0.38				0.905	0.941		0.0	0.084			0	0.0	interacts with		KIF4A (interacts with) UBE2C	0.0	9606.ENSP00000363524	4444386	9606.ENSP00000348838	4441865	0					false	interacts with	KIF4A (interacts with) UBE2C
621	0.084				0.938	0.941		0.0	0.0			0	0.0	interacts with		CKS1B (interacts with) NCAPG	0.0	9606.ENSP00000311083	4438654	9606.ENSP00000251496	4434176	0					false	interacts with	CKS1B (interacts with) NCAPG
623	0.655				0.08	0.941		0.9	0.0			0	0.592	interacts with		CYP4A11 (interacts with) CYP2C18	0.0	9606.ENSP00000311095	4438655	9606.ENSP00000285979	4436654						false	interacts with	CYP4A11 (interacts with) CYP2C18
624	0.105				0.393	0.941		0.9	0.0			0	0.0	interacts with		BIRC5 (interacts with) SPDL1	0.0	9606.ENSP00000301633	4437778	9606.ENSP00000265295	4435578	0					false	interacts with	BIRC5 (interacts with) SPDL1
626	0.4				0.065	0.94		0.9	0.064			0	0.0	interacts with		GPC3 (interacts with) BGN	0.0	9606.ENSP00000377836	4446259	9606.ENSP00000327336	4439914	0					false	interacts with	GPC3 (interacts with) BGN
627	0.378				0.907	0.94		0.0	0.0			0	0.0	interacts with		MELK (interacts with) KIF11	0.0	9606.ENSP00000298048	4437455	9606.ENSP00000260731	4434801	0					false	interacts with	MELK (interacts with) KIF11
628	0.583				0.077	0.939		0.9	0.0			0	0.575	interacts with		CYP1A2 (interacts with) CYP4A11	0.0	9606.ENSP00000342007	4441211	9606.ENSP00000311095	4438655						false	interacts with	CYP1A2 (interacts with) CYP4A11
630	0.735				0.062	0.939		0.9	0.157			0	0.586	interacts with		COLEC11 (interacts with) FCN2	0.0	9606.ENSP00000411770	4448620	9606.ENSP00000291744	4436933	0					false	interacts with	COLEC11 (interacts with) FCN2
631	0.765				0.116	0.939		0.9	0.0			0	0.685	interacts with		CYP3A4 (interacts with) CYP4A11	0.0	9606.ENSP00000337915	4440831	9606.ENSP00000311095	4438655						false	interacts with	CYP3A4 (interacts with) CYP4A11
632	0.413				0.896	0.939		0.0	0.085			0	0.0	interacts with		BIRC5 (interacts with) MELK	0.0	9606.ENSP00000301633	4437778	9606.ENSP00000298048	4437455	0					false	interacts with	BIRC5 (interacts with) MELK
633	0.592				0.856	0.939		0.0	0.0			0	0.0	interacts with		PTTG1 (interacts with) CENPF	0.0	9606.ENSP00000377536	4446209	9606.ENSP00000355922	4442771	0					false	interacts with	PTTG1 (interacts with) CENPF
634	0.46				0.892	0.939		0.0	0.0			0	0.0	interacts with		TK1 (interacts with) BIRC5	0.0	9606.ENSP00000301634	4437779	9606.ENSP00000301633	4437778	0					false	interacts with	TK1 (interacts with) BIRC5
635	0.491				0.884	0.938		0.0	0.0			0	0.0	interacts with		RRM2 (interacts with) BIRC5	0.0	9606.ENSP00000353770	4442396	9606.ENSP00000301633	4437778	0					false	interacts with	RRM2 (interacts with) BIRC5
636	0.354				0.275	0.938		0.0	0.879			0	0.0	interacts with		CCNE2 (interacts with) AURKA	0.0	9606.ENSP00000429089	4449487	9606.ENSP00000216911	4432988	0					false	interacts with	CCNE2 (interacts with) AURKA
637	0.287				0.917	0.938		0.0	0.0			0	0.0	interacts with		TTK (interacts with) RRM2	0.0	9606.ENSP00000358813	4443396	9606.ENSP00000353770	4442396	0					false	interacts with	TTK (interacts with) RRM2
638	0.665				0.816	0.938		0.0	0.085			0	0.0	interacts with		FOXM1 (interacts with) BUB1B	0.0	9606.ENSP00000342307	4441245	9606.ENSP00000287598	4436731	0					false	interacts with	FOXM1 (interacts with) BUB1B
639	0.227				0.862	0.937		0.0	0.457			0	0.0	interacts with		TTK (interacts with) CKS1B	0.0	9606.ENSP00000358813	4443396	9606.ENSP00000311083	4438654	0					false	interacts with	TTK (interacts with) CKS1B
640	0.518				0.085	0.937		0.9	0.0			0	0.581	interacts with		CYP2C8 (interacts with) CYP4F2	0.0	9606.ENSP00000360317	4443714	9606.ENSP00000221700	4433177						false	interacts with	CYP2C8 (interacts with) CYP4F2
641	0.428				0.89	0.937		0.0	0.079			0	0.0	interacts with		UBE2C (interacts with) MELK	0.0	9606.ENSP00000348838	4441865	9606.ENSP00000298048	4437455	0					false	interacts with	UBE2C (interacts with) MELK
643	0.047				0.936	0.937		0.0	0.0			0	0.0	interacts with		SHCBP1 (interacts with) NCAPG	0.0	9606.ENSP00000306473	4438225	9606.ENSP00000251496	4434176	0					false	interacts with	SHCBP1 (interacts with) NCAPG
644	0.523				0.874	0.937		0.0	0.0			0	0.0	interacts with		RACGAP1 (interacts with) AURKA	0.0	9606.ENSP00000404190	4448310	9606.ENSP00000216911	4432988	0					false	interacts with	RACGAP1 (interacts with) AURKA
646	0.274				0.065	0.936		0.9	0.173			0	0.0	interacts with		ITGA6 (interacts with) THBS1	0.0	9606.ENSP00000386896	4447442	9606.ENSP00000260356	4434771	0					false	interacts with	ITGA6 (interacts with) THBS1
647	0.136				0.929	0.936		0.0	0.0			0	0.0	interacts with		HMMR (interacts with) NCAPG	0.0	9606.ENSP00000377492	4446202	9606.ENSP00000251496	4434176	0					false	interacts with	HMMR (interacts with) NCAPG
648	0.311				0.911	0.936		0.0	0.0			0	0.0	interacts with		PBK (interacts with) HMMR	0.0	9606.ENSP00000428489	4449452	9606.ENSP00000377492	4446202	0					false	interacts with	PBK (interacts with) HMMR
649	0.636				0.832	0.936		0.0	0.0			0	0.0	interacts with		PTTG1 (interacts with) MAD2L1	0.0	9606.ENSP00000377536	4446209	9606.ENSP00000296509	4437296	0					false	interacts with	PTTG1 (interacts with) MAD2L1
650	0.369				0.897	0.936		0.0	0.094			0	0.0	interacts with		ASPM (interacts with) CDKN3	0.0	9606.ENSP00000356379	4442873	9606.ENSP00000335357	4440665	0					false	interacts with	ASPM (interacts with) CDKN3
651	0.456				0.888	0.936		0.0	0.0			0	0.0	interacts with		RRM2 (interacts with) MAD2L1	0.0	9606.ENSP00000353770	4442396	9606.ENSP00000296509	4437296	0					false	interacts with	RRM2 (interacts with) MAD2L1
652	0.52				0.873	0.936		0.0	0.0			0	0.0	interacts with		NUSAP1 (interacts with) MELK	0.0	9606.ENSP00000453403	4450429	9606.ENSP00000298048	4437455	0					false	interacts with	NUSAP1 (interacts with) MELK
653	0.515				0.079	0.936		0.9	0.0			0	0.597	interacts with		CYP2B6 (interacts with) CYP4F2	0.0	9606.ENSP00000324648	4439703	9606.ENSP00000221700	4433177						false	interacts with	CYP2B6 (interacts with) CYP4F2
654	0.377				0.901	0.936		0.0	0.0			0	0.0	interacts with		MELK (interacts with) MAD2L1	0.0	9606.ENSP00000298048	4437455	9606.ENSP00000296509	4437296	0					false	interacts with	MELK (interacts with) MAD2L1
655	0.29				0.175	0.936		0.9	0.0			0	0.0	interacts with		CENPL (interacts with) BUB1B	0.0	9606.ENSP00000348527	4441841	9606.ENSP00000287598	4436731	0					false	interacts with	CENPL (interacts with) BUB1B
656	0.1				0.0	0.936		0.9	0.349			0	0.0	interacts with		PSMD4 (interacts with) CCNA2	0.0	9606.ENSP00000357879	4443212	9606.ENSP00000274026	4436109	0					false	interacts with	PSMD4 (interacts with) CCNA2
657	0.375				0.902	0.936		0.0	0.0			0	0.0	interacts with		PTTG1 (interacts with) NCAPG	0.0	9606.ENSP00000377536	4446209	9606.ENSP00000251496	4434176	0					false	interacts with	PTTG1 (interacts with) NCAPG
658	0.318				0.908	0.935		0.0	0.0			0	0.0	interacts with		PBK (interacts with) PTTG1	0.0	9606.ENSP00000428489	4449452	9606.ENSP00000377536	4446209	0					false	interacts with	PBK (interacts with) PTTG1
659	0.43				0.321	0.935		0.9	0.0			0	0.785	interacts with		C8B (interacts with) C6	0.0	9606.ENSP00000360281	4443704	9606.ENSP00000263413	4435261	0					false	interacts with	C8B (interacts with) C6
660	0.473				0.882	0.935		0.0	0.0			0	0.0	interacts with		NUSAP1 (interacts with) KIF15	0.0	9606.ENSP00000453403	4450429	9606.ENSP00000324020	4439659	0					false	interacts with	NUSAP1 (interacts with) KIF15
661	0.359				0.903	0.935		0.0	0.0			0	0.0	interacts with		FOXM1 (interacts with) TPX2	0.0	9606.ENSP00000342307	4441245	9606.ENSP00000300403	4437665	0					false	interacts with	FOXM1 (interacts with) TPX2
663	0.364				0.059	0.935		0.9	0.0			0	0.0	interacts with		CYP26A1 (interacts with) ADH1A	0.043	9606.ENSP00000224356	4433297	9606.ENSP00000209668	4432830	0					false	interacts with	CYP26A1 (interacts with) ADH1A
664	0.824				0.643	0.934		0.0	0.0			0	0.0	interacts with		ECT2 (interacts with) ANLN	0.0	9606.ENSP00000376457	4446064	9606.ENSP00000265748	4435644	0					false	interacts with	ECT2 (interacts with) ANLN
666	0.354				0.063	0.934		0.9	0.0			0	0.0	interacts with		GLDC (interacts with) GNMT	0.0	9606.ENSP00000370737	4445533	9606.ENSP00000361894	4444029	0					false	interacts with	GLDC (interacts with) GNMT
667	0.339				0.904	0.934		0.0	0.0			0	0.0	interacts with		E2F8 (interacts with) RRM2	0.0	9606.ENSP00000481103	4451562	9606.ENSP00000353770	4442396	0					false	interacts with	E2F8 (interacts with) RRM2
668	0.492				0.0	0.934		0.9	0.0			0	0.568	interacts with		CYP2B6 (interacts with) CYP26A1	0.0	9606.ENSP00000324648	4439703	9606.ENSP00000224356	4433297						false	interacts with	CYP2B6 (interacts with) CYP26A1
669	0.592				0.804	0.934		0.0	0.24			0	0.0	interacts with		MCM2 (interacts with) CCNB1	0.0	9606.ENSP00000265056	4435544	9606.ENSP00000256442	4434484	0					false	interacts with	MCM2 (interacts with) CCNB1
670	0.108				0.929	0.934		0.0	0.0			0	0.0	interacts with		SHCBP1 (interacts with) CCNA2	0.0	9606.ENSP00000306473	4438225	9606.ENSP00000274026	4436109	0					false	interacts with	SHCBP1 (interacts with) CCNA2
671	0.081				0.93	0.933		0.0	0.0			0	0.0	interacts with		DTL (interacts with) NCAPG	0.0	9606.ENSP00000355958	4442781	9606.ENSP00000251496	4434176	0					false	interacts with	DTL (interacts with) NCAPG
672	0.955				0.314	0.933		0.9	0.0			0	0.951	interacts with		BGN (interacts with) DCN	0.0	9606.ENSP00000327336	4439914	9606.ENSP00000052754	4432629						false	interacts with	BGN (interacts with) DCN
673	0.455				0.883	0.933		0.0	0.0			0	0.0	interacts with		NUSAP1 (interacts with) CCNB1	0.0	9606.ENSP00000453403	4450429	9606.ENSP00000256442	4434484	0					false	interacts with	NUSAP1 (interacts with) CCNB1
674	0.255				0.914	0.933		0.0	0.0			0	0.0	interacts with		E2F8 (interacts with) BUB1B	0.0	9606.ENSP00000481103	4451562	9606.ENSP00000287598	4436731	0					false	interacts with	E2F8 (interacts with) BUB1B
675	0.535				0.861	0.932		0.0	0.0			0	0.0	interacts with		NUSAP1 (interacts with) KIF4A	0.0	9606.ENSP00000453403	4450429	9606.ENSP00000363524	4444386	0					false	interacts with	NUSAP1 (interacts with) KIF4A
676	0.912				0.108	0.932		0.9	0.0			0	0.776	interacts with		CYP1A2 (interacts with) CYP2A6	0.0	9606.ENSP00000342007	4441211	9606.ENSP00000301141	4437722						false	interacts with	CYP1A2 (interacts with) CYP2A6
677	0.32				0.089	0.932		0.9	0.0			0	0.0	interacts with		ZWINT (interacts with) CENPL	0.0	9606.ENSP00000363055	4444294	9606.ENSP00000348527	4441841	0					false	interacts with	ZWINT (interacts with) CENPL
678	0.318				0.896	0.932		0.0	0.126			0	0.0	interacts with		PBK (interacts with) KIF4A	0.0	9606.ENSP00000428489	4449452	9606.ENSP00000363524	4444386	0					false	interacts with	PBK (interacts with) KIF4A
679	0.399				0.887	0.932		0.0	0.08			0	0.0	interacts with		RACGAP1 (interacts with) DLGAP5	0.0	9606.ENSP00000404190	4448310	9606.ENSP00000247191	4434015	0					false	interacts with	RACGAP1 (interacts with) DLGAP5
680	0.589				0.841	0.932		0.0	0.0			0	0.0	interacts with		MKI67 (interacts with) BIRC5	0.0	9606.ENSP00000357643	4443142	9606.ENSP00000301633	4437778	0					false	interacts with	MKI67 (interacts with) BIRC5
681	0.502				0.0	0.932		0.9	0.0			0	0.599	interacts with		CYP3A4 (interacts with) CYP26A1	0.0	9606.ENSP00000337915	4440831	9606.ENSP00000224356	4433297						false	interacts with	CYP3A4 (interacts with) CYP26A1
682	0.348				0.9	0.932		0.0	0.0			0	0.0	interacts with		KIF4A (interacts with) NEK2	0.0	9606.ENSP00000363524	4444386	9606.ENSP00000355966	4442784	0					false	interacts with	KIF4A (interacts with) NEK2
684	0.311				0.097	0.932		0.9	0.0			0	0.0	interacts with		ADH4 (interacts with) CYP26A1	0.043	9606.ENSP00000265512	4435613	9606.ENSP00000224356	4433297	0					false	interacts with	ADH4 (interacts with) CYP26A1
685	0.923				0.077	0.931		0.9	0.0			0	0.772	interacts with		CYP1A2 (interacts with) CYP2C9	0.0	9606.ENSP00000342007	4441211	9606.ENSP00000260682	4434798						false	interacts with	CYP1A2 (interacts with) CYP2C9
686	0.503				0.867	0.931		0.0	0.05			0	0.0	interacts with		CKS2 (interacts with) UBE2C	0.0	9606.ENSP00000364976	4444630	9606.ENSP00000348838	4441865	0					false	interacts with	CKS2 (interacts with) UBE2C
687	0.29				0.114	0.931		0.9	0.0			0	0.0	interacts with		CCL4 (interacts with) FOS	0.0	9606.ENSP00000482259	4451651	9606.ENSP00000306245	4438204	0					false	interacts with	CCL4 (interacts with) FOS
688	0.92				0.068	0.93		0.9	0.0			0	0.767	interacts with		CYP1A2 (interacts with) CYP2B6	0.0	9606.ENSP00000342007	4441211	9606.ENSP00000324648	4439703						false	interacts with	CYP1A2 (interacts with) CYP2B6
689	0.266				0.909	0.93		0.0	0.0			0	0.0	interacts with		ANLN (interacts with) DLGAP5	0.0	9606.ENSP00000265748	4435644	9606.ENSP00000247191	4434015	0					false	interacts with	ANLN (interacts with) DLGAP5
690	0.445				0.914	0.93		0.0	0.05			0	0.571	interacts with		TTK (interacts with) MELK	0.0	9606.ENSP00000358813	4443396	9606.ENSP00000298048	4437455	0					false	interacts with	TTK (interacts with) MELK
691	0.243				0.152	0.93		0.9	0.0			0	0.0	interacts with		AFP (interacts with) IGFBP3	0.0	9606.ENSP00000379138	4446452	9606.ENSP00000370473	4445494	0					false	interacts with	AFP (interacts with) IGFBP3
692	0.451				0.872	0.93		0.0	0.09			0	0.0	interacts with		ECT2 (interacts with) AURKA	0.0	9606.ENSP00000376457	4446064	9606.ENSP00000216911	4432988	0					false	interacts with	ECT2 (interacts with) AURKA
693	0.431				0.88	0.929		0.0	0.0			0	0.0	interacts with		RACGAP1 (interacts with) MELK	0.0	9606.ENSP00000404190	4448310	9606.ENSP00000298048	4437455	0					false	interacts with	RACGAP1 (interacts with) MELK
694	0.637				0.812	0.929		0.0	0.05			0	0.0	interacts with		TOP2A (interacts with) MCM2	0.0	9606.ENSP00000411532	4448614	9606.ENSP00000265056	4435544	0					false	interacts with	TOP2A (interacts with) MCM2
695	0.341				0.892	0.929		0.0	0.078			0	0.0	interacts with		CDC20 (interacts with) KIF15	0.0	9606.ENSP00000361540	4443940	9606.ENSP00000324020	4439659	0					false	interacts with	CDC20 (interacts with) KIF15
696	0.392				0.868	0.929		0.0	0.187			0	0.0	interacts with		CDC20 (interacts with) FEN1	0.0	9606.ENSP00000361540	4443940	9606.ENSP00000305480	4438133	0					false	interacts with	CDC20 (interacts with) FEN1
697	0.262				0.907	0.928		0.0	0.0			0	0.0	interacts with		PTTG1 (interacts with) CDKN3	0.0	9606.ENSP00000377536	4446209	9606.ENSP00000335357	4440665	0					false	interacts with	PTTG1 (interacts with) CDKN3
698	0.891				0.0	0.928		0.9	0.0			0	0.763	interacts with		CYP2C8 (interacts with) CYP1A2	0.0	9606.ENSP00000360317	4443714	9606.ENSP00000342007	4441211						false	interacts with	CYP2C8 (interacts with) CYP1A2
699	0.186				0.915	0.928		0.0	0.0			0	0.0	interacts with		E2F8 (interacts with) DLGAP5	0.0	9606.ENSP00000481103	4451562	9606.ENSP00000247191	4434015	0					false	interacts with	E2F8 (interacts with) DLGAP5
701	0.188				0.077	0.928		0.9	0.162			0	0.0	interacts with		CXCL12 (interacts with) NPY1R	0.0	9606.ENSP00000379140	4446453	9606.ENSP00000354652	4442512	0					false	interacts with	CXCL12 (interacts with) NPY1R
702	0.54				0.917	0.928		0.0	0.0			0	0.738	interacts with		MELK (interacts with) AURKA	0.0	9606.ENSP00000298048	4437455	9606.ENSP00000216911	4432988	0					false	interacts with	MELK (interacts with) AURKA
703	0.421				0.049	0.928		0.9	0.0			0	0.622	interacts with		CYP4A11 (interacts with) CYP26A1	0.0	9606.ENSP00000311095	4438655	9606.ENSP00000224356	4433297						false	interacts with	CYP4A11 (interacts with) CYP26A1
704	0.37				0.847	0.928		0.0	0.311			0	0.0	interacts with		CDKN3 (interacts with) MAD2L1	0.0	9606.ENSP00000335357	4440665	9606.ENSP00000296509	4437296	0					false	interacts with	CDKN3 (interacts with) MAD2L1
705	0.34				0.055	0.928		0.9	0.0			0	0.574	interacts with		CYP2A6 (interacts with) CYP26A1	0.0	9606.ENSP00000301141	4437722	9606.ENSP00000224356	4433297						false	interacts with	CYP2A6 (interacts with) CYP26A1
706	0.296				0.898	0.928		0.0	0.081			0	0.0	interacts with		ASPM (interacts with) UBE2C	0.0	9606.ENSP00000356379	4442873	9606.ENSP00000348838	4441865	0					false	interacts with	ASPM (interacts with) UBE2C
707	0.301				0.9	0.928		0.0	0.054			0	0.0	interacts with		KIF11 (interacts with) CDC6	0.0	9606.ENSP00000260731	4434801	9606.ENSP00000209728	4432832	0					false	interacts with	KIF11 (interacts with) CDC6
708	0.655				0.171	0.928		0.9	0.0			0	0.733	interacts with		C6 (interacts with) C9	0.0	9606.ENSP00000263413	4435261	9606.ENSP00000263408	4435259	0					false	interacts with	C6 (interacts with) C9
709	0.313				0.0	0.928		0.9	0.0			0	0.554	interacts with		CYP1A2 (interacts with) CYP26A1	0.0	9606.ENSP00000342007	4441211	9606.ENSP00000224356	4433297						false	interacts with	CYP1A2 (interacts with) CYP26A1
710	0.503				0.861	0.928		0.0	0.0			0	0.0	interacts with		RRM2 (interacts with) CDC6	0.0	9606.ENSP00000353770	4442396	9606.ENSP00000209728	4432832	0					false	interacts with	RRM2 (interacts with) CDC6
713	0.265				0.088	0.927		0.9	0.0			0	0.0	interacts with		ASPA (interacts with) FOLH1	0.0	9606.ENSP00000263080	4435190	9606.ENSP00000256999	4434525	0					false	interacts with	ASPA (interacts with) FOLH1
714	0.291				0.902	0.927		0.0	0.0			0	0.0	interacts with		RACGAP1 (interacts with) MAD2L1	0.0	9606.ENSP00000404190	4448310	9606.ENSP00000296509	4437296	0					false	interacts with	RACGAP1 (interacts with) MAD2L1
715	0.284				0.064	0.927		0.9	0.0			0	0.0	interacts with		AKR1D1 (interacts with) HSD17B2	0.0	9606.ENSP00000242375	4433819	9606.ENSP00000199936	4432776	0					false	interacts with	AKR1D1 (interacts with) HSD17B2
716	0.262				0.07	0.927		0.9	0.064			0	0.0	interacts with		CYP3A4 (interacts with) HSD17B2	0.0	9606.ENSP00000337915	4440831	9606.ENSP00000199936	4432776	0					false	interacts with	CYP3A4 (interacts with) HSD17B2
717	0.291				0.065	0.927		0.9	0.0			0	0.0	interacts with		ROBO1 (interacts with) CXCL12	0.0	9606.ENSP00000420321	4449112	9606.ENSP00000379140	4446453	0					false	interacts with	ROBO1 (interacts with) CXCL12
718	0.231				0.91	0.927		0.0	0.0			0	0.0	interacts with		E2F8 (interacts with) TOP2A	0.0	9606.ENSP00000481103	4451562	9606.ENSP00000411532	4448614	0					false	interacts with	E2F8 (interacts with) TOP2A
721	0.732				0.061	0.926		0.0	0.731			0	0.0	interacts with		IL33 (interacts with) IL1RAP	0.0	9606.ENSP00000370842	4445550	9606.ENSP00000314807	4438954	0					false	interacts with	IL33 (interacts with) IL1RAP
722	0.409				0.88	0.926		0.0	0.0			0	0.0	interacts with		HMMR (interacts with) CENPF	0.0	9606.ENSP00000377492	4446202	9606.ENSP00000355922	4442771	0					false	interacts with	HMMR (interacts with) CENPF
724	0.251				0.086	0.925		0.9	0.0			0	0.0	interacts with		IDO2 (interacts with) INMT	0.0	9606.ENSP00000443432	4450084	9606.ENSP00000013222	4432594	0					false	interacts with	IDO2 (interacts with) INMT
725	0.507				0.854	0.925		0.0	0.0			0	0.0	interacts with		TOP2A (interacts with) PTTG1	0.0	9606.ENSP00000411532	4448614	9606.ENSP00000377536	4446209	0					false	interacts with	TOP2A (interacts with) PTTG1
726	0.268				0.062	0.925		0.9	0.0			0	0.0	interacts with		AKR1C3 (interacts with) CYP3A4	0.0	9606.ENSP00000369927	4445414	9606.ENSP00000337915	4440831	0					false	interacts with	AKR1C3 (interacts with) CYP3A4
727	0.286				0.899	0.925		0.0	0.0			0	0.0	interacts with		BUB1B (interacts with) NCAPG	0.0	9606.ENSP00000287598	4436731	9606.ENSP00000251496	4434176	0					false	interacts with	BUB1B (interacts with) NCAPG
728	0.132				0.905	0.925		0.0	0.165			0	0.0	interacts with		CCNA2 (interacts with) TRIP13	0.0	9606.ENSP00000274026	4436109	9606.ENSP00000166345	4432699	0					false	interacts with	CCNA2 (interacts with) TRIP13
729	0.571				0.806	0.925		0.0	0.177			0	0.0	interacts with		BUB1B (interacts with) CDC6	0.0	9606.ENSP00000287598	4436731	9606.ENSP00000209728	4432832	0					false	interacts with	BUB1B (interacts with) CDC6
731	0.29				0.0	0.925		0.9	0.0			0	0.0	interacts with		GPC3 (interacts with) DKK1	0.0	9606.ENSP00000377836	4446259	9606.ENSP00000363081	4444299	0					false	interacts with	GPC3 (interacts with) DKK1
732	0.359				0.887	0.924		0.0	0.0			0	0.0	interacts with		TOP2A (interacts with) RACGAP1	0.0	9606.ENSP00000411532	4448614	9606.ENSP00000404190	4448310	0					false	interacts with	TOP2A (interacts with) RACGAP1
734	0.517				0.062	0.924		0.9	0.0			0	0.542	interacts with		ADAMTSL2 (interacts with) THBS1	0.0	9606.ENSP00000346478	4441626	9606.ENSP00000260356	4434771	0					false	interacts with	ADAMTSL2 (interacts with) THBS1
735	0.63				0.062	0.924		0.8	0.0			0	0.0	interacts with		AKR1C3 (interacts with) HSD17B2	0.0	9606.ENSP00000369927	4445414	9606.ENSP00000199936	4432776	0					false	interacts with	AKR1C3 (interacts with) HSD17B2
736	0.549				0.839	0.924		0.0	0.0			0	0.0	interacts with		TPX2 (interacts with) OIP5	0.0	9606.ENSP00000300403	4437665	9606.ENSP00000220514	4433119	0					false	interacts with	TPX2 (interacts with) OIP5
737	0.427				0.874	0.924		0.0	0.0			0	0.0	interacts with		CENPF (interacts with) MELK	0.0	9606.ENSP00000355922	4442771	9606.ENSP00000298048	4437455	0					false	interacts with	CENPF (interacts with) MELK
738	0.645				0.173	0.924		0.9	0.0			0	0.811	interacts with		C7 (interacts with) C6	0.0	9606.ENSP00000322061	4439494	9606.ENSP00000263413	4435261	0					false	interacts with	C7 (interacts with) C6
739	0.343				0.855	0.924		0.0	0.264			0	0.0	interacts with		DTL (interacts with) RRM2	0.0	9606.ENSP00000355958	4442781	9606.ENSP00000353770	4442396	0					false	interacts with	DTL (interacts with) RRM2
740	0.477				0.859	0.923		0.0	0.0			0	0.0	interacts with		NUSAP1 (interacts with) PTTG1	0.0	9606.ENSP00000453403	4450429	9606.ENSP00000377536	4446209	0					false	interacts with	NUSAP1 (interacts with) PTTG1
741	0.554				0.834	0.923		0.0	0.0			0	0.0	interacts with		NUSAP1 (interacts with) HMMR	0.0	9606.ENSP00000453403	4450429	9606.ENSP00000377492	4446202	0					false	interacts with	NUSAP1 (interacts with) HMMR
742	0.51				0.85	0.923		0.0	0.0			0	0.0	interacts with		CENPF (interacts with) UBE2C	0.0	9606.ENSP00000355922	4442771	9606.ENSP00000348838	4441865	0					false	interacts with	CENPF (interacts with) UBE2C
743	0.375				0.882	0.923		0.0	0.0			0	0.0	interacts with		NEK2 (interacts with) RRM2	0.0	9606.ENSP00000355966	4442784	9606.ENSP00000353770	4442396	0					false	interacts with	NEK2 (interacts with) RRM2
745	0.269				0.0	0.923		0.9	0.0			0	0.0	interacts with		A1BG (interacts with) HGF	0.0	9606.ENSP00000263100	4435199	9606.ENSP00000222390	4433227	0					false	interacts with	A1BG (interacts with) HGF
746	0.266				0.9	0.923		0.0	0.0			0	0.0	interacts with		PTTG1 (interacts with) HMMR	0.0	9606.ENSP00000377536	4446209	9606.ENSP00000377492	4446202	0					false	interacts with	PTTG1 (interacts with) HMMR
748	0.075				0.226	0.922		0.9	0.0			0	0.0	interacts with		AFP (interacts with) SPP2	0.0	9606.ENSP00000379138	4446452	9606.ENSP00000168148	4432703	0					false	interacts with	AFP (interacts with) SPP2
749	0.189				0.0	0.922		0.9	0.124			0	0.0	interacts with		CCL4 (interacts with) NPY1R	0.0	9606.ENSP00000482259	4451651	9606.ENSP00000354652	4442512	0					false	interacts with	CCL4 (interacts with) NPY1R
750	0.149				0.91	0.922		0.0	0.064			0	0.0	interacts with		ASPM (interacts with) NEK2	0.0	9606.ENSP00000356379	4442873	9606.ENSP00000355966	4442784	0					false	interacts with	ASPM (interacts with) NEK2
753	0.173				0.124	0.921		0.9	0.0			0	0.0	interacts with		CD163 (interacts with) HBB	0.0	9606.ENSP00000352071	4442211	9606.ENSP00000333994	4440511	0					false	interacts with	CD163 (interacts with) HBB
756	0.583				0.052	0.921		0.0	0.818			0	0.0	interacts with		HAMP (interacts with) LCN2	0.0	9606.ENSP00000471894	4451011	9606.ENSP00000362108	4444080	0					false	interacts with	HAMP (interacts with) LCN2
757	0.177				0.085	0.921		0.9	0.079			0	0.0	interacts with		CDC20 (interacts with) PSMD4	0.0	9606.ENSP00000361540	4443940	9606.ENSP00000357879	4443212	0					false	interacts with	CDC20 (interacts with) PSMD4
758	0.251				0.0	0.921		0.9	0.0			0	0.0	interacts with		C6 (interacts with) CFP	0.0	9606.ENSP00000263413	4435261	9606.ENSP00000247153	4434012	0					false	interacts with	C6 (interacts with) CFP
759	0.174				0.129	0.921		0.9	0.0			0	0.0	interacts with		CENPL (interacts with) CDCA5	0.0	9606.ENSP00000348527	4441841	9606.ENSP00000275517	4436187	0					false	interacts with	CENPL (interacts with) CDCA5
760	0.723				0.723	0.92		0.0	0.0			0	0.0	interacts with		DTL (interacts with) GMNN	0.0	9606.ENSP00000355958	4442781	9606.ENSP00000230056	4433492	0					false	interacts with	DTL (interacts with) GMNN
761	0.333				0.817	0.92		0.0	0.402			0	0.0	interacts with		FEN1 (interacts with) CCNA2	0.0	9606.ENSP00000305480	4438133	9606.ENSP00000274026	4436109	0					false	interacts with	FEN1 (interacts with) CCNA2
762	0.257				0.897	0.92		0.0	0.0			0	0.0	interacts with		ASPM (interacts with) NUF2	0.0	9606.ENSP00000356379	4442873	9606.ENSP00000271452	4435979	0					false	interacts with	ASPM (interacts with) NUF2
763	0.0				0.92	0.92		0.0	0.0			0	0.0	interacts with		ASPM (interacts with) DTL	0.0	9606.ENSP00000356379	4442873	9606.ENSP00000355958	4442781	0					false	interacts with	ASPM (interacts with) DTL
764	0.348				0.882	0.92		0.0	0.0			0	0.0	interacts with		RACGAP1 (interacts with) CDC20	0.0	9606.ENSP00000404190	4448310	9606.ENSP00000361540	4443940	0					false	interacts with	RACGAP1 (interacts with) CDC20
765	0.113				0.904	0.92		0.0	0.131			0	0.0	interacts with		PBK (interacts with) CDKN3	0.0	9606.ENSP00000428489	4449452	9606.ENSP00000335357	4440665	0					false	interacts with	PBK (interacts with) CDKN3
766	0.517				0.841	0.92		0.0	0.0			0	0.0	interacts with		TPX2 (interacts with) MAD2L1	0.0	9606.ENSP00000300403	4437665	9606.ENSP00000296509	4437296	0					false	interacts with	TPX2 (interacts with) MAD2L1
767	0.429				0.805	0.919		0.0	0.336			0	0.0	interacts with		BUB1B (interacts with) TRIP13	0.0	9606.ENSP00000287598	4436731	9606.ENSP00000166345	4432699	0					false	interacts with	BUB1B (interacts with) TRIP13
768	0.066				0.917	0.919		0.0	0.0			0	0.0	interacts with		CKS2 (interacts with) ASPM	0.0	9606.ENSP00000364976	4444630	9606.ENSP00000356379	4442873	0					false	interacts with	CKS2 (interacts with) ASPM
769	0.639				0.786	0.919		0.0	0.0			0	0.0	interacts with		CCNB1 (interacts with) GMNN	0.0	9606.ENSP00000256442	4434484	9606.ENSP00000230056	4433492	0					false	interacts with	CCNB1 (interacts with) GMNN
770	0.211				0.061	0.919		0.9	0.0			0	0.0	interacts with		IGF1 (interacts with) A1BG	0.0	9606.ENSP00000302665	4437883	9606.ENSP00000263100	4435199	0					false	interacts with	IGF1 (interacts with) A1BG
771	0.097				0.9	0.919		0.0	0.182			0	0.0	interacts with		CDKN3 (interacts with) MELK	0.0	9606.ENSP00000335357	4440665	9606.ENSP00000298048	4437455	0					false	interacts with	CDKN3 (interacts with) MELK
772	0.235				0.899	0.919		0.0	0.0			0	0.0	interacts with		PRC1 (interacts with) UBE2C	0.0	9606.ENSP00000377793	4446249	9606.ENSP00000348838	4441865	0					false	interacts with	PRC1 (interacts with) UBE2C
773	0.086				0.913	0.919		0.0	0.058			0	0.0	interacts with		CDKN3 (interacts with) DLGAP5	0.0	9606.ENSP00000335357	4440665	9606.ENSP00000247191	4434015	0					false	interacts with	CDKN3 (interacts with) DLGAP5
774	0.065				0.199	0.918		0.9	0.0			0	0.0	interacts with		CENPL (interacts with) MAD2L1	0.0	9606.ENSP00000348527	4441841	9606.ENSP00000296509	4437296	0					false	interacts with	CENPL (interacts with) MAD2L1
776	0.593				0.081	0.918		0.8	0.0			0	0.0	interacts with		GLDC (interacts with) GLS2	0.0	9606.ENSP00000370737	4445533	9606.ENSP00000310447	4438590	0					false	interacts with	GLDC (interacts with) GLS2
777	0.077				0.913	0.918		0.0	0.064			0	0.0	interacts with		ASPM (interacts with) RRM2	0.0	9606.ENSP00000356379	4442873	9606.ENSP00000353770	4442396	0					false	interacts with	ASPM (interacts with) RRM2
778	0.352				0.879	0.918		0.0	0.0			0	0.0	interacts with		CCNA2 (interacts with) NUF2	0.0	9606.ENSP00000274026	4436109	9606.ENSP00000271452	4435979	0					false	interacts with	CCNA2 (interacts with) NUF2
779	0.298				0.888	0.918		0.0	0.0			0	0.0	interacts with		NUSAP1 (interacts with) FOXM1	0.0	9606.ENSP00000453403	4450429	9606.ENSP00000342307	4441245	0					false	interacts with	NUSAP1 (interacts with) FOXM1
781	0.596				0.071	0.918		0.8	0.0			0	0.0	interacts with		ID1 (interacts with) THBS1	0.0	9606.ENSP00000365280	4444680	9606.ENSP00000260356	4434771	0					false	interacts with	ID1 (interacts with) THBS1
782	0.464				0.852	0.918		0.0	0.05			0	0.0	interacts with		TOP2A (interacts with) NUF2	0.0	9606.ENSP00000411532	4448614	9606.ENSP00000271452	4435979	0					false	interacts with	TOP2A (interacts with) NUF2
783	0.077				0.191	0.918		0.9	0.0			0	0.0	interacts with		CENPL (interacts with) CCNB1	0.0	9606.ENSP00000348527	4441841	9606.ENSP00000256442	4434484	0					false	interacts with	CENPL (interacts with) CCNB1
784	0.278				0.891	0.918		0.0	0.0			0	0.0	interacts with		NUSAP1 (interacts with) ECT2	0.0	9606.ENSP00000453403	4450429	9606.ENSP00000376457	4446064	0					false	interacts with	NUSAP1 (interacts with) ECT2
785	0.526				0.0	0.917		0.9	0.0			0	0.66	interacts with		THBS1 (interacts with) CFP	0.0	9606.ENSP00000260356	4434771	9606.ENSP00000247153	4434012	0					false	interacts with	THBS1 (interacts with) CFP
786	0.337				0.877	0.917		0.0	0.065			0	0.0	interacts with		PBK (interacts with) AURKA	0.0	9606.ENSP00000428489	4449452	9606.ENSP00000216911	4432988	0					false	interacts with	PBK (interacts with) AURKA
788	0.211				0.0	0.917		0.9	0.0			0	0.0	interacts with		ECM1 (interacts with) SPP2	0.0	9606.ENSP00000358045	4443247	9606.ENSP00000168148	4432703	0					false	interacts with	ECM1 (interacts with) SPP2
789	0.471				0.849	0.917		0.0	0.0			0	0.0	interacts with		TOP2A (interacts with) HMMR	0.0	9606.ENSP00000411532	4448614	9606.ENSP00000377492	4446202	0					false	interacts with	TOP2A (interacts with) HMMR
790	0.197				0.0	0.917		0.9	0.055			0	0.0	interacts with		PSMD4 (interacts with) BUB1B	0.0	9606.ENSP00000357879	4443212	9606.ENSP00000287598	4436731	0					false	interacts with	PSMD4 (interacts with) BUB1B
791	0.178				0.903	0.917		0.0	0.0			0	0.0	interacts with		E2F8 (interacts with) KIF11	0.0	9606.ENSP00000481103	4451562	9606.ENSP00000260731	4434801	0					false	interacts with	E2F8 (interacts with) KIF11
792	0.116				0.122	0.917		0.9	0.058			0	0.0	interacts with		PSMD4 (interacts with) CKS1B	0.0	9606.ENSP00000357879	4443212	9606.ENSP00000311083	4438654	0					false	interacts with	PSMD4 (interacts with) CKS1B
794	0.155				0.096	0.917		0.9	0.0			0	0.0	interacts with		TRIM71 (interacts with) CDC20	0.0	9606.ENSP00000373272	4445772	9606.ENSP00000361540	4443940	0					false	interacts with	TRIM71 (interacts with) CDC20
795	0.462				0.657	0.917		0.0	0.59			0	0.0	interacts with		RACGAP1 (interacts with) SHCBP1	0.0	9606.ENSP00000404190	4448310	9606.ENSP00000306473	4438225	0					false	interacts with	RACGAP1 (interacts with) SHCBP1
796	0.314				0.884	0.917		0.0	0.0			0	0.0	interacts with		TOP2A (interacts with) ECT2	0.0	9606.ENSP00000411532	4448614	9606.ENSP00000376457	4446064	0					false	interacts with	TOP2A (interacts with) ECT2
797	0.188				0.898	0.916		0.0	0.064			0	0.0	interacts with		PBK (interacts with) RACGAP1	0.0	9606.ENSP00000428489	4449452	9606.ENSP00000404190	4448310	0					false	interacts with	PBK (interacts with) RACGAP1
798	0.073				0.168	0.916		0.9	0.0			0	0.0	interacts with		CDC20 (interacts with) CENPL	0.0	9606.ENSP00000361540	4443940	9606.ENSP00000348527	4441841	0					false	interacts with	CDC20 (interacts with) CENPL
799	0.253				0.892	0.916		0.0	0.0			0	0.0	interacts with		ASPM (interacts with) BIRC5	0.0	9606.ENSP00000356379	4442873	9606.ENSP00000301633	4437778	0					false	interacts with	ASPM (interacts with) BIRC5
800	0.155				0.096	0.916		0.9	0.0			0	0.0	interacts with		GPC3 (interacts with) IGFBP3	0.0	9606.ENSP00000377836	4446259	9606.ENSP00000370473	4445494	0					false	interacts with	GPC3 (interacts with) IGFBP3
801	0.162				0.085	0.916		0.9	0.0			0	0.0	interacts with		PLG (interacts with) A1BG	0.0	9606.ENSP00000308938	4438461	9606.ENSP00000263100	4435199	0					false	interacts with	PLG (interacts with) A1BG
802	0.172				0.064	0.915		0.9	0.0			0	0.0	interacts with		CP (interacts with) SPP2	0.0	9606.ENSP00000264613	4435459	9606.ENSP00000168148	4432703	0					false	interacts with	CP (interacts with) SPP2
804	0.847				0.15	0.915		0.0	0.0			0	0.0	interacts with		KMO (interacts with) ACMSD	0.185	9606.ENSP00000355517	4442693	9606.ENSP00000348459	4441832						false	interacts with	KMO (interacts with) ACMSD
805	0.594				0.0	0.915		0.9	0.0			0	0.723	interacts with		C7 (interacts with) C9	0.0	9606.ENSP00000322061	4439494	9606.ENSP00000263408	4435259	0					false	interacts with	C7 (interacts with) C9
806	0.056				0.114	0.914		0.9	0.099			0	0.0	interacts with		IGFALS (interacts with) PLG	0.0	9606.ENSP00000416683	4448841	9606.ENSP00000308938	4438461	0					false	interacts with	IGFALS (interacts with) PLG
807	0.138				0.905	0.914		0.0	0.0			0	0.0	interacts with		NCAPG (interacts with) CDC6	0.0	9606.ENSP00000251496	4434176	9606.ENSP00000209728	4432832	0					false	interacts with	NCAPG (interacts with) CDC6
808	0.185				0.899	0.914		0.0	0.0			0	0.0	interacts with		CKS1B (interacts with) KIF11	0.0	9606.ENSP00000311083	4438654	9606.ENSP00000260731	4434801	0					false	interacts with	CKS1B (interacts with) KIF11
809	0.354				0.868	0.914		0.0	0.077			0	0.0	interacts with		MELK (interacts with) NUF2	0.0	9606.ENSP00000298048	4437455	9606.ENSP00000271452	4435979	0					false	interacts with	MELK (interacts with) NUF2
811	0.086				0.14	0.914		0.9	0.0			0	0.0	interacts with		CCL4 (interacts with) P2RY13	0.0	9606.ENSP00000482259	4451651	9606.ENSP00000320376	4439360	0					false	interacts with	CCL4 (interacts with) P2RY13
812	0.638				0.773	0.914		0.0	0.0			0	0.0	interacts with		FAM83D (interacts with) TPX2	0.0	9606.ENSP00000481110	4451564	9606.ENSP00000300403	4437665	0					false	interacts with	FAM83D (interacts with) TPX2
813	0.296				0.878	0.914		0.0	0.085			0	0.0	interacts with		RACGAP1 (interacts with) CCNA2	0.0	9606.ENSP00000404190	4448310	9606.ENSP00000274026	4436109	0					false	interacts with	RACGAP1 (interacts with) CCNA2
814	0.502				0.833	0.913		0.0	0.0			0	0.0	interacts with		PRC1 (interacts with) OIP5	0.0	9606.ENSP00000377793	4446249	9606.ENSP00000220514	4433119	0					false	interacts with	PRC1 (interacts with) OIP5
815	0.15				0.061	0.913		0.9	0.0			0	0.0	interacts with		AKR1C3 (interacts with) CYP1A2	0.0	9606.ENSP00000369927	4445414	9606.ENSP00000342007	4441211	0					false	interacts with	AKR1C3 (interacts with) CYP1A2
817	0.669				0.102	0.913		0.9	0.0			0	0.933	interacts with		AKR1C3 (interacts with) AKR1B10	0.0	9606.ENSP00000369927	4445414	9606.ENSP00000352584	4442268						false	interacts with	AKR1C3 (interacts with) AKR1B10
818	0.506				0.064	0.913		0.9	0.0			0	0.775	interacts with		C8A (interacts with) C7	0.0	9606.ENSP00000354458	4442465	9606.ENSP00000322061	4439494	0					false	interacts with	C8A (interacts with) C7
819	0.076				0.143	0.913		0.9	0.0			0	0.0	interacts with		CENPL (interacts with) BIRC5	0.0	9606.ENSP00000348527	4441841	9606.ENSP00000301633	4437778	0					false	interacts with	CENPL (interacts with) BIRC5
820	0.46				0.846	0.913		0.0	0.0			0	0.0	interacts with		CENPF (interacts with) AURKA	0.0	9606.ENSP00000355922	4442771	9606.ENSP00000216911	4432988	0					false	interacts with	CENPF (interacts with) AURKA
823	0.647				0.912	0.913		0.0	0.0			0	0.973	interacts with		MT1G (interacts with) MT1H	0.0	9606.ENSP00000391397	4447689	9606.ENSP00000330587	4440195	0					false	interacts with	MT1G (interacts with) MT1H
824	0.287				0.883	0.913		0.0	0.0			0	0.0	interacts with		ECT2 (interacts with) NCAPG	0.0	9606.ENSP00000376457	4446064	9606.ENSP00000251496	4434176	0					false	interacts with	ECT2 (interacts with) NCAPG
825	0.893				0.108	0.913		0.9	0.0			0	0.945	interacts with		CYP2A6 (interacts with) CYP2C9	0.0	9606.ENSP00000301141	4437722	9606.ENSP00000260682	4434798						false	interacts with	CYP2A6 (interacts with) CYP2C9
826	0.487				0.886	0.913		0.0	0.084			0	0.575	interacts with		PBK (interacts with) NEK2	0.0	9606.ENSP00000428489	4449452	9606.ENSP00000355966	4442784	0					false	interacts with	PBK (interacts with) NEK2
827	0.569				0.797	0.912		0.0	0.08			0	0.0	interacts with		KIF4A (interacts with) ANLN	0.0	9606.ENSP00000363524	4444386	9606.ENSP00000265748	4435644	0					false	interacts with	KIF4A (interacts with) ANLN
828	0.813				0.059	0.912		0.9	0.0			0	0.864	interacts with		PLG (interacts with) HGF	0.0	9606.ENSP00000308938	4438461	9606.ENSP00000222390	4433227	0					false	interacts with	PLG (interacts with) HGF
831	0.568				0.063	0.912		0.9	0.0			0	0.806	interacts with		GCGR (interacts with) PTH1R	0.0	9606.ENSP00000383558	4447027	9606.ENSP00000321999	4439492	0					false	interacts with	GCGR (interacts with) PTH1R
832	0.084				0.077	0.912		0.9	0.084			0	0.0	interacts with		TRIM71 (interacts with) UBE2C	0.0	9606.ENSP00000373272	4445772	9606.ENSP00000348838	4441865	0					false	interacts with	TRIM71 (interacts with) UBE2C
833	0.454				0.846	0.912		0.0	0.0			0	0.0	interacts with		MKI67 (interacts with) UBE2C	0.0	9606.ENSP00000357643	4443142	9606.ENSP00000348838	4441865	0					false	interacts with	MKI67 (interacts with) UBE2C
834	0.596				0.791	0.912		0.0	0.0			0	0.0	interacts with		MKI67 (interacts with) CCNB1	0.0	9606.ENSP00000357643	4443142	9606.ENSP00000256442	4434484	0					false	interacts with	MKI67 (interacts with) CCNB1
835	0.164				0.0	0.912		0.9	0.0			0	0.0	interacts with		ADAMTSL2 (interacts with) CFP	0.0	9606.ENSP00000346478	4441626	9606.ENSP00000247153	4434012	0					false	interacts with	ADAMTSL2 (interacts with) CFP
836	0.92				0.09	0.912		0.9	0.0			0	0.945	interacts with		CYP2B6 (interacts with) CYP2C9	0.0	9606.ENSP00000324648	4439703	9606.ENSP00000260682	4434798						false	interacts with	CYP2B6 (interacts with) CYP2C9
837	0.917				0.099	0.911		0.9	0.0			0	0.934	interacts with		FCN2 (interacts with) FCN3	0.0	9606.ENSP00000291744	4436933	9606.ENSP00000270879	4435966	0					false	interacts with	FCN2 (interacts with) FCN3
838	0.92				0.089	0.911		0.9	0.0			0	0.952	interacts with		CYP2B6 (interacts with) CYP2A6	0.0	9606.ENSP00000324648	4439703	9606.ENSP00000301141	4437722						false	interacts with	CYP2B6 (interacts with) CYP2A6
839	0.127				0.065	0.911		0.9	0.0			0	0.0	interacts with		PTTG1 (interacts with) PSMD4	0.0	9606.ENSP00000377536	4446209	9606.ENSP00000357879	4443212	0					false	interacts with	PTTG1 (interacts with) PSMD4
840	0.108				0.086	0.911		0.9	0.0			0	0.0	interacts with		GNMT (interacts with) AGXT2	0.0	9606.ENSP00000361894	4444029	9606.ENSP00000231420	4433532	0					false	interacts with	GNMT (interacts with) AGXT2
841	0.556				0.809	0.911		0.0	0.0			0	0.0	interacts with		FOXM1 (interacts with) BIRC5	0.0	9606.ENSP00000342307	4441245	9606.ENSP00000301633	4437778	0					false	interacts with	FOXM1 (interacts with) BIRC5
844	0.14				0.0	0.91		0.9	0.0			0	0.0	interacts with		ALDH3A1 (interacts with) CNDP1	0.044	9606.ENSP00000411821	4448623	9606.ENSP00000351682	4442175	0					false	interacts with	ALDH3A1 (interacts with) CNDP1
845	0.354				0.867	0.91		0.0	0.0			0	0.0	interacts with		RACGAP1 (interacts with) TPX2	0.0	9606.ENSP00000404190	4448310	9606.ENSP00000300403	4437665	0					false	interacts with	RACGAP1 (interacts with) TPX2
846	0.083				0.107	0.91		0.9	0.0			0	0.0	interacts with		IDO2 (interacts with) CYP1A2	0.0	9606.ENSP00000443432	4450084	9606.ENSP00000342007	4441211	0					false	interacts with	IDO2 (interacts with) CYP1A2
847	0.118				0.902	0.91		0.0	0.0			0	0.0	interacts with		CCNB1 (interacts with) OIP5	0.0	9606.ENSP00000256442	4434484	9606.ENSP00000220514	4433119	0					false	interacts with	CCNB1 (interacts with) OIP5
848	0.813				0.0	0.91		0.9	0.0			0	0.913	interacts with		CYP4A11 (interacts with) CYP4F2	0.0	9606.ENSP00000311095	4438655	9606.ENSP00000221700	4433177						false	interacts with	CYP4A11 (interacts with) CYP4F2
849	0.376				0.819	0.91		0.0	0.267			0	0.0	interacts with		PRC1 (interacts with) CDKN3	0.0	9606.ENSP00000377793	4446249	9606.ENSP00000335357	4440665	0					false	interacts with	PRC1 (interacts with) CDKN3
851	0.0				0.146	0.91		0.9	0.0			0	0.0	interacts with		SERPINA4 (interacts with) SPP2	0.0	9606.ENSP00000450838	4450325	9606.ENSP00000168148	4432703	0					false	interacts with	SERPINA4 (interacts with) SPP2
852	0.418				0.85	0.909		0.0	0.0			0	0.0	interacts with		PTTG1 (interacts with) CKS2	0.0	9606.ENSP00000377536	4446209	9606.ENSP00000364976	4444630	0					false	interacts with	PTTG1 (interacts with) CKS2
853	0.474				0.833	0.909		0.0	0.0			0	0.0	interacts with		PTTG1 (interacts with) RRM2	0.0	9606.ENSP00000377536	4446209	9606.ENSP00000353770	4442396	0					false	interacts with	PTTG1 (interacts with) RRM2
854	0.392				0.856	0.909		0.0	0.0			0	0.0	interacts with		DTL (interacts with) MCM2	0.0	9606.ENSP00000355958	4442781	9606.ENSP00000265056	4435544	0					false	interacts with	DTL (interacts with) MCM2
855	0.199				0.891	0.909		0.0	0.0			0	0.0	interacts with		PBK (interacts with) OIP5	0.0	9606.ENSP00000428489	4449452	9606.ENSP00000220514	4433119	0					false	interacts with	PBK (interacts with) OIP5
857	0.072				0.102	0.909		0.9	0.0			0	0.0	interacts with		XDH (interacts with) NAT2	0.0	9606.ENSP00000368727	4445208	9606.ENSP00000286479	4436677	0					false	interacts with	XDH (interacts with) NAT2
859	0.504				0.063	0.909		0.9	0.0			0	0.856	interacts with		GCGR (interacts with) VIPR1	0.0	9606.ENSP00000383558	4447027	9606.ENSP00000327246	4439908	0					false	interacts with	GCGR (interacts with) VIPR1
860	0.86				0.056	0.908		0.9	0.0			0	0.947	interacts with		CYP2C8 (interacts with) CYP2B6	0.0	9606.ENSP00000360317	4443714	9606.ENSP00000324648	4439703						false	interacts with	CYP2C8 (interacts with) CYP2B6
861	0.455				0.839	0.908		0.0	0.0			0	0.0	interacts with		TPX2 (interacts with) ANLN	0.0	9606.ENSP00000300403	4437665	9606.ENSP00000265748	4435644	0					false	interacts with	TPX2 (interacts with) ANLN
862	0.163				0.894	0.908		0.0	0.0			0	0.0	interacts with		MELK (interacts with) OIP5	0.0	9606.ENSP00000298048	4437455	9606.ENSP00000220514	4433119	0					false	interacts with	MELK (interacts with) OIP5
863	0.427				0.825	0.908		0.0	0.161			0	0.0	interacts with		CDC20 (interacts with) CDKN3	0.0	9606.ENSP00000361540	4443940	9606.ENSP00000335357	4440665	0					false	interacts with	CDC20 (interacts with) CDKN3
865	0.711				0.531	0.908		0.0	0.379			0	0.0	interacts with		DPT (interacts with) DCN	0.0	9606.ENSP00000356791	4442962	9606.ENSP00000052754	4432629	0					false	interacts with	DPT (interacts with) DCN
866	0.475				0.833	0.908		0.0	0.0			0	0.0	interacts with		PTTG1 (interacts with) TTK	0.0	9606.ENSP00000377536	4446209	9606.ENSP00000358813	4443396	0					false	interacts with	PTTG1 (interacts with) TTK
867	0.0				0.113	0.907		0.9	0.0			0	0.0	interacts with		CENPL (interacts with) OIP5	0.0	9606.ENSP00000348527	4441841	9606.ENSP00000220514	4433119	0					false	interacts with	CENPL (interacts with) OIP5
868	0.455				0.82	0.907		0.0	0.125			0	0.0	interacts with		MAD2L1 (interacts with) MCM2	0.0	9606.ENSP00000296509	4437296	9606.ENSP00000265056	4435544	0					false	interacts with	MAD2L1 (interacts with) MCM2
869	0.0				0.108	0.907		0.9	0.0			0	0.0	interacts with		CENPL (interacts with) SPDL1	0.0	9606.ENSP00000348527	4441841	9606.ENSP00000265295	4435578	0					false	interacts with	CENPL (interacts with) SPDL1
870	0.058				0.904	0.907		0.0	0.053			0	0.0	interacts with		CDKN3 (interacts with) NCAPG	0.0	9606.ENSP00000335357	4440665	9606.ENSP00000251496	4434176	0					false	interacts with	CDKN3 (interacts with) NCAPG
871	0.096				0.061	0.907		0.9	0.0			0	0.0	interacts with		XDH (interacts with) CYP1A2	0.0	9606.ENSP00000368727	4445208	9606.ENSP00000342007	4441211	0					false	interacts with	XDH (interacts with) CYP1A2
872	0.391				0.854	0.907		0.0	0.0			0	0.0	interacts with		PRC1 (interacts with) ANLN	0.0	9606.ENSP00000377793	4446249	9606.ENSP00000265748	4435644	0					false	interacts with	PRC1 (interacts with) ANLN
873	0.237				0.061	0.907		0.9	0.0			0	0.74	interacts with		C8B (interacts with) C7	0.0	9606.ENSP00000360281	4443704	9606.ENSP00000322061	4439494	0					false	interacts with	C8B (interacts with) C7
874	0.076				0.076	0.907		0.9	0.0			0	0.0	interacts with		IGFBP3 (interacts with) CP	0.0	9606.ENSP00000370473	4445494	9606.ENSP00000264613	4435459	0					false	interacts with	IGFBP3 (interacts with) CP
876	0.054				0.098	0.907		0.9	0.0			0	0.0	interacts with		ROBO1 (interacts with) CAP2	0.0	9606.ENSP00000420321	4449112	9606.ENSP00000229922	4433486	0					false	interacts with	ROBO1 (interacts with) CAP2
877	0.074				0.071	0.906		0.9	0.0			0	0.0	interacts with		PSMD4 (interacts with) GMNN	0.0	9606.ENSP00000357879	4443212	9606.ENSP00000230056	4433492	0					false	interacts with	PSMD4 (interacts with) GMNN
878	0.382				0.836	0.906		0.0	0.15			0	0.0	interacts with		KIF15 (interacts with) CCNB1	0.0	9606.ENSP00000324020	4439659	9606.ENSP00000256442	4434484	0					false	interacts with	KIF15 (interacts with) CCNB1
879	0.073				0.076	0.906		0.9	0.0			0	0.0	interacts with		HBB (interacts with) CFP	0.0	9606.ENSP00000333994	4440511	9606.ENSP00000247153	4434012	0					false	interacts with	HBB (interacts with) CFP
880	0.424				0.844	0.906		0.0	0.0			0	0.0	interacts with		NUSAP1 (interacts with) CKS2	0.0	9606.ENSP00000453403	4450429	9606.ENSP00000364976	4444630	0					false	interacts with	NUSAP1 (interacts with) CKS2
881	0.104				0.0	0.906		0.9	0.0			0	0.0	interacts with		CCL20 (interacts with) P2RY13	0.0	9606.ENSP00000351671	4442174	9606.ENSP00000320376	4439360	0					false	interacts with	CCL20 (interacts with) P2RY13
882	0.265				0.877	0.906		0.0	0.0			0	0.0	interacts with		E2F8 (interacts with) KIF15	0.0	9606.ENSP00000481103	4451562	9606.ENSP00000324020	4439659	0					false	interacts with	E2F8 (interacts with) KIF15
883	0.325				0.865	0.905		0.0	0.0			0	0.0	interacts with		PBK (interacts with) ANLN	0.0	9606.ENSP00000428489	4449452	9606.ENSP00000265748	4435644	0					false	interacts with	PBK (interacts with) ANLN
884	0.08				0.0	0.905		0.9	0.057			0	0.0	interacts with		PSMD4 (interacts with) CDC6	0.0	9606.ENSP00000357879	4443212	9606.ENSP00000209728	4432832	0					false	interacts with	PSMD4 (interacts with) CDC6
885	0.441				0.838	0.905		0.0	0.0			0	0.0	interacts with		CKS2 (interacts with) BIRC5	0.0	9606.ENSP00000364976	4444630	9606.ENSP00000301633	4437778	0					false	interacts with	CKS2 (interacts with) BIRC5
886	0.093				0.0	0.905		0.9	0.0			0	0.0	interacts with		A1BG (interacts with) THBS1	0.0	9606.ENSP00000263100	4435199	9606.ENSP00000260356	4434771	0					false	interacts with	A1BG (interacts with) THBS1
887	0.295				0.871	0.905		0.0	0.0			0	0.0	interacts with		TTK (interacts with) UBE2C	0.0	9606.ENSP00000358813	4443396	9606.ENSP00000348838	4441865	0					false	interacts with	TTK (interacts with) UBE2C
888	0.476				0.825	0.904		0.0	0.0			0	0.0	interacts with		RRM2 (interacts with) AURKA	0.0	9606.ENSP00000353770	4442396	9606.ENSP00000216911	4432988	0					false	interacts with	RRM2 (interacts with) AURKA
889	0.0				0.085	0.904		0.9	0.0			0	0.0	interacts with		CDA (interacts with) CFP	0.0	9606.ENSP00000364212	4444499	9606.ENSP00000247153	4434012	0					false	interacts with	CDA (interacts with) CFP
890	0.377				0.0	0.904		0.9	0.0			0	0.871	interacts with		VIPR1 (interacts with) PTH1R	0.0	9606.ENSP00000327246	4439908	9606.ENSP00000321999	4439492	0					false	interacts with	VIPR1 (interacts with) PTH1R
891	0.472				0.826	0.904		0.0	0.0			0	0.0	interacts with		TOP2A (interacts with) CKS2	0.0	9606.ENSP00000411532	4448614	9606.ENSP00000364976	4444630	0					false	interacts with	TOP2A (interacts with) CKS2
892	0.285				0.868	0.903		0.0	0.051			0	0.0	interacts with		FOXM1 (interacts with) KIF11	0.0	9606.ENSP00000342307	4441245	9606.ENSP00000260731	4434801	0					false	interacts with	FOXM1 (interacts with) KIF11
893	0.314				0.865	0.903		0.0	0.0			0	0.0	interacts with		MCM2 (interacts with) KIF11	0.0	9606.ENSP00000265056	4435544	9606.ENSP00000260731	4434801	0					false	interacts with	MCM2 (interacts with) KIF11
894	0.053				0.064	0.903		0.9	0.0			0	0.0	interacts with		GPC3 (interacts with) CP	0.0	9606.ENSP00000377836	4446259	9606.ENSP00000264613	4435459	0					false	interacts with	GPC3 (interacts with) CP
895	0.074				0.0	0.903		0.9	0.0			0	0.0	interacts with		LCN2 (interacts with) CFP	0.0	9606.ENSP00000362108	4444080	9606.ENSP00000247153	4434012	0					false	interacts with	LCN2 (interacts with) CFP
896	0.0				0.067	0.902		0.9	0.0			0	0.0	interacts with		PSMD4 (interacts with) MAD2L1	0.0	9606.ENSP00000357879	4443212	9606.ENSP00000296509	4437296	0					false	interacts with	PSMD4 (interacts with) MAD2L1
897	0.068				0.0	0.902		0.9	0.0			0	0.0	interacts with		CDA (interacts with) HBB	0.0	9606.ENSP00000364212	4444499	9606.ENSP00000333994	4440511	0					false	interacts with	CDA (interacts with) HBB
898	0.154				0.889	0.902		0.0	0.0			0	0.0	interacts with		RRM2 (interacts with) KIF15	0.0	9606.ENSP00000353770	4442396	9606.ENSP00000324020	4439659	0					false	interacts with	RRM2 (interacts with) KIF15
899	0.423				0.837	0.902		0.0	0.0			0	0.0	interacts with		KIF4A (interacts with) CENPF	0.0	9606.ENSP00000363524	4444386	9606.ENSP00000355922	4442771	0					false	interacts with	KIF4A (interacts with) CENPF
900	0.312				0.864	0.902		0.0	0.0			0	0.0	interacts with		UBE2C (interacts with) NCAPG	0.0	9606.ENSP00000348838	4441865	9606.ENSP00000251496	4434176	0					false	interacts with	UBE2C (interacts with) NCAPG
901	0.066				0.0	0.902		0.9	0.0			0	0.0	interacts with		GPC3 (interacts with) SPP2	0.0	9606.ENSP00000377836	4446259	9606.ENSP00000168148	4432703	0					false	interacts with	GPC3 (interacts with) SPP2
902	0.063				0.0	0.902		0.9	0.0			0	0.0	interacts with		NPY1R (interacts with) P2RY13	0.0	9606.ENSP00000354652	4442512	9606.ENSP00000320376	4439360	0					false	interacts with	NPY1R (interacts with) P2RY13
903	0.058				0.052	0.902		0.9	0.0			0	0.0	interacts with		PSMD4 (interacts with) AURKA	0.0	9606.ENSP00000357879	4443212	9606.ENSP00000216911	4432988	0					false	interacts with	PSMD4 (interacts with) AURKA
904	0.274				0.866	0.902		0.0	0.079			0	0.0	interacts with		KIF4A (interacts with) TTK	0.0	9606.ENSP00000363524	4444386	9606.ENSP00000358813	4443396	0					false	interacts with	KIF4A (interacts with) TTK
906	0.0				0.0	0.902		0.9	0.064			0	0.0	interacts with		BGN (interacts with) CD14	0.0	9606.ENSP00000327336	4439914	9606.ENSP00000304236	4438033	0					false	interacts with	BGN (interacts with) CD14
907	0.255				0.872	0.901		0.0	0.0			0	0.0	interacts with		CCNA2 (interacts with) OIP5	0.0	9606.ENSP00000274026	4436109	9606.ENSP00000220514	4433119	0					false	interacts with	CCNA2 (interacts with) OIP5
908	0.064				0.899	0.901		0.0	0.0			0	0.0	interacts with		PRC1 (interacts with) DLGAP5	0.0	9606.ENSP00000377793	4446249	9606.ENSP00000247191	4434015	0					false	interacts with	PRC1 (interacts with) DLGAP5
909	0.35				0.847	0.901		0.0	0.086			0	0.0	interacts with		ASPM (interacts with) KIF18A	0.0	9606.ENSP00000356379	4442873	9606.ENSP00000263181	4435208	0					false	interacts with	ASPM (interacts with) KIF18A
910	0.101				0.894	0.901		0.0	0.0			0	0.0	interacts with		DLGAP5 (interacts with) OIP5	0.0	9606.ENSP00000247191	4434015	9606.ENSP00000220514	4433119	0					false	interacts with	DLGAP5 (interacts with) OIP5
911	0.058				0.0	0.901		0.9	0.0			0	0.0	interacts with		CXCL2 (interacts with) NPY1R	0.0	9606.ENSP00000427279	4449392	9606.ENSP00000354652	4442512	0					false	interacts with	CXCL2 (interacts with) NPY1R
912	0.505				0.808	0.901		0.0	0.0			0	0.0	interacts with		PTTG1 (interacts with) NUF2	0.0	9606.ENSP00000377536	4446209	9606.ENSP00000271452	4435979	0					false	interacts with	PTTG1 (interacts with) NUF2
913	0.0				0.06	0.901		0.9	0.0			0	0.0	interacts with		CXCL2 (interacts with) P2RY13	0.0	9606.ENSP00000427279	4449392	9606.ENSP00000320376	4439360	0					false	interacts with	CXCL2 (interacts with) P2RY13
914	0.0				0.0	0.901		0.9	0.06			0	0.0	interacts with		CCNE2 (interacts with) PSMD4	0.0	9606.ENSP00000429089	4449487	9606.ENSP00000357879	4443212	0					false	interacts with	CCNE2 (interacts with) PSMD4
917	0.0				0.0	0.9		0.9	0.0			0	0.0	interacts with		LY6E (interacts with) VNN1	0.0	9606.ENSP00000428572	4449457	9606.ENSP00000356905	4442984	0					false	interacts with	LY6E (interacts with) VNN1
918	0.0				0.0	0.9		0.9	0.0			0	0.0	interacts with		NPY1R (interacts with) CCL20	0.0	9606.ENSP00000354652	4442512	9606.ENSP00000351671	4442174	0					false	interacts with	NPY1R (interacts with) CCL20
919	0.046				0.0	0.9		0.9	0.0			0	0.0	interacts with		SERPINA4 (interacts with) ECM1	0.0	9606.ENSP00000450838	4450325	9606.ENSP00000358045	4443247	0					false	interacts with	SERPINA4 (interacts with) ECM1
922	0.0				0.0	0.9		0.9	0.0			0	0.0	interacts with		MUC13 (interacts with) CHST4	0.0	9606.ENSP00000485028	4451907	9606.ENSP00000341206	4441127	0					false	interacts with	MUC13 (interacts with) CHST4
924	0.0				0.0	0.9		0.9	0.0			0	0.0	interacts with		SERPINA4 (interacts with) CDC37L1	0.0	9606.ENSP00000450838	4450325	9606.ENSP00000371278	4445608	0					false	interacts with	SERPINA4 (interacts with) CDC37L1
925	0.05				0.0	0.9		0.9	0.0			0	0.0	interacts with		CXCL12 (interacts with) P2RY13	0.0	9606.ENSP00000379140	4446453	9606.ENSP00000320376	4439360	0					false	interacts with	CXCL12 (interacts with) P2RY13
926	0.0				0.0	0.9		0.9	0.0			0	0.0	interacts with		CDC37L1 (interacts with) SPP2	0.0	9606.ENSP00000371278	4445608	9606.ENSP00000168148	4432703	0					false	interacts with	CDC37L1 (interacts with) SPP2
928	0.0				0.0	0.9		0.9	0.0			0	0.0	interacts with		LY6E (interacts with) CNTN3	0.0	9606.ENSP00000428572	4449457	9606.ENSP00000263665	4435291	0					false	interacts with	LY6E (interacts with) CNTN3
929	0.0				0.0	0.9		0.9	0.0			0	0.0	interacts with		CDC37L1 (interacts with) ECM1	0.0	9606.ENSP00000371278	4445608	9606.ENSP00000358045	4443247	0					false	interacts with	CDC37L1 (interacts with) ECM1
930	0.453				0.826	0.9		0.0	0.0			0	0.0	interacts with		DTL (interacts with) CCNA2	0.0	9606.ENSP00000355958	4442781	9606.ENSP00000274026	4436109	0					false	interacts with	DTL (interacts with) CCNA2
931	0.0				0.0	0.9		0.9	0.0			0	0.0	interacts with		VNN1 (interacts with) CNTN3	0.0	9606.ENSP00000356905	4442984	9606.ENSP00000263665	4435291	0					false	interacts with	VNN1 (interacts with) CNTN3
933	0.866				0.287	0.9		0.0	0.0			0	0.0	interacts with		MRC1 (interacts with) CD163	0.0	9606.ENSP00000455897	4450525	9606.ENSP00000352071	4442211	0					false	interacts with	MRC1 (interacts with) CD163
934	0.0				0.0	0.9		0.9	0.0			0	0.0	interacts with		IGFBP3 (interacts with) SPP2	0.0	9606.ENSP00000370473	4445494	9606.ENSP00000168148	4432703	0					false	interacts with	IGFBP3 (interacts with) SPP2
935	0.231				0.874	0.899		0.0	0.0			0	0.0	interacts with		TOP2A (interacts with) CDKN3	0.0	9606.ENSP00000411532	4448614	9606.ENSP00000335357	4440665	0					false	interacts with	TOP2A (interacts with) CDKN3
936	0.494				0.809	0.899		0.0	0.0			0	0.0	interacts with		CKS2 (interacts with) AURKA	0.0	9606.ENSP00000364976	4444630	9606.ENSP00000216911	4432988	0					false	interacts with	CKS2 (interacts with) AURKA
937	0.23				0.874	0.899		0.0	0.0			0	0.0	interacts with		KIF11 (interacts with) TRIP13	0.0	9606.ENSP00000260731	4434801	9606.ENSP00000166345	4432699	0					false	interacts with	KIF11 (interacts with) TRIP13
938	0.291				0.864	0.899		0.0	0.0			0	0.0	interacts with		FOXM1 (interacts with) DLGAP5	0.0	9606.ENSP00000342307	4441245	9606.ENSP00000247191	4434015	0					false	interacts with	FOXM1 (interacts with) DLGAP5
939	0.406				0.816	0.899		0.0	0.151			0	0.0	interacts with		KIF4A (interacts with) NUF2	0.0	9606.ENSP00000363524	4444386	9606.ENSP00000271452	4435979	0					false	interacts with	KIF4A (interacts with) NUF2
940	0.56				0.87	0.898		0.0	0.0			0	0.597	interacts with		TTK (interacts with) NEK2	0.0	9606.ENSP00000358813	4443396	9606.ENSP00000355966	4442784	0					false	interacts with	TTK (interacts with) NEK2
941	0.25				0.87	0.898		0.0	0.0			0	0.0	interacts with		E2F8 (interacts with) MKI67	0.0	9606.ENSP00000481103	4451562	9606.ENSP00000357643	4443142	0					false	interacts with	E2F8 (interacts with) MKI67
942	0.298				0.848	0.898		0.0	0.126			0	0.0	interacts with		PBK (interacts with) KIF15	0.0	9606.ENSP00000428489	4449452	9606.ENSP00000324020	4439659	0					false	interacts with	PBK (interacts with) KIF15
943	0.0				0.898	0.898		0.0	0.0			0	0.0	interacts with		NCAPG (interacts with) OIP5	0.0	9606.ENSP00000251496	4434176	9606.ENSP00000220514	4433119	0					false	interacts with	NCAPG (interacts with) OIP5
944	0.467				0.739	0.898		0.0	0.328			0	0.0	interacts with		NUF2 (interacts with) AURKA	0.0	9606.ENSP00000271452	4435979	9606.ENSP00000216911	4432988	0					false	interacts with	NUF2 (interacts with) AURKA
945	0.696				0.679	0.898		0.0	0.0			0	0.0	interacts with		NEK2 (interacts with) FOXM1	0.0	9606.ENSP00000355966	4442784	9606.ENSP00000342307	4441245	0					false	interacts with	NEK2 (interacts with) FOXM1
946	0.312				0.858	0.898		0.0	0.0			0	0.0	interacts with		PTTG1 (interacts with) MELK	0.0	9606.ENSP00000377536	4446209	9606.ENSP00000298048	4437455	0					false	interacts with	PTTG1 (interacts with) MELK
947	0.247				0.869	0.897		0.0	0.0			0	0.0	interacts with		PBK (interacts with) MKI67	0.0	9606.ENSP00000428489	4449452	9606.ENSP00000357643	4443142	0					false	interacts with	PBK (interacts with) MKI67
948	0.386				0.837	0.897		0.0	0.05			0	0.0	interacts with		UBE2C (interacts with) CKS1B	0.0	9606.ENSP00000348838	4441865	9606.ENSP00000311083	4438654	0					false	interacts with	UBE2C (interacts with) CKS1B
949	0.492				0.806	0.897		0.0	0.0			0	0.0	interacts with		CENPF (interacts with) ANLN	0.0	9606.ENSP00000355922	4442771	9606.ENSP00000265748	4435644	0					false	interacts with	CENPF (interacts with) ANLN
950	0.262				0.867	0.897		0.0	0.0			0	0.0	interacts with		KIF4A (interacts with) MKI67	0.0	9606.ENSP00000363524	4444386	9606.ENSP00000357643	4443142	0					false	interacts with	KIF4A (interacts with) MKI67
951	0.505				0.801	0.897		0.0	0.0			0	0.0	interacts with		PTTG1 (interacts with) KIF11	0.0	9606.ENSP00000377536	4446209	9606.ENSP00000260731	4434801	0					false	interacts with	PTTG1 (interacts with) KIF11
952	0.199				0.875	0.896		0.0	0.0			0	0.0	interacts with		MAD2L1 (interacts with) GMNN	0.0	9606.ENSP00000296509	4437296	9606.ENSP00000230056	4433492	0					false	interacts with	MAD2L1 (interacts with) GMNN
953	0.167				0.881	0.896		0.0	0.0			0	0.0	interacts with		RACGAP1 (interacts with) ASPM	0.0	9606.ENSP00000404190	4448310	9606.ENSP00000356379	4442873	0					false	interacts with	RACGAP1 (interacts with) ASPM
954	0.069				0.873	0.896		0.0	0.186			0	0.0	interacts with		TTK (interacts with) CDKN3	0.0	9606.ENSP00000358813	4443396	9606.ENSP00000335357	4440665	0					false	interacts with	TTK (interacts with) CDKN3
955	0.116				0.887	0.896		0.0	0.0			0	0.0	interacts with		MKI67 (interacts with) NCAPG	0.0	9606.ENSP00000357643	4443142	9606.ENSP00000251496	4434176	0					false	interacts with	MKI67 (interacts with) NCAPG
956	0.33				0.852	0.896		0.0	0.0			0	0.0	interacts with		MKI67 (interacts with) TPX2	0.0	9606.ENSP00000357643	4443142	9606.ENSP00000300403	4437665	0					false	interacts with	MKI67 (interacts with) TPX2
957	0.404				0.83	0.894		0.0	0.0			0	0.0	interacts with		HMMR (interacts with) UBE2C	0.0	9606.ENSP00000377492	4446202	9606.ENSP00000348838	4441865	0					false	interacts with	HMMR (interacts with) UBE2C
958	0.449				0.783	0.894		0.0	0.186			0	0.0	interacts with		MAD2L1 (interacts with) CDC6	0.0	9606.ENSP00000296509	4437296	9606.ENSP00000209728	4432832	0					false	interacts with	MAD2L1 (interacts with) CDC6
959	0.541				0.777	0.893		0.0	0.0			0	0.0	interacts with		MKI67 (interacts with) AURKA	0.0	9606.ENSP00000357643	4443142	9606.ENSP00000216911	4432988	0					false	interacts with	MKI67 (interacts with) AURKA
960	0.25				0.863	0.893		0.0	0.0			0	0.0	interacts with		E2F8 (interacts with) ASPM	0.0	9606.ENSP00000481103	4451562	9606.ENSP00000356379	4442873	0					false	interacts with	E2F8 (interacts with) ASPM
961	0.424				0.802	0.893		0.0	0.143			0	0.0	interacts with		ECT2 (interacts with) CCNB1	0.0	9606.ENSP00000376457	4446064	9606.ENSP00000256442	4434484	0					false	interacts with	ECT2 (interacts with) CCNB1
962	0.309				0.851	0.893		0.0	0.0			0	0.0	interacts with		NEK2 (interacts with) KIF15	0.0	9606.ENSP00000355966	4442784	9606.ENSP00000324020	4439659	0					false	interacts with	NEK2 (interacts with) KIF15
963	0.374				0.834	0.892		0.0	0.0			0	0.0	interacts with		NUSAP1 (interacts with) CDC6	0.0	9606.ENSP00000453403	4450429	9606.ENSP00000209728	4432832	0					false	interacts with	NUSAP1 (interacts with) CDC6
964	0.173				0.869	0.892		0.0	0.082			0	0.0	interacts with		ASPM (interacts with) ANLN	0.0	9606.ENSP00000356379	4442873	9606.ENSP00000265748	4435644	0					false	interacts with	ASPM (interacts with) ANLN
965	0.389				0.824	0.892		0.0	0.079			0	0.0	interacts with		TTK (interacts with) KIF18A	0.0	9606.ENSP00000358813	4443396	9606.ENSP00000263181	4435208	0					false	interacts with	TTK (interacts with) KIF18A
966	0.317				0.847	0.892		0.0	0.0			0	0.0	interacts with		RRM2 (interacts with) FEN1	0.052	9606.ENSP00000353770	4442396	9606.ENSP00000305480	4438133	0					false	interacts with	RRM2 (interacts with) FEN1
967	0.348				0.842	0.892		0.0	0.0			0	0.0	interacts with		NUSAP1 (interacts with) RACGAP1	0.0	9606.ENSP00000453403	4450429	9606.ENSP00000404190	4448310	0					false	interacts with	NUSAP1 (interacts with) RACGAP1
968	0.522				0.756	0.892		0.0	0.151			0	0.0	interacts with		KIF15 (interacts with) NUF2	0.0	9606.ENSP00000324020	4439659	9606.ENSP00000271452	4435979	0					false	interacts with	KIF15 (interacts with) NUF2
970	0.131				0.424	0.891		0.8	0.0			0	0.0	interacts with		HAO2 (interacts with) AGXT2	0.0	9606.ENSP00000483507	4451782	9606.ENSP00000231420	4433532	0					false	interacts with	HAO2 (interacts with) AGXT2
971	0.291				0.853	0.891		0.0	0.0			0	0.0	interacts with		ECT2 (interacts with) TTK	0.0	9606.ENSP00000376457	4446064	9606.ENSP00000358813	4443396	0					false	interacts with	ECT2 (interacts with) TTK
972	0.403				0.825	0.891		0.0	0.0			0	0.0	interacts with		HMMR (interacts with) CCNB1	0.0	9606.ENSP00000377492	4446202	9606.ENSP00000256442	4434484	0					false	interacts with	HMMR (interacts with) CCNB1
973	0.694				0.66	0.891		0.0	0.0			0	0.0	interacts with		FAM83D (interacts with) KIF4A	0.0	9606.ENSP00000481110	4451564	9606.ENSP00000363524	4444386	0					false	interacts with	FAM83D (interacts with) KIF4A
974	0.414				0.823	0.891		0.0	0.0			0	0.0	interacts with		ANLN (interacts with) CCNB1	0.0	9606.ENSP00000265748	4435644	9606.ENSP00000256442	4434484	0					false	interacts with	ANLN (interacts with) CCNB1
975	0.328				0.843	0.89		0.0	0.0			0	0.0	interacts with		HMMR (interacts with) ANLN	0.0	9606.ENSP00000377492	4446202	9606.ENSP00000265748	4435644	0					false	interacts with	HMMR (interacts with) ANLN
976	0.722				0.417	0.89		0.0	0.379			0	0.0	interacts with		CDC20 (interacts with) GMNN	0.0	9606.ENSP00000361540	4443940	9606.ENSP00000230056	4433492	0					false	interacts with	CDC20 (interacts with) GMNN
977	0.324				0.843	0.889		0.0	0.0			0	0.0	interacts with		PRC1 (interacts with) BIRC5	0.0	9606.ENSP00000377793	4446249	9606.ENSP00000301633	4437778	0					false	interacts with	PRC1 (interacts with) BIRC5
978	0.495				0.79	0.889		0.0	0.0			0	0.0	interacts with		PTTG1 (interacts with) KIF4A	0.0	9606.ENSP00000377536	4446209	9606.ENSP00000363524	4444386	0					false	interacts with	PTTG1 (interacts with) KIF4A
979	0.316				0.844	0.889		0.0	0.0			0	0.0	interacts with		PTTG1 (interacts with) ASPM	0.0	9606.ENSP00000377536	4446209	9606.ENSP00000356379	4442873	0					false	interacts with	PTTG1 (interacts with) ASPM
980	0.313				0.8	0.889		0.0	0.261			0	0.0	interacts with		KIF4A (interacts with) MAD2L1	0.0	9606.ENSP00000363524	4444386	9606.ENSP00000296509	4437296	0					false	interacts with	KIF4A (interacts with) MAD2L1
981	0.599				0.586	0.888		0.0	0.379			0	0.0	interacts with		GMNN (interacts with) AURKA	0.0	9606.ENSP00000230056	4433492	9606.ENSP00000216911	4432988	0					false	interacts with	GMNN (interacts with) AURKA
982	0.27				0.852	0.888		0.0	0.0			0	0.0	interacts with		RACGAP1 (interacts with) NCAPG	0.0	9606.ENSP00000404190	4448310	9606.ENSP00000251496	4434176	0					false	interacts with	RACGAP1 (interacts with) NCAPG
983	0.485				0.788	0.888		0.0	0.05			0	0.0	interacts with		TOP2A (interacts with) FEN1	0.046	9606.ENSP00000411532	4448614	9606.ENSP00000305480	4438133	0					false	interacts with	TOP2A (interacts with) FEN1
984	0.373				0.829	0.888		0.0	0.0			0	0.0	interacts with		ECT2 (interacts with) BUB1B	0.0	9606.ENSP00000376457	4446064	9606.ENSP00000287598	4436731	0					false	interacts with	ECT2 (interacts with) BUB1B
985	0.511				0.781	0.888		0.0	0.0			0	0.0	interacts with		NUSAP1 (interacts with) ZWINT	0.0	9606.ENSP00000453403	4450429	9606.ENSP00000363055	4444294	0					false	interacts with	NUSAP1 (interacts with) ZWINT
986	0.17				0.866	0.888		0.0	0.077			0	0.0	interacts with		PBK (interacts with) ECT2	0.0	9606.ENSP00000428489	4449452	9606.ENSP00000376457	4446064	0					false	interacts with	PBK (interacts with) ECT2
987	0.109				0.858	0.887		0.0	0.178			0	0.0	interacts with		PRC1 (interacts with) MELK	0.0	9606.ENSP00000377793	4446249	9606.ENSP00000298048	4437455	0					false	interacts with	PRC1 (interacts with) MELK
988	0.491				0.785	0.886		0.0	0.0			0	0.0	interacts with		UBE2C (interacts with) CDCA5	0.0	9606.ENSP00000348838	4441865	9606.ENSP00000275517	4436187	0					false	interacts with	UBE2C (interacts with) CDCA5
989	0.577				0.743	0.886		0.0	0.0			0	0.0	interacts with		PTTG1 (interacts with) NEK2	0.0	9606.ENSP00000377536	4446209	9606.ENSP00000355966	4442784	0					false	interacts with	PTTG1 (interacts with) NEK2
990	0.602				0.712	0.885		0.0	0.05			0	0.0	interacts with		FEN1 (interacts with) CDC6	0.073	9606.ENSP00000305480	4438133	9606.ENSP00000209728	4432832	0					false	interacts with	FEN1 (interacts with) CDC6
991	0.13				0.873	0.885		0.0	0.0			0	0.0	interacts with		PBK (interacts with) PRC1	0.0	9606.ENSP00000428489	4449452	9606.ENSP00000377793	4446249	0					false	interacts with	PBK (interacts with) PRC1
992	0.0				0.885	0.885		0.0	0.0			0	0.0	interacts with		SHCBP1 (interacts with) BUB1B	0.0	9606.ENSP00000306473	4438225	9606.ENSP00000287598	4436731	0					false	interacts with	SHCBP1 (interacts with) BUB1B
993	0.414				0.812	0.885		0.0	0.0			0	0.0	interacts with		MCM2 (interacts with) AURKA	0.0	9606.ENSP00000265056	4435544	9606.ENSP00000216911	4432988	0					false	interacts with	MCM2 (interacts with) AURKA
994	0.165				0.868	0.885		0.0	0.0			0	0.0	interacts with		PRC1 (interacts with) MCM2	0.0	9606.ENSP00000377793	4446249	9606.ENSP00000265056	4435544	0					false	interacts with	PRC1 (interacts with) MCM2
995	0.432				0.804	0.884		0.0	0.0			0	0.0	interacts with		RACGAP1 (interacts with) HMMR	0.0	9606.ENSP00000404190	4448310	9606.ENSP00000377492	4446202	0					false	interacts with	RACGAP1 (interacts with) HMMR
996	0.286				0.845	0.884		0.0	0.0			0	0.0	interacts with		MCM2 (interacts with) NCAPG	0.0	9606.ENSP00000265056	4435544	9606.ENSP00000251496	4434176	0					false	interacts with	MCM2 (interacts with) NCAPG
997	0.364				0.826	0.884		0.0	0.0			0	0.0	interacts with		PRC1 (interacts with) HMMR	0.0	9606.ENSP00000377793	4446249	9606.ENSP00000377492	4446202	0					false	interacts with	PRC1 (interacts with) HMMR
998	0.33				0.833	0.883		0.0	0.0			0	0.0	interacts with		CCNA2 (interacts with) ANLN	0.0	9606.ENSP00000274026	4436109	9606.ENSP00000265748	4435644	0					false	interacts with	CCNA2 (interacts with) ANLN
999	0.582				0.732	0.883		0.0	0.0			0	0.0	interacts with		RRM2 (interacts with) TK1	0.0	9606.ENSP00000353770	4442396	9606.ENSP00000301634	4437779	0					false	interacts with	RRM2 (interacts with) TK1
1000	0.211				0.858	0.883		0.0	0.0			0	0.0	interacts with		SHCBP1 (interacts with) TPX2	0.0	9606.ENSP00000306473	4438225	9606.ENSP00000300403	4437665	0					false	interacts with	SHCBP1 (interacts with) TPX2
1001	0.349				0.827	0.883		0.0	0.0			0	0.0	interacts with		KIF15 (interacts with) FANCI	0.0	9606.ENSP00000324020	4439659	9606.ENSP00000310842	4438638	0					false	interacts with	KIF15 (interacts with) FANCI
1002	0.363				0.824	0.883		0.0	0.0			0	0.0	interacts with		PRC1 (interacts with) PTTG1	0.0	9606.ENSP00000377793	4446249	9606.ENSP00000377536	4446209	0					false	interacts with	PRC1 (interacts with) PTTG1
1003	0.326				0.834	0.883		0.0	0.0			0	0.0	interacts with		TOP2A (interacts with) ANLN	0.0	9606.ENSP00000411532	4448614	9606.ENSP00000265748	4435644	0					false	interacts with	TOP2A (interacts with) ANLN
1004	0.415				0.802	0.882		0.0	0.064			0	0.0	interacts with		KIF18A (interacts with) NCAPG	0.0	9606.ENSP00000263181	4435208	9606.ENSP00000251496	4434176	0					false	interacts with	KIF18A (interacts with) NCAPG
1005	0.271				0.845	0.882		0.0	0.0			0	0.0	interacts with		HMMR (interacts with) MELK	0.0	9606.ENSP00000377492	4446202	9606.ENSP00000298048	4437455	0					false	interacts with	HMMR (interacts with) MELK
1006	0.359				0.824	0.882		0.0	0.0			0	0.0	interacts with		HMMR (interacts with) CDC20	0.0	9606.ENSP00000377492	4446202	9606.ENSP00000361540	4443940	0					false	interacts with	HMMR (interacts with) CDC20
1007	0.296				0.838	0.881		0.0	0.0			0	0.0	interacts with		HMMR (interacts with) KIF11	0.0	9606.ENSP00000377492	4446202	9606.ENSP00000260731	4434801	0					false	interacts with	HMMR (interacts with) KIF11
1008	0.111				0.872	0.881		0.0	0.0			0	0.0	interacts with		TOP2A (interacts with) SHCBP1	0.0	9606.ENSP00000411532	4448614	9606.ENSP00000306473	4438225	0					false	interacts with	TOP2A (interacts with) SHCBP1
1009	0.207				0.856	0.881		0.0	0.0			0	0.0	interacts with		CKS2 (interacts with) KIF11	0.0	9606.ENSP00000364976	4444630	9606.ENSP00000260731	4434801	0					false	interacts with	CKS2 (interacts with) KIF11
1010	0.394				0.811	0.88		0.0	0.0			0	0.0	interacts with		KIF15 (interacts with) BIRC5	0.0	9606.ENSP00000324020	4439659	9606.ENSP00000301633	4437778	0					false	interacts with	KIF15 (interacts with) BIRC5
1011	0.217				0.831	0.88		0.0	0.165			0	0.0	interacts with		CCNB1 (interacts with) TRIP13	0.0	9606.ENSP00000256442	4434484	9606.ENSP00000166345	4432699	0					false	interacts with	CCNB1 (interacts with) TRIP13
1012	0.186				0.859	0.88		0.0	0.0			0	0.0	interacts with		AURKA (interacts with) TRIP13	0.0	9606.ENSP00000216911	4432988	9606.ENSP00000166345	4432699	0					false	interacts with	AURKA (interacts with) TRIP13
1013	0.386				0.813	0.88		0.0	0.0			0	0.0	interacts with		MKI67 (interacts with) MELK	0.0	9606.ENSP00000357643	4443142	9606.ENSP00000298048	4437455	0					false	interacts with	MKI67 (interacts with) MELK
1014	0.295				0.837	0.88		0.0	0.0			0	0.0	interacts with		HMMR (interacts with) CCNA2	0.0	9606.ENSP00000377492	4446202	9606.ENSP00000274026	4436109	0					false	interacts with	HMMR (interacts with) CCNA2
1015	0.0				0.88	0.88		0.0	0.0			0	0.0	interacts with		CDKN3 (interacts with) OIP5	0.0	9606.ENSP00000335357	4440665	9606.ENSP00000220514	4433119	0					false	interacts with	CDKN3 (interacts with) OIP5
1016	0.337				0.827	0.88		0.0	0.0			0	0.0	interacts with		NUF2 (interacts with) CDC6	0.0	9606.ENSP00000271452	4435979	9606.ENSP00000209728	4432832	0					false	interacts with	NUF2 (interacts with) CDC6
1017	0.374				0.814	0.879		0.0	0.0			0	0.0	interacts with		RACGAP1 (interacts with) ZWINT	0.0	9606.ENSP00000404190	4448310	9606.ENSP00000363055	4444294	0					false	interacts with	RACGAP1 (interacts with) ZWINT
1018	0.135				0.866	0.879		0.0	0.0			0	0.0	interacts with		FANCI (interacts with) NCAPG	0.0	9606.ENSP00000310842	4438638	9606.ENSP00000251496	4434176	0					false	interacts with	FANCI (interacts with) NCAPG
1019	0.1				0.871	0.879		0.0	0.0			0	0.0	interacts with		ASPM (interacts with) FOXM1	0.0	9606.ENSP00000356379	4442873	9606.ENSP00000342307	4441245	0					false	interacts with	ASPM (interacts with) FOXM1
1020	0.314				0.831	0.879		0.0	0.0			0	0.0	interacts with		MELK (interacts with) ANLN	0.0	9606.ENSP00000298048	4437455	9606.ENSP00000265748	4435644	0					false	interacts with	MELK (interacts with) ANLN
1021	0.856				0.195	0.879		0.0	0.0			0	0.0	interacts with		TDO2 (interacts with) TAT	0.045	9606.ENSP00000444788	4450131	9606.ENSP00000348234	4441813	0					false	interacts with	TDO2 (interacts with) TAT
1023	0.278				0.788	0.879		0.0	0.264			0	0.0	interacts with		TOP2A (interacts with) ATAD2	0.051	9606.ENSP00000411532	4448614	9606.ENSP00000287394	4436722	0					false	interacts with	TOP2A (interacts with) ATAD2
1025	0.348				0.823	0.879		0.0	0.0			0	0.0	interacts with		NCAPG (interacts with) RAD51AP1	0.0	9606.ENSP00000251496	4434176	9606.ENSP00000228843	4433433	0					false	interacts with	NCAPG (interacts with) RAD51AP1
1026	0.351				0.819	0.878		0.0	0.0			0	0.0	interacts with		DTL (interacts with) CCNB1	0.0	9606.ENSP00000355958	4442781	9606.ENSP00000256442	4434484	0					false	interacts with	DTL (interacts with) CCNB1
1027	0.268				0.84	0.877		0.0	0.0			0	0.0	interacts with		PTTG1 (interacts with) UBE2T	0.0	9606.ENSP00000377536	4446209	9606.ENSP00000356243	4442849	0					false	interacts with	PTTG1 (interacts with) UBE2T
1028	0.654				0.063	0.877		0.65	0.0			0	0.0	interacts with		ALDH3A1 (interacts with) ADH1A	0.048	9606.ENSP00000411821	4448623	9606.ENSP00000209668	4432830	0					false	interacts with	ALDH3A1 (interacts with) ADH1A
1029	0.308				0.799	0.876		0.0	0.182			0	0.0	interacts with		PRC1 (interacts with) KIF15	0.0	9606.ENSP00000377793	4446249	9606.ENSP00000324020	4439659	0					false	interacts with	PRC1 (interacts with) KIF15
1030	0.349				0.818	0.876		0.0	0.0			0	0.0	interacts with		DLGAP5 (interacts with) CDC6	0.0	9606.ENSP00000247191	4434015	9606.ENSP00000209728	4432832	0					false	interacts with	DLGAP5 (interacts with) CDC6
1031	0.18				0.854	0.876		0.0	0.0			0	0.0	interacts with		FEN1 (interacts with) AURKA	0.0	9606.ENSP00000305480	4438133	9606.ENSP00000216911	4432988	0					false	interacts with	FEN1 (interacts with) AURKA
1032	0.228				0.845	0.875		0.0	0.0			0	0.0	interacts with		ASPM (interacts with) FANCI	0.0	9606.ENSP00000356379	4442873	9606.ENSP00000310842	4438638	0					false	interacts with	ASPM (interacts with) FANCI
1033	0.376				0.807	0.874		0.0	0.0			0	0.0	interacts with		HMMR (interacts with) BIRC5	0.0	9606.ENSP00000377492	4446202	9606.ENSP00000301633	4437778	0					false	interacts with	HMMR (interacts with) BIRC5
1034	0.352				0.813	0.874		0.0	0.0			0	0.0	interacts with		ZWINT (interacts with) OIP5	0.0	9606.ENSP00000363055	4444294	9606.ENSP00000220514	4433119	0					false	interacts with	ZWINT (interacts with) OIP5
1035	0.33				0.808	0.874		0.0	0.099			0	0.0	interacts with		PBK (interacts with) FOXM1	0.0	9606.ENSP00000428489	4449452	9606.ENSP00000342307	4441245	0					false	interacts with	PBK (interacts with) FOXM1
1036	0.388				0.803	0.874		0.0	0.0			0	0.0	interacts with		ZWINT (interacts with) UBE2C	0.0	9606.ENSP00000363055	4444294	9606.ENSP00000348838	4441865	0					false	interacts with	ZWINT (interacts with) UBE2C
1037	0.258				0.836	0.873		0.0	0.0			0	0.0	interacts with		HMMR (interacts with) KIF4A	0.0	9606.ENSP00000377492	4446202	9606.ENSP00000363524	4444386	0					false	interacts with	HMMR (interacts with) KIF4A
1038	0.171				0.61	0.873		0.0	0.638			0	0.0	interacts with		CKS2 (interacts with) GMNN	0.0	9606.ENSP00000364976	4444630	9606.ENSP00000230056	4433492	0					false	interacts with	CKS2 (interacts with) GMNN
1039	0.546				0.683	0.873		0.0	0.188			0	0.0	interacts with		AURKA (interacts with) CDC6	0.0	9606.ENSP00000216911	4432988	9606.ENSP00000209728	4432832	0					false	interacts with	AURKA (interacts with) CDC6
1040	0.342				0.815	0.873		0.0	0.0			0	0.0	interacts with		RRM2 (interacts with) FOXM1	0.0	9606.ENSP00000353770	4442396	9606.ENSP00000342307	4441245	0					false	interacts with	RRM2 (interacts with) FOXM1
1041	0.192				0.822	0.873		0.0	0.185			0	0.0	interacts with		CDKN3 (interacts with) KIF11	0.0	9606.ENSP00000335357	4440665	9606.ENSP00000260731	4434801	0					false	interacts with	CDKN3 (interacts with) KIF11
1042	0.348				0.813	0.873		0.0	0.0			0	0.0	interacts with		MKI67 (interacts with) NEK2	0.0	9606.ENSP00000357643	4443142	9606.ENSP00000355966	4442784	0					false	interacts with	MKI67 (interacts with) NEK2
1043	0.226				0.794	0.872		0.0	0.261			0	0.0	interacts with		KIF15 (interacts with) MAD2L1	0.0	9606.ENSP00000324020	4439659	9606.ENSP00000296509	4437296	0					false	interacts with	KIF15 (interacts with) MAD2L1
1044	0.267				0.833	0.872		0.0	0.0			0	0.0	interacts with		TTK (interacts with) RAD51AP1	0.0	9606.ENSP00000358813	4443396	9606.ENSP00000228843	4433433	0					false	interacts with	TTK (interacts with) RAD51AP1
1045	0.214				0.844	0.872		0.0	0.0			0	0.0	interacts with		HMMR (interacts with) TTK	0.0	9606.ENSP00000377492	4446202	9606.ENSP00000358813	4443396	0					false	interacts with	HMMR (interacts with) TTK
1046	0.355				0.811	0.872		0.0	0.0			0	0.0	interacts with		ZWINT (interacts with) TPX2	0.0	9606.ENSP00000363055	4444294	9606.ENSP00000300403	4437665	0					false	interacts with	ZWINT (interacts with) TPX2
1047	0.347				0.812	0.872		0.0	0.0			0	0.0	interacts with		RACGAP1 (interacts with) RRM2	0.0	9606.ENSP00000404190	4448310	9606.ENSP00000353770	4442396	0					false	interacts with	RACGAP1 (interacts with) RRM2
1048	0.311				0.822	0.872		0.0	0.0			0	0.0	interacts with		TTK (interacts with) FOXM1	0.0	9606.ENSP00000358813	4443396	9606.ENSP00000342307	4441245	0					false	interacts with	TTK (interacts with) FOXM1
1050	0.696				0.189	0.872		0.8	0.0			0	0.641	interacts with		PLG (interacts with) KLKB1	0.0	9606.ENSP00000308938	4438461	9606.ENSP00000264690	4435478	0					false	interacts with	PLG (interacts with) KLKB1
1051	0.398				0.796	0.871		0.0	0.0			0	0.0	interacts with		ZWINT (interacts with) KIF11	0.0	9606.ENSP00000363055	4444294	9606.ENSP00000260731	4434801	0					false	interacts with	ZWINT (interacts with) KIF11
1052	0.297				0.824	0.871		0.0	0.0			0	0.0	interacts with		TOP2A (interacts with) RAD51AP1	0.0	9606.ENSP00000411532	4448614	9606.ENSP00000228843	4433433	0					false	interacts with	TOP2A (interacts with) RAD51AP1
1053	0.301				0.823	0.871		0.0	0.0			0	0.0	interacts with		TTK (interacts with) CDC6	0.0	9606.ENSP00000358813	4443396	9606.ENSP00000209728	4432832	0					false	interacts with	TTK (interacts with) CDC6
1054	0.28				0.825	0.871		0.0	0.058			0	0.0	interacts with		CDKN3 (interacts with) BUB1B	0.0	9606.ENSP00000335357	4440665	9606.ENSP00000287598	4436731	0					false	interacts with	CDKN3 (interacts with) BUB1B
1055	0.252				0.835	0.871		0.0	0.0			0	0.0	interacts with		DTL (interacts with) CENPF	0.0	9606.ENSP00000355958	4442781	9606.ENSP00000355922	4442771	0					false	interacts with	DTL (interacts with) CENPF
1056	0.301				0.824	0.871		0.0	0.0			0	0.0	interacts with		MAD2L1 (interacts with) ANLN	0.0	9606.ENSP00000296509	4437296	9606.ENSP00000265748	4435644	0					false	interacts with	MAD2L1 (interacts with) ANLN
1057	0.277				0.829	0.871		0.0	0.0			0	0.0	interacts with		HMMR (interacts with) OIP5	0.0	9606.ENSP00000377492	4446202	9606.ENSP00000220514	4433119	0					false	interacts with	HMMR (interacts with) OIP5
1058	0.297				0.821	0.87		0.0	0.05			0	0.0	interacts with		CKS2 (interacts with) MELK	0.0	9606.ENSP00000364976	4444630	9606.ENSP00000298048	4437455	0					false	interacts with	CKS2 (interacts with) MELK
1060	0.294				0.824	0.87		0.0	0.0			0	0.0	interacts with		VSIG4 (interacts with) CD163	0.0	9606.ENSP00000363869	4444445	9606.ENSP00000352071	4442211	0					false	interacts with	VSIG4 (interacts with) CD163
1061	0.358				0.806	0.87		0.0	0.0			0	0.0	interacts with		CDCA5 (interacts with) CCNA2	0.0	9606.ENSP00000275517	4436187	9606.ENSP00000274026	4436109	0					false	interacts with	CDCA5 (interacts with) CCNA2
1062	0.297				0.823	0.87		0.0	0.0			0	0.0	interacts with		ECT2 (interacts with) MAD2L1	0.0	9606.ENSP00000376457	4446064	9606.ENSP00000296509	4437296	0					false	interacts with	ECT2 (interacts with) MAD2L1
1063	0.325				0.816	0.87		0.0	0.0			0	0.0	interacts with		UBE2C (interacts with) NUF2	0.0	9606.ENSP00000348838	4441865	9606.ENSP00000271452	4435979	0					false	interacts with	UBE2C (interacts with) NUF2
1064	0.42				0.784	0.869		0.0	0.0			0	0.0	interacts with		PTTG1 (interacts with) ZWINT	0.0	9606.ENSP00000377536	4446209	9606.ENSP00000363055	4444294	0					false	interacts with	PTTG1 (interacts with) ZWINT
1065	0.17				0.848	0.869		0.0	0.0			0	0.0	interacts with		HMMR (interacts with) MAD2L1	0.0	9606.ENSP00000377492	4446202	9606.ENSP00000296509	4437296	0					false	interacts with	HMMR (interacts with) MAD2L1
1066	0.334				0.533	0.869		0.0	0.613			0	0.0	interacts with		CKS1B (interacts with) GMNN	0.0	9606.ENSP00000311083	4438654	9606.ENSP00000230056	4433492	0					false	interacts with	CKS1B (interacts with) GMNN
1067	0.058				0.867	0.869		0.0	0.0			0	0.0	interacts with		CDC20 (interacts with) SHCBP1	0.0	9606.ENSP00000361540	4443940	9606.ENSP00000306473	4438225	0					false	interacts with	CDC20 (interacts with) SHCBP1
1068	0.354				0.807	0.869		0.0	0.0			0	0.0	interacts with		ZWINT (interacts with) DLGAP5	0.0	9606.ENSP00000363055	4444294	9606.ENSP00000247191	4434015	0					false	interacts with	ZWINT (interacts with) DLGAP5
1069	0.42				0.784	0.869		0.0	0.0			0	0.0	interacts with		ZWINT (interacts with) RAD51AP1	0.0	9606.ENSP00000363055	4444294	9606.ENSP00000228843	4433433	0					false	interacts with	ZWINT (interacts with) RAD51AP1
1070	0.244				0.834	0.869		0.0	0.0			0	0.0	interacts with		NUSAP1 (interacts with) FANCI	0.0	9606.ENSP00000453403	4450429	9606.ENSP00000310842	4438638	0					false	interacts with	NUSAP1 (interacts with) FANCI
1071	0.241				0.833	0.868		0.0	0.0			0	0.0	interacts with		CKS1B (interacts with) BIRC5	0.0	9606.ENSP00000311083	4438654	9606.ENSP00000301633	4437778	0					false	interacts with	CKS1B (interacts with) BIRC5
1072	0.105				0.844	0.868		0.0	0.133			0	0.0	interacts with		UBE2T (interacts with) MAD2L1	0.0	9606.ENSP00000356243	4442849	9606.ENSP00000296509	4437296	0					false	interacts with	UBE2T (interacts with) MAD2L1
1073	0.217				0.838	0.868		0.0	0.0			0	0.0	interacts with		FOXM1 (interacts with) NCAPG	0.0	9606.ENSP00000342307	4441245	9606.ENSP00000251496	4434176	0					false	interacts with	FOXM1 (interacts with) NCAPG
1074	0.269				0.827	0.868		0.0	0.0			0	0.0	interacts with		CCNA2 (interacts with) RAD51AP1	0.0	9606.ENSP00000274026	4436109	9606.ENSP00000228843	4433433	0					false	interacts with	CCNA2 (interacts with) RAD51AP1
1075	0.36				0.802	0.868		0.0	0.0			0	0.0	interacts with		TOP2A (interacts with) ZWINT	0.0	9606.ENSP00000411532	4448614	9606.ENSP00000363055	4444294	0					false	interacts with	TOP2A (interacts with) ZWINT
1076	0.352				0.803	0.867		0.0	0.0			0	0.0	interacts with		PRC1 (interacts with) NEK2	0.0	9606.ENSP00000377793	4446249	9606.ENSP00000355966	4442784	0					false	interacts with	PRC1 (interacts with) NEK2
1077	0.278				0.823	0.867		0.0	0.0			0	0.0	interacts with		HMMR (interacts with) KIF15	0.0	9606.ENSP00000377492	4446202	9606.ENSP00000324020	4439659	0					false	interacts with	HMMR (interacts with) KIF15
1078	0.19				0.841	0.866		0.0	0.0			0	0.0	interacts with		TTK (interacts with) OIP5	0.0	9606.ENSP00000358813	4443396	9606.ENSP00000220514	4433119	0					false	interacts with	TTK (interacts with) OIP5
1079	0.267				0.824	0.866		0.0	0.0			0	0.0	interacts with		FANCI (interacts with) KIF11	0.0	9606.ENSP00000310842	4438638	9606.ENSP00000260731	4434801	0					false	interacts with	FANCI (interacts with) KIF11
1080	0.066				0.863	0.866		0.0	0.0			0	0.0	interacts with		ASPM (interacts with) CKS1B	0.0	9606.ENSP00000356379	4442873	9606.ENSP00000311083	4438654	0					false	interacts with	ASPM (interacts with) CKS1B
1081	0.281				0.801	0.866		0.0	0.141			0	0.0	interacts with		UBE2C (interacts with) TRIP13	0.0	9606.ENSP00000348838	4441865	9606.ENSP00000166345	4432699	0					false	interacts with	UBE2C (interacts with) TRIP13
1082	0.055				0.808	0.866		0.0	0.32			0	0.0	interacts with		FEN1 (interacts with) NCAPG	0.0	9606.ENSP00000305480	4438133	9606.ENSP00000251496	4434176	0					false	interacts with	FEN1 (interacts with) NCAPG
1083	0.217				0.835	0.865		0.0	0.0			0	0.0	interacts with		BUB1B (interacts with) OIP5	0.0	9606.ENSP00000287598	4436731	9606.ENSP00000220514	4433119	0					false	interacts with	BUB1B (interacts with) OIP5
1084	0.257				0.825	0.865		0.0	0.0			0	0.0	interacts with		KIF15 (interacts with) MELK	0.0	9606.ENSP00000324020	4439659	9606.ENSP00000298048	4437455	0					false	interacts with	KIF15 (interacts with) MELK
1085	0.301				0.815	0.865		0.0	0.0			0	0.0	interacts with		RACGAP1 (interacts with) TTK	0.0	9606.ENSP00000404190	4448310	9606.ENSP00000358813	4443396	0					false	interacts with	RACGAP1 (interacts with) TTK
1086	0.25				0.827	0.865		0.0	0.0			0	0.0	interacts with		ZWINT (interacts with) MELK	0.0	9606.ENSP00000363055	4444294	9606.ENSP00000298048	4437455	0					false	interacts with	ZWINT (interacts with) MELK
1087	0.157				0.846	0.865		0.0	0.0			0	0.0	interacts with		UBE2C (interacts with) CDKN3	0.0	9606.ENSP00000348838	4441865	9606.ENSP00000335357	4440665	0					false	interacts with	UBE2C (interacts with) CDKN3
1088	0.288				0.818	0.865		0.0	0.0			0	0.0	interacts with		PRC1 (interacts with) CENPF	0.0	9606.ENSP00000377793	4446249	9606.ENSP00000355922	4442771	0					false	interacts with	PRC1 (interacts with) CENPF
1089	0.276				0.822	0.865		0.0	0.0			0	0.0	interacts with		ZWINT (interacts with) RRM2	0.0	9606.ENSP00000363055	4444294	9606.ENSP00000353770	4442396	0					false	interacts with	ZWINT (interacts with) RRM2
1090	0.354				0.798	0.864		0.0	0.0			0	0.0	interacts with		RACGAP1 (interacts with) PTTG1	0.0	9606.ENSP00000404190	4448310	9606.ENSP00000377536	4446209	0					false	interacts with	RACGAP1 (interacts with) PTTG1
1091	0.198				0.838	0.864		0.0	0.0			0	0.0	interacts with		RRM2 (interacts with) CDKN3	0.0	9606.ENSP00000353770	4442396	9606.ENSP00000335357	4440665	0					false	interacts with	RRM2 (interacts with) CDKN3
1092	0.316				0.81	0.864		0.0	0.0			0	0.0	interacts with		RACGAP1 (interacts with) UBE2C	0.0	9606.ENSP00000404190	4448310	9606.ENSP00000348838	4441865	0					false	interacts with	RACGAP1 (interacts with) UBE2C
1093	0.412				0.774	0.863		0.0	0.054			0	0.0	interacts with		ECT2 (interacts with) KIF4A	0.0	9606.ENSP00000376457	4446064	9606.ENSP00000363524	4444386	0					false	interacts with	ECT2 (interacts with) KIF4A
1094	0.443				0.836	0.863		0.0	0.05			0	0.621	interacts with		NEK2 (interacts with) MELK	0.0	9606.ENSP00000355966	4442784	9606.ENSP00000298048	4437455	0					false	interacts with	NEK2 (interacts with) MELK
1095	0.149				0.846	0.863		0.0	0.0			0	0.0	interacts with		DTL (interacts with) KIF11	0.0	9606.ENSP00000355958	4442781	9606.ENSP00000260731	4434801	0					false	interacts with	DTL (interacts with) KIF11
1096	0.181				0.839	0.863		0.0	0.0			0	0.0	interacts with		PRC1 (interacts with) RRM2	0.0	9606.ENSP00000377793	4446249	9606.ENSP00000353770	4442396	0					false	interacts with	PRC1 (interacts with) RRM2
1097	0.354				0.796	0.863		0.0	0.0			0	0.0	interacts with		NUSAP1 (interacts with) RAD51AP1	0.0	9606.ENSP00000453403	4450429	9606.ENSP00000228843	4433433	0					false	interacts with	NUSAP1 (interacts with) RAD51AP1
1098	0.507				0.711	0.863		0.0	0.117			0	0.0	interacts with		TOP2A (interacts with) CDC6	0.0	9606.ENSP00000411532	4448614	9606.ENSP00000209728	4432832	0					false	interacts with	TOP2A (interacts with) CDC6
1099	0.34				0.801	0.863		0.0	0.0			0	0.0	interacts with		PTTG1 (interacts with) CKS1B	0.0	9606.ENSP00000377536	4446209	9606.ENSP00000311083	4438654	0					false	interacts with	PTTG1 (interacts with) CKS1B
1101	0.837				0.194	0.863		0.0	0.0			0	0.0	interacts with		LPA (interacts with) CRP	0.0	9606.ENSP00000321334	4439432	9606.ENSP00000255030	4434405	0					false	interacts with	LPA (interacts with) CRP
1102	0.209				0.833	0.862		0.0	0.0			0	0.0	interacts with		TTK (interacts with) ANLN	0.0	9606.ENSP00000358813	4443396	9606.ENSP00000265748	4435644	0					false	interacts with	TTK (interacts with) ANLN
1103	0.154				0.843	0.862		0.0	0.0			0	0.0	interacts with		CDKN3 (interacts with) TPX2	0.0	9606.ENSP00000335357	4440665	9606.ENSP00000300403	4437665	0					false	interacts with	CDKN3 (interacts with) TPX2
1104	0.162				0.842	0.862		0.0	0.0			0	0.0	interacts with		MELK (interacts with) TRIP13	0.0	9606.ENSP00000298048	4437455	9606.ENSP00000166345	4432699	0					false	interacts with	MELK (interacts with) TRIP13
1105	0.216				0.83	0.861		0.0	0.0			0	0.0	interacts with		NCAPG (interacts with) TRIP13	0.0	9606.ENSP00000251496	4434176	9606.ENSP00000166345	4432699	0					false	interacts with	NCAPG (interacts with) TRIP13
1106	0.33				0.801	0.861		0.0	0.0			0	0.0	interacts with		UBE2T (interacts with) NUF2	0.0	9606.ENSP00000356243	4442849	9606.ENSP00000271452	4435979	0					false	interacts with	UBE2T (interacts with) NUF2
1107	0.25				0.822	0.861		0.0	0.0			0	0.0	interacts with		FANCI (interacts with) BUB1B	0.0	9606.ENSP00000310842	4438638	9606.ENSP00000287598	4436731	0					false	interacts with	FANCI (interacts with) BUB1B
1108	0.329				0.801	0.861		0.0	0.0			0	0.0	interacts with		TPX2 (interacts with) RAD51AP1	0.0	9606.ENSP00000300403	4437665	9606.ENSP00000228843	4433433	0					false	interacts with	TPX2 (interacts with) RAD51AP1
1109	0.297				0.811	0.861		0.0	0.0			0	0.0	interacts with		NUSAP1 (interacts with) ANLN	0.0	9606.ENSP00000453403	4450429	9606.ENSP00000265748	4435644	0					false	interacts with	NUSAP1 (interacts with) ANLN
1110	0.272				0.816	0.86		0.0	0.0			0	0.0	interacts with		HMMR (interacts with) BUB1B	0.0	9606.ENSP00000377492	4446202	9606.ENSP00000287598	4436731	0					false	interacts with	HMMR (interacts with) BUB1B
1111	0.292				0.81	0.86		0.0	0.0			0	0.0	interacts with		CKS2 (interacts with) DLGAP5	0.0	9606.ENSP00000364976	4444630	9606.ENSP00000247191	4434015	0					false	interacts with	CKS2 (interacts with) DLGAP5
1112	0.327				0.801	0.86		0.0	0.0			0	0.0	interacts with		ANLN (interacts with) AURKA	0.0	9606.ENSP00000265748	4435644	9606.ENSP00000216911	4432988	0					false	interacts with	ANLN (interacts with) AURKA
1113	0.358				0.792	0.86		0.0	0.0			0	0.0	interacts with		CDC20 (interacts with) ANLN	0.0	9606.ENSP00000361540	4443940	9606.ENSP00000265748	4435644	0					false	interacts with	CDC20 (interacts with) ANLN
1114	0.187				0.835	0.86		0.0	0.0			0	0.0	interacts with		PRC1 (interacts with) NUF2	0.0	9606.ENSP00000377793	4446249	9606.ENSP00000271452	4435979	0					false	interacts with	PRC1 (interacts with) NUF2
1115	0.473				0.707	0.86		0.0	0.168			0	0.0	interacts with		BIRC5 (interacts with) CDC6	0.0	9606.ENSP00000301633	4437778	9606.ENSP00000209728	4432832	0					false	interacts with	BIRC5 (interacts with) CDC6
1116	0.47				0.736	0.86		0.0	0.084			0	0.0	interacts with		GINS1 (interacts with) CDC6	0.0	9606.ENSP00000262460	4435088	9606.ENSP00000209728	4432832	0					false	interacts with	GINS1 (interacts with) CDC6
1117	0.348				0.793	0.859		0.0	0.0			0	0.0	interacts with		UBE2C (interacts with) ANLN	0.0	9606.ENSP00000348838	4441865	9606.ENSP00000265748	4435644	0					false	interacts with	UBE2C (interacts with) ANLN
1118	0.412				0.77	0.859		0.0	0.0			0	0.0	interacts with		CKS2 (interacts with) BUB1B	0.0	9606.ENSP00000364976	4444630	9606.ENSP00000287598	4436731	0					false	interacts with	CKS2 (interacts with) BUB1B
1119	0.167				0.838	0.859		0.0	0.0			0	0.0	interacts with		MAD2L1 (interacts with) OIP5	0.0	9606.ENSP00000296509	4437296	9606.ENSP00000220514	4433119	0					false	interacts with	MAD2L1 (interacts with) OIP5
1120	0.297				0.808	0.859		0.0	0.0			0	0.0	interacts with		CDCA5 (interacts with) CDC6	0.0	9606.ENSP00000275517	4436187	9606.ENSP00000209728	4432832	0					false	interacts with	CDCA5 (interacts with) CDC6
1121	0.221				0.822	0.859		0.0	0.064			0	0.0	interacts with		CDKN3 (interacts with) BIRC5	0.0	9606.ENSP00000335357	4440665	9606.ENSP00000301633	4437778	0					false	interacts with	CDKN3 (interacts with) BIRC5
1122	0.456				0.751	0.858		0.0	0.0			0	0.0	interacts with		NEK2 (interacts with) NUF2	0.0	9606.ENSP00000355966	4442784	9606.ENSP00000271452	4435979	0					false	interacts with	NEK2 (interacts with) NUF2
1123	0.197				0.83	0.858		0.0	0.0			0	0.0	interacts with		NUSAP1 (interacts with) DTL	0.0	9606.ENSP00000453403	4450429	9606.ENSP00000355958	4442781	0					false	interacts with	NUSAP1 (interacts with) DTL
1124	0.17				0.836	0.858		0.0	0.0			0	0.0	interacts with		FEN1 (interacts with) MAD2L1	0.0	9606.ENSP00000305480	4438133	9606.ENSP00000296509	4437296	0					false	interacts with	FEN1 (interacts with) MAD2L1
1125	0.266				0.815	0.858		0.0	0.0			0	0.0	interacts with		NEK2 (interacts with) NCAPG	0.0	9606.ENSP00000355966	4442784	9606.ENSP00000251496	4434176	0					false	interacts with	NEK2 (interacts with) NCAPG
1126	0.189				0.832	0.858		0.0	0.0			0	0.0	interacts with		MAD2L1 (interacts with) RAD51AP1	0.0	9606.ENSP00000296509	4437296	9606.ENSP00000228843	4433433	0					false	interacts with	MAD2L1 (interacts with) RAD51AP1
1127	0.359				0.787	0.857		0.0	0.0			0	0.0	interacts with		NEK2 (interacts with) OIP5	0.0	9606.ENSP00000355966	4442784	9606.ENSP00000220514	4433119	0					false	interacts with	NEK2 (interacts with) OIP5
1128	0.319				0.799	0.857		0.0	0.0			0	0.0	interacts with		CDCA5 (interacts with) NCAPG	0.0	9606.ENSP00000275517	4436187	9606.ENSP00000251496	4434176	0					false	interacts with	CDCA5 (interacts with) NCAPG
1129	0.829				0.062	0.857		0.0	0.0			0	0.0	interacts with		TDO2 (interacts with) ACMSD	0.177	9606.ENSP00000444788	4450131	9606.ENSP00000348459	4441832	0					false	interacts with	TDO2 (interacts with) ACMSD
1130	0.272				0.812	0.857		0.0	0.0			0	0.0	interacts with		PRC1 (interacts with) SHCBP1	0.0	9606.ENSP00000377793	4446249	9606.ENSP00000306473	4438225	0					false	interacts with	PRC1 (interacts with) SHCBP1
1131	0.506				0.722	0.857		0.0	0.0			0	0.0	interacts with		TOP2A (interacts with) TK1	0.0	9606.ENSP00000411532	4448614	9606.ENSP00000301634	4437779	0					false	interacts with	TOP2A (interacts with) TK1
1132	0.248				0.816	0.856		0.0	0.0			0	0.0	interacts with		CENPF (interacts with) OIP5	0.0	9606.ENSP00000355922	4442771	9606.ENSP00000220514	4433119	0					false	interacts with	CENPF (interacts with) OIP5
1133	0.278				0.8	0.856		0.0	0.081			0	0.0	interacts with		KIF4A (interacts with) SHCBP1	0.0	9606.ENSP00000363524	4444386	9606.ENSP00000306473	4438225	0					false	interacts with	KIF4A (interacts with) SHCBP1
1134	0.267				0.811	0.856		0.0	0.0			0	0.0	interacts with		HMMR (interacts with) RRM2	0.0	9606.ENSP00000377492	4446202	9606.ENSP00000353770	4442396	0					false	interacts with	HMMR (interacts with) RRM2
1135	0.561				0.687	0.856		0.0	0.0			0	0.0	interacts with		PTTG1 (interacts with) FOXM1	0.0	9606.ENSP00000377536	4446209	9606.ENSP00000342307	4441245	0					false	interacts with	PTTG1 (interacts with) FOXM1
1136	0.223				0.822	0.856		0.0	0.0			0	0.0	interacts with		CENPF (interacts with) CDKN3	0.0	9606.ENSP00000355922	4442771	9606.ENSP00000335357	4440665	0					false	interacts with	CENPF (interacts with) CDKN3
1137	0.186				0.831	0.856		0.0	0.0			0	0.0	interacts with		PBK (interacts with) DTL	0.0	9606.ENSP00000428489	4449452	9606.ENSP00000355958	4442781	0					false	interacts with	PBK (interacts with) DTL
1138	0.268				0.812	0.856		0.0	0.0			0	0.0	interacts with		TOP2A (interacts with) FANCI	0.0	9606.ENSP00000411532	4448614	9606.ENSP00000310842	4438638	0					false	interacts with	TOP2A (interacts with) FANCI
1139	0.228				0.821	0.856		0.0	0.0			0	0.0	interacts with		KIF11 (interacts with) OIP5	0.0	9606.ENSP00000260731	4434801	9606.ENSP00000220514	4433119	0					false	interacts with	KIF11 (interacts with) OIP5
1140	0.31				0.8	0.856		0.0	0.0			0	0.0	interacts with		ECT2 (interacts with) NEK2	0.0	9606.ENSP00000376457	4446064	9606.ENSP00000355966	4442784	0					false	interacts with	ECT2 (interacts with) NEK2
1141	0.267				0.811	0.856		0.0	0.0			0	0.0	interacts with		PBK (interacts with) SHCBP1	0.0	9606.ENSP00000428489	4449452	9606.ENSP00000306473	4438225	0					false	interacts with	PBK (interacts with) SHCBP1
1142	0.124				0.843	0.856		0.0	0.0			0	0.0	interacts with		NUSAP1 (interacts with) SHCBP1	0.0	9606.ENSP00000453403	4450429	9606.ENSP00000306473	4438225	0					false	interacts with	NUSAP1 (interacts with) SHCBP1
1143	0.202				0.826	0.855		0.0	0.0			0	0.0	interacts with		TTK (interacts with) TRIP13	0.0	9606.ENSP00000358813	4443396	9606.ENSP00000166345	4432699	0					false	interacts with	TTK (interacts with) TRIP13
1144	0.355				0.784	0.855		0.0	0.0			0	0.0	interacts with		RACGAP1 (interacts with) OIP5	0.0	9606.ENSP00000404190	4448310	9606.ENSP00000220514	4433119	0					false	interacts with	RACGAP1 (interacts with) OIP5
1145	0.273				0.809	0.855		0.0	0.0			0	0.0	interacts with		BUB1B (interacts with) ANLN	0.0	9606.ENSP00000287598	4436731	9606.ENSP00000265748	4435644	0					false	interacts with	BUB1B (interacts with) ANLN
1146	0.21				0.824	0.855		0.0	0.0			0	0.0	interacts with		MELK (interacts with) RAD51AP1	0.0	9606.ENSP00000298048	4437455	9606.ENSP00000228843	4433433	0					false	interacts with	MELK (interacts with) RAD51AP1
1147	0.088				0.848	0.855		0.0	0.0			0	0.0	interacts with		DTL (interacts with) DLGAP5	0.0	9606.ENSP00000355958	4442781	9606.ENSP00000247191	4434015	0					false	interacts with	DTL (interacts with) DLGAP5
1148	0.167				0.821	0.854		0.0	0.102			0	0.0	interacts with		PBK (interacts with) TRIP13	0.0	9606.ENSP00000428489	4449452	9606.ENSP00000166345	4432699	0					false	interacts with	PBK (interacts with) TRIP13
1149	0.399				0.767	0.854		0.0	0.0			0	0.0	interacts with		RACGAP1 (interacts with) NEK2	0.0	9606.ENSP00000404190	4448310	9606.ENSP00000355966	4442784	0					false	interacts with	RACGAP1 (interacts with) NEK2
1150	0.218				0.821	0.854		0.0	0.0			0	0.0	interacts with		CKS1B (interacts with) NUF2	0.0	9606.ENSP00000311083	4438654	9606.ENSP00000271452	4435979	0					false	interacts with	CKS1B (interacts with) NUF2
1151	0.294				0.801	0.854		0.0	0.0			0	0.0	interacts with		HMMR (interacts with) FANCI	0.0	9606.ENSP00000377492	4446202	9606.ENSP00000310842	4438638	0					false	interacts with	HMMR (interacts with) FANCI
1152	0.225				0.819	0.853		0.0	0.0			0	0.0	interacts with		PBK (interacts with) CKS2	0.0	9606.ENSP00000428489	4449452	9606.ENSP00000364976	4444630	0					false	interacts with	PBK (interacts with) CKS2
1153	0.391				0.768	0.853		0.0	0.0			0	0.0	interacts with		CD163 (interacts with) CD14	0.0	9606.ENSP00000352071	4442211	9606.ENSP00000304236	4438033	0					false	interacts with	CD163 (interacts with) CD14
1154	0.333				0.789	0.853		0.0	0.0			0	0.0	interacts with		OIP5 (interacts with) TRIP13	0.0	9606.ENSP00000220514	4433119	9606.ENSP00000166345	4432699	0					false	interacts with	OIP5 (interacts with) TRIP13
1155	0.251				0.812	0.853		0.0	0.0			0	0.0	interacts with		KIF4A (interacts with) RRM2	0.0	9606.ENSP00000363524	4444386	9606.ENSP00000353770	4442396	0					false	interacts with	KIF4A (interacts with) RRM2
1156	0.23				0.788	0.853		0.0	0.172			0	0.0	interacts with		CCNA2 (interacts with) KIF18A	0.0	9606.ENSP00000274026	4436109	9606.ENSP00000263181	4435208	0					false	interacts with	CCNA2 (interacts with) KIF18A
1157	0.189				0.826	0.853		0.0	0.0			0	0.0	interacts with		TOP2A (interacts with) DTL	0.0	9606.ENSP00000411532	4448614	9606.ENSP00000355958	4442781	0					false	interacts with	TOP2A (interacts with) DTL
1159	0.654				0.342	0.853		0.0	0.408			0	0.0	interacts with		FOXM1 (interacts with) EZH2	0.0	9606.ENSP00000342307	4441245	9606.ENSP00000320147	4439336	0					false	interacts with	FOXM1 (interacts with) EZH2
1160	0.167				0.83	0.852		0.0	0.0			0	0.0	interacts with		HMMR (interacts with) CDKN3	0.0	9606.ENSP00000377492	4446202	9606.ENSP00000335357	4440665	0					false	interacts with	HMMR (interacts with) CDKN3
1161	0.147				0.813	0.852		0.0	0.151			0	0.0	interacts with		PRC1 (interacts with) FOXM1	0.0	9606.ENSP00000377793	4446249	9606.ENSP00000342307	4441245	0					false	interacts with	PRC1 (interacts with) FOXM1
1162	0.21				0.82	0.852		0.0	0.0			0	0.0	interacts with		ANLN (interacts with) NCAPG	0.0	9606.ENSP00000265748	4435644	9606.ENSP00000251496	4434176	0					false	interacts with	ANLN (interacts with) NCAPG
1163	0.235				0.814	0.852		0.0	0.0			0	0.0	interacts with		ECT2 (interacts with) TPX2	0.0	9606.ENSP00000376457	4446064	9606.ENSP00000300403	4437665	0					false	interacts with	ECT2 (interacts with) TPX2
1164	0.178				0.826	0.851		0.0	0.0			0	0.0	interacts with		DTL (interacts with) FANCI	0.0	9606.ENSP00000355958	4442781	9606.ENSP00000310842	4438638	0					false	interacts with	DTL (interacts with) FANCI
1165	0.348				0.781	0.851		0.0	0.0			0	0.0	interacts with		ZWINT (interacts with) TTK	0.0	9606.ENSP00000363055	4444294	9606.ENSP00000358813	4443396	0					false	interacts with	ZWINT (interacts with) TTK
1166	0.44				0.644	0.851		0.0	0.313			0	0.0	interacts with		CDC20 (interacts with) TK1	0.0	9606.ENSP00000361540	4443940	9606.ENSP00000301634	4437779	0					false	interacts with	CDC20 (interacts with) TK1
1167	0.323				0.789	0.851		0.0	0.0			0	0.0	interacts with		MELK (interacts with) CDCA5	0.0	9606.ENSP00000298048	4437455	9606.ENSP00000275517	4436187	0					false	interacts with	MELK (interacts with) CDCA5
1168	0.182				0.824	0.85		0.0	0.0			0	0.0	interacts with		TPX2 (interacts with) TRIP13	0.0	9606.ENSP00000300403	4437665	9606.ENSP00000166345	4432699	0					false	interacts with	TPX2 (interacts with) TRIP13
1169	0.151				0.807	0.85		0.0	0.157			0	0.0	interacts with		MELK (interacts with) MCM2	0.0	9606.ENSP00000298048	4437455	9606.ENSP00000265056	4435544	0					false	interacts with	MELK (interacts with) MCM2
1170	0.275				0.782	0.85		0.0	0.127			0	0.0	interacts with		FOXM1 (interacts with) CDKN3	0.0	9606.ENSP00000342307	4441245	9606.ENSP00000335357	4440665	0					false	interacts with	FOXM1 (interacts with) CDKN3
1171	0.203				0.819	0.85		0.0	0.0			0	0.0	interacts with		FANCI (interacts with) MELK	0.0	9606.ENSP00000310842	4438638	9606.ENSP00000298048	4437455	0					false	interacts with	FANCI (interacts with) MELK
1172	0.144				0.832	0.85		0.0	0.0			0	0.0	interacts with		SHCBP1 (interacts with) MELK	0.0	9606.ENSP00000306473	4438225	9606.ENSP00000298048	4437455	0					false	interacts with	SHCBP1 (interacts with) MELK
1173	0.198				0.819	0.85		0.0	0.05			0	0.0	interacts with		KIF4A (interacts with) FOXM1	0.0	9606.ENSP00000363524	4444386	9606.ENSP00000342307	4441245	0					false	interacts with	KIF4A (interacts with) FOXM1
1174	0.221				0.814	0.849		0.0	0.0			0	0.0	interacts with		FANCI (interacts with) CCNA2	0.0	9606.ENSP00000310842	4438638	9606.ENSP00000274026	4436109	0					false	interacts with	FANCI (interacts with) CCNA2
1175	0.45				0.738	0.849		0.0	0.0			0	0.0	interacts with		PTTG1 (interacts with) CDCA5	0.0	9606.ENSP00000377536	4446209	9606.ENSP00000275517	4436187	0					false	interacts with	PTTG1 (interacts with) CDCA5
1176	0.841				0.089	0.849		0.0	0.0			0	0.0	interacts with		GHR (interacts with) IGF1	0.0	9606.ENSP00000483403	4451768	9606.ENSP00000302665	4437883	0					false	interacts with	GHR (interacts with) IGF1
1177	0.29				0.795	0.848		0.0	0.0			0	0.0	interacts with		NUSAP1 (interacts with) MCM2	0.0	9606.ENSP00000453403	4450429	9606.ENSP00000265056	4435544	0					false	interacts with	NUSAP1 (interacts with) MCM2
1178	0.049				0.847	0.848		0.0	0.0			0	0.0	interacts with		TTK (interacts with) DTL	0.0	9606.ENSP00000358813	4443396	9606.ENSP00000355958	4442781	0					false	interacts with	TTK (interacts with) DTL
1179	0.398				0.634	0.848		0.0	0.367			0	0.0	interacts with		CDKN3 (interacts with) CDC6	0.0	9606.ENSP00000335357	4440665	9606.ENSP00000209728	4432832	0					false	interacts with	CDKN3 (interacts with) CDC6
1180	0.0				0.847	0.847		0.0	0.0			0	0.0	interacts with		ASPM (interacts with) OIP5	0.0	9606.ENSP00000356379	4442873	9606.ENSP00000220514	4433119	0					false	interacts with	ASPM (interacts with) OIP5
1181	0.282				0.796	0.847		0.0	0.0			0	0.0	interacts with		PRC1 (interacts with) CKS2	0.0	9606.ENSP00000377793	4446249	9606.ENSP00000364976	4444630	0					false	interacts with	PRC1 (interacts with) CKS2
1182	0.229				0.791	0.847		0.0	0.126			0	0.0	interacts with		PBK (interacts with) KIF18A	0.0	9606.ENSP00000428489	4449452	9606.ENSP00000263181	4435208	0					false	interacts with	PBK (interacts with) KIF18A
1183	0.185				0.819	0.846		0.0	0.0			0	0.0	interacts with		NUSAP1 (interacts with) TRIP13	0.0	9606.ENSP00000453403	4450429	9606.ENSP00000166345	4432699	0					false	interacts with	NUSAP1 (interacts with) TRIP13
1184	0.13				0.804	0.846		0.0	0.167			0	0.0	interacts with		TOP2A (interacts with) TRIP13	0.0	9606.ENSP00000411532	4448614	9606.ENSP00000166345	4432699	0					false	interacts with	TOP2A (interacts with) TRIP13
1185	0.293				0.79	0.845		0.0	0.0			0	0.0	interacts with		ZWINT (interacts with) CCNA2	0.0	9606.ENSP00000363055	4444294	9606.ENSP00000274026	4436109	0					false	interacts with	ZWINT (interacts with) CCNA2
1186	0.147				0.817	0.845		0.0	0.084			0	0.0	interacts with		UBE2C (interacts with) KIF15	0.0	9606.ENSP00000348838	4441865	9606.ENSP00000324020	4439659	0					false	interacts with	UBE2C (interacts with) KIF15
1187	0.249				0.801	0.844		0.0	0.0			0	0.0	interacts with		BUB1B (interacts with) RAD51AP1	0.0	9606.ENSP00000287598	4436731	9606.ENSP00000228843	4433433	0					false	interacts with	BUB1B (interacts with) RAD51AP1
1188	0.189				0.816	0.844		0.0	0.0			0	0.0	interacts with		KIF11 (interacts with) RAD51AP1	0.0	9606.ENSP00000260731	4434801	9606.ENSP00000228843	4433433	0					false	interacts with	KIF11 (interacts with) RAD51AP1
1189	0.286				0.789	0.844		0.0	0.05			0	0.0	interacts with		EZH2 (interacts with) MELK	0.0	9606.ENSP00000320147	4439336	9606.ENSP00000298048	4437455	0					false	interacts with	EZH2 (interacts with) MELK
1190	0.181				0.816	0.843		0.0	0.0			0	0.0	interacts with		BIRC5 (interacts with) OIP5	0.0	9606.ENSP00000301633	4437778	9606.ENSP00000220514	4433119	0					false	interacts with	BIRC5 (interacts with) OIP5
1191	0.296				0.786	0.843		0.0	0.0			0	0.0	interacts with		FANCI (interacts with) RAD51AP1	0.0	9606.ENSP00000310842	4438638	9606.ENSP00000228843	4433433	0					false	interacts with	FANCI (interacts with) RAD51AP1
1192	0.208				0.808	0.843		0.0	0.05			0	0.0	interacts with		FOXM1 (interacts with) KIF15	0.0	9606.ENSP00000342307	4441245	9606.ENSP00000324020	4439659	0					false	interacts with	FOXM1 (interacts with) KIF15
1193	0.34				0.754	0.843		0.0	0.11			0	0.0	interacts with		UBE2C (interacts with) MCM2	0.0	9606.ENSP00000348838	4441865	9606.ENSP00000265056	4435544	0					false	interacts with	UBE2C (interacts with) MCM2
1194	0.267				0.795	0.843		0.0	0.0			0	0.0	interacts with		RRM2 (interacts with) ANLN	0.0	9606.ENSP00000353770	4442396	9606.ENSP00000265748	4435644	0					false	interacts with	RRM2 (interacts with) ANLN
1195	0.247				0.799	0.842		0.0	0.0			0	0.0	interacts with		TTK (interacts with) FANCI	0.0	9606.ENSP00000358813	4443396	9606.ENSP00000310842	4438638	0					false	interacts with	TTK (interacts with) FANCI
1196	0.078				0.835	0.842		0.0	0.0			0	0.0	interacts with		DTL (interacts with) BUB1B	0.0	9606.ENSP00000355958	4442781	9606.ENSP00000287598	4436731	0					false	interacts with	DTL (interacts with) BUB1B
1197	0.399				0.748	0.842		0.0	0.0			0	0.0	interacts with		NUF2 (interacts with) ANLN	0.0	9606.ENSP00000271452	4435979	9606.ENSP00000265748	4435644	0					false	interacts with	NUF2 (interacts with) ANLN
1198	0.0				0.841	0.841		0.0	0.0			0	0.0	interacts with		NEK2 (interacts with) SHCBP1	0.0	9606.ENSP00000355966	4442784	9606.ENSP00000306473	4438225	0					false	interacts with	NEK2 (interacts with) SHCBP1
1199	0.198				0.81	0.841		0.0	0.0			0	0.0	interacts with		FANCI (interacts with) CCNB1	0.0	9606.ENSP00000310842	4438638	9606.ENSP00000256442	4434484	0					false	interacts with	FANCI (interacts with) CCNB1
1200	0.417				0.739	0.841		0.0	0.0			0	0.0	interacts with		ZWINT (interacts with) MKI67	0.0	9606.ENSP00000363055	4444294	9606.ENSP00000357643	4443142	0					false	interacts with	ZWINT (interacts with) MKI67
1201	0.186				0.813	0.841		0.0	0.0			0	0.0	interacts with		PBK (interacts with) ZWINT	0.0	9606.ENSP00000428489	4449452	9606.ENSP00000363055	4444294	0					false	interacts with	PBK (interacts with) ZWINT
1202	0.269				0.792	0.841		0.0	0.0			0	0.0	interacts with		RACGAP1 (interacts with) RAD51AP1	0.0	9606.ENSP00000404190	4448310	9606.ENSP00000228843	4433433	0					false	interacts with	RACGAP1 (interacts with) RAD51AP1
1203	0.075				0.834	0.84		0.0	0.0			0	0.0	interacts with		DTL (interacts with) MELK	0.0	9606.ENSP00000355958	4442781	9606.ENSP00000298048	4437455	0					false	interacts with	DTL (interacts with) MELK
1204	0.269				0.79	0.84		0.0	0.0			0	0.0	interacts with		TPX2 (interacts with) MCM2	0.0	9606.ENSP00000300403	4437665	9606.ENSP00000265056	4435544	0					false	interacts with	TPX2 (interacts with) MCM2
1205	0.256				0.792	0.839		0.0	0.0			0	0.0	interacts with		UBE2T (interacts with) CENPF	0.0	9606.ENSP00000356243	4442849	9606.ENSP00000355922	4442771	0					false	interacts with	UBE2T (interacts with) CENPF
1207	0.195				0.081	0.839		0.8	0.0			0	0.0	interacts with		SDS (interacts with) AGXT2	0.0	9606.ENSP00000257549	4434551	9606.ENSP00000231420	4433532	0					false	interacts with	SDS (interacts with) AGXT2
1208	0.688				0.081	0.839		0.8	0.0			0	0.811	interacts with		HSD17B6 (interacts with) HSD17B2	0.0	9606.ENSP00000451406	4450358	9606.ENSP00000199936	4432776						false	interacts with	HSD17B6 (interacts with) HSD17B2
1209	0.2				0.806	0.838		0.0	0.0			0	0.0	interacts with		MCM2 (interacts with) TRIP13	0.0	9606.ENSP00000265056	4435544	9606.ENSP00000166345	4432699	0					false	interacts with	MCM2 (interacts with) TRIP13
1210	0.18				0.81	0.838		0.0	0.0			0	0.0	interacts with		KIF4A (interacts with) TRIP13	0.0	9606.ENSP00000363524	4444386	9606.ENSP00000166345	4432699	0					false	interacts with	KIF4A (interacts with) TRIP13
1211	0.192				0.808	0.838		0.0	0.0			0	0.0	interacts with		HMMR (interacts with) NUF2	0.0	9606.ENSP00000377492	4446202	9606.ENSP00000271452	4435979	0					false	interacts with	HMMR (interacts with) NUF2
1212	0.357				0.747	0.837		0.0	0.08			0	0.0	interacts with		KIF15 (interacts with) ANLN	0.0	9606.ENSP00000324020	4439659	9606.ENSP00000265748	4435644	0					false	interacts with	KIF15 (interacts with) ANLN
1213	0.281				0.783	0.837		0.0	0.0			0	0.0	interacts with		HMMR (interacts with) MKI67	0.0	9606.ENSP00000377492	4446202	9606.ENSP00000357643	4443142	0					false	interacts with	HMMR (interacts with) MKI67
1214	0.107				0.809	0.837		0.0	0.124			0	0.0	interacts with		KIF4A (interacts with) CDKN3	0.0	9606.ENSP00000363524	4444386	9606.ENSP00000335357	4440665	0					false	interacts with	KIF4A (interacts with) CDKN3
1215	0.355				0.759	0.837		0.0	0.0			0	0.0	interacts with		MKI67 (interacts with) NUF2	0.0	9606.ENSP00000357643	4443142	9606.ENSP00000271452	4435979	0					false	interacts with	MKI67 (interacts with) NUF2
1216	0.556				0.649	0.837		0.0	0.0			0	0.0	interacts with		PTTG1 (interacts with) GMNN	0.0	9606.ENSP00000377536	4446209	9606.ENSP00000230056	4433492	0					false	interacts with	PTTG1 (interacts with) GMNN
1217	0.136				0.819	0.837		0.0	0.0			0	0.0	interacts with		RRM2 (interacts with) TRIP13	0.0	9606.ENSP00000353770	4442396	9606.ENSP00000166345	4432699	0					false	interacts with	RRM2 (interacts with) TRIP13
1218	0.329				0.765	0.836		0.0	0.0			0	0.0	interacts with		CDC20 (interacts with) DTL	0.0	9606.ENSP00000361540	4443940	9606.ENSP00000355958	4442781	0					false	interacts with	CDC20 (interacts with) DTL
1219	0.086				0.828	0.836		0.0	0.0			0	0.0	interacts with		RRM2 (interacts with) OIP5	0.0	9606.ENSP00000353770	4442396	9606.ENSP00000220514	4433119	0					false	interacts with	RRM2 (interacts with) OIP5
1220	0.208				0.795	0.836		0.0	0.073			0	0.0	interacts with		ECT2 (interacts with) BIRC5	0.0	9606.ENSP00000376457	4446064	9606.ENSP00000301633	4437778	0					false	interacts with	ECT2 (interacts with) BIRC5
1221	0.126				0.82	0.836		0.0	0.0			0	0.0	interacts with		DTL (interacts with) TPX2	0.0	9606.ENSP00000355958	4442781	9606.ENSP00000300403	4437665	0					false	interacts with	DTL (interacts with) TPX2
1222	0.211				0.792	0.836		0.0	0.084			0	0.0	interacts with		ATAD2 (interacts with) KIF11	0.0	9606.ENSP00000287394	4436722	9606.ENSP00000260731	4434801	0					false	interacts with	ATAD2 (interacts with) KIF11
1223	0.266				0.786	0.836		0.0	0.0			0	0.0	interacts with		KIF15 (interacts with) RAD51AP1	0.0	9606.ENSP00000324020	4439659	9606.ENSP00000228843	4433433	0					false	interacts with	KIF15 (interacts with) RAD51AP1
1224	0.212				0.799	0.835		0.0	0.0			0	0.0	interacts with		DTL (interacts with) FEN1	0.0	9606.ENSP00000355958	4442781	9606.ENSP00000305480	4438133	0					false	interacts with	DTL (interacts with) FEN1
1225	0.266				0.785	0.835		0.0	0.0			0	0.0	interacts with		HMMR (interacts with) FOXM1	0.0	9606.ENSP00000377492	4446202	9606.ENSP00000342307	4441245	0					false	interacts with	HMMR (interacts with) FOXM1
1226	0.348				0.758	0.835		0.0	0.0			0	0.0	interacts with		CKS2 (interacts with) RRM2	0.0	9606.ENSP00000364976	4444630	9606.ENSP00000353770	4442396	0					false	interacts with	CKS2 (interacts with) RRM2
1227	0.0				0.835	0.835		0.0	0.0			0	0.0	interacts with		KIF15 (interacts with) OIP5	0.0	9606.ENSP00000324020	4439659	9606.ENSP00000220514	4433119	0					false	interacts with	KIF15 (interacts with) OIP5
1228	0.212				0.783	0.835		0.0	0.115			0	0.0	interacts with		NUF2 (interacts with) OIP5	0.0	9606.ENSP00000271452	4435979	9606.ENSP00000220514	4433119	0					false	interacts with	NUF2 (interacts with) OIP5
1229	0.049				0.834	0.835		0.0	0.0			0	0.0	interacts with		ASPM (interacts with) SHCBP1	0.0	9606.ENSP00000356379	4442873	9606.ENSP00000306473	4438225	0					false	interacts with	ASPM (interacts with) SHCBP1
1230	0.133				0.817	0.835		0.0	0.0			0	0.0	interacts with		ECT2 (interacts with) SHCBP1	0.0	9606.ENSP00000376457	4446064	9606.ENSP00000306473	4438225	0					false	interacts with	ECT2 (interacts with) SHCBP1
1231	0.356				0.754	0.835		0.0	0.0			0	0.0	interacts with		E2F8 (interacts with) FOXM1	0.0	9606.ENSP00000481103	4451562	9606.ENSP00000342307	4441245	0					false	interacts with	E2F8 (interacts with) FOXM1
1232	0.249				0.788	0.834		0.0	0.0			0	0.0	interacts with		HMMR (interacts with) CKS2	0.0	9606.ENSP00000377492	4446202	9606.ENSP00000364976	4444630	0					false	interacts with	HMMR (interacts with) CKS2
1233	0.205				0.799	0.834		0.0	0.0			0	0.0	interacts with		HMMR (interacts with) ECT2	0.0	9606.ENSP00000377492	4446202	9606.ENSP00000376457	4446064	0					false	interacts with	HMMR (interacts with) ECT2
1234	0.294				0.775	0.834		0.0	0.0			0	0.0	interacts with		RACGAP1 (interacts with) CDCA5	0.0	9606.ENSP00000404190	4448310	9606.ENSP00000275517	4436187	0					false	interacts with	RACGAP1 (interacts with) CDCA5
1235	0.488				0.69	0.834		0.0	0.0			0	0.0	interacts with		TPX2 (interacts with) KIF18A	0.0	9606.ENSP00000300403	4437665	9606.ENSP00000263181	4435208	0					false	interacts with	TPX2 (interacts with) KIF18A
1236	0.28				0.777	0.834		0.0	0.047			0	0.0	interacts with		CDKN3 (interacts with) CKS1B	0.0	9606.ENSP00000335357	4440665	9606.ENSP00000311083	4438654	0					false	interacts with	CDKN3 (interacts with) CKS1B
1237	0.921				0.18	0.833		0.8	0.0			0	0.979	interacts with		CYP2C8 (interacts with) CYP2C9	0.0	9606.ENSP00000360317	4443714	9606.ENSP00000260682	4434798						false	interacts with	CYP2C8 (interacts with) CYP2C9
1238	0.089				0.824	0.833		0.0	0.0			0	0.0	interacts with		PBK (interacts with) RAD51AP1	0.0	9606.ENSP00000428489	4449452	9606.ENSP00000228843	4433433	0					false	interacts with	PBK (interacts with) RAD51AP1
1240	0.669				0.83	0.833		0.0	0.0			0	0.97	interacts with		MT1G (interacts with) MT1X	0.0	9606.ENSP00000391397	4447689	9606.ENSP00000377995	4446278	0					false	interacts with	MT1G (interacts with) MT1X
1241	0.269				0.781	0.833		0.0	0.0			0	0.0	interacts with		UBE2T (interacts with) DTL	0.0	9606.ENSP00000356243	4442849	9606.ENSP00000355958	4442781	0					false	interacts with	UBE2T (interacts with) DTL
1242	0.085				0.825	0.833		0.0	0.0			0	0.0	interacts with		FANCI (interacts with) OIP5	0.0	9606.ENSP00000310842	4438638	9606.ENSP00000220514	4433119	0					false	interacts with	FANCI (interacts with) OIP5
1243	0.215				0.795	0.832		0.0	0.0			0	0.0	interacts with		ZWINT (interacts with) NCAPG	0.0	9606.ENSP00000363055	4444294	9606.ENSP00000251496	4434176	0					false	interacts with	ZWINT (interacts with) NCAPG
1244	0.376				0.742	0.832		0.0	0.0			0	0.0	interacts with		CKS1B (interacts with) AURKA	0.0	9606.ENSP00000311083	4438654	9606.ENSP00000216911	4432988	0					false	interacts with	CKS1B (interacts with) AURKA
1245	0.31				0.767	0.832		0.0	0.0			0	0.0	interacts with		NEK2 (interacts with) CDCA5	0.0	9606.ENSP00000355966	4442784	9606.ENSP00000275517	4436187	0					false	interacts with	NEK2 (interacts with) CDCA5
1246	0.151				0.81	0.832		0.0	0.0			0	0.0	interacts with		FANCI (interacts with) DLGAP5	0.0	9606.ENSP00000310842	4438638	9606.ENSP00000247191	4434015	0					false	interacts with	FANCI (interacts with) DLGAP5
1247	0.381				0.727	0.832		0.0	0.084			0	0.0	interacts with		UBE2C (interacts with) FEN1	0.0	9606.ENSP00000348838	4441865	9606.ENSP00000305480	4438133	0					false	interacts with	UBE2C (interacts with) FEN1
1248	0.33				0.759	0.832		0.0	0.0			0	0.0	interacts with		TOP2A (interacts with) CDCA5	0.0	9606.ENSP00000411532	4448614	9606.ENSP00000275517	4436187	0					false	interacts with	TOP2A (interacts with) CDCA5
1249	0.237				0.789	0.832		0.0	0.0			0	0.0	interacts with		HMMR (interacts with) ZWINT	0.0	9606.ENSP00000377492	4446202	9606.ENSP00000363055	4444294	0					false	interacts with	HMMR (interacts with) ZWINT
1250	0.251				0.785	0.832		0.0	0.0			0	0.0	interacts with		DTL (interacts with) CDKN3	0.0	9606.ENSP00000355958	4442781	9606.ENSP00000335357	4440665	0					false	interacts with	DTL (interacts with) CDKN3
1251	0.63				0.829	0.831		0.0	0.0			0	0.973	interacts with		MT1X (interacts with) MT1H	0.0	9606.ENSP00000377995	4446278	9606.ENSP00000330587	4440195	0					false	interacts with	MT1X (interacts with) MT1H
1252	0.255				0.783	0.831		0.0	0.0			0	0.0	interacts with		UBE2C (interacts with) FANCI	0.0	9606.ENSP00000348838	4441865	9606.ENSP00000310842	4438638	0					false	interacts with	UBE2C (interacts with) FANCI
1253	0.386				0.535	0.831		0.0	0.457			0	0.0	interacts with		CKS2 (interacts with) CDC6	0.0	9606.ENSP00000364976	4444630	9606.ENSP00000209728	4432832	0					false	interacts with	CKS2 (interacts with) CDC6
1254	0.069				0.826	0.831		0.0	0.0			0	0.0	interacts with		TOP2A (interacts with) OIP5	0.0	9606.ENSP00000411532	4448614	9606.ENSP00000220514	4433119	0					false	interacts with	TOP2A (interacts with) OIP5
1256	0.57				0.829	0.831		0.0	0.0			0	0.975	interacts with		MT1H (interacts with) MT1E	0.0	9606.ENSP00000330587	4440195	9606.ENSP00000307706	4438349	0					false	interacts with	MT1H (interacts with) MT1E
1257	0.59				0.828	0.83		0.0	0.0			0	0.973	interacts with		MT1X (interacts with) MT1E	0.0	9606.ENSP00000377995	4446278	9606.ENSP00000307706	4438349	0					false	interacts with	MT1X (interacts with) MT1E
1258	0.109				0.817	0.83		0.0	0.0			0	0.0	interacts with		NUSAP1 (interacts with) CDKN3	0.0	9606.ENSP00000453403	4450429	9606.ENSP00000335357	4440665	0					false	interacts with	NUSAP1 (interacts with) CDKN3
1259	0.119				0.814	0.829		0.0	0.0			0	0.0	interacts with		ASPM (interacts with) CDC6	0.0	9606.ENSP00000356379	4442873	9606.ENSP00000209728	4432832	0					false	interacts with	ASPM (interacts with) CDC6
1260	0.162				0.805	0.829		0.0	0.0			0	0.0	interacts with		ECT2 (interacts with) DLGAP5	0.0	9606.ENSP00000376457	4446064	9606.ENSP00000247191	4434015	0					false	interacts with	ECT2 (interacts with) DLGAP5
1261	0.294				0.766	0.829		0.0	0.051			0	0.0	interacts with		FOXM1 (interacts with) MCM2	0.0	9606.ENSP00000342307	4441245	9606.ENSP00000265056	4435544	0					false	interacts with	FOXM1 (interacts with) MCM2
1264	0.805				0.153	0.828		0.0	0.0			0	0.0	interacts with		SLC22A7 (interacts with) SLCO1B1	0.0	9606.ENSP00000361666	4443974	9606.ENSP00000256958	4434521	0					false	interacts with	SLC22A7 (interacts with) SLCO1B1
1265	0.198				0.794	0.828		0.0	0.0			0	0.0	interacts with		FANCI (interacts with) AURKA	0.0	9606.ENSP00000310842	4438638	9606.ENSP00000216911	4432988	0					false	interacts with	FANCI (interacts with) AURKA
1266	0.848				0.19	0.828		0.65	0.0			0	0.63	interacts with		CYP3A4 (interacts with) CYP2C18	0.0	9606.ENSP00000337915	4440831	9606.ENSP00000285979	4436654						false	interacts with	CYP3A4 (interacts with) CYP2C18
1267	0.167				0.802	0.828		0.0	0.0			0	0.0	interacts with		FEN1 (interacts with) TPX2	0.0	9606.ENSP00000305480	4438133	9606.ENSP00000300403	4437665	0					false	interacts with	FEN1 (interacts with) TPX2
1268	0.127				0.811	0.828		0.0	0.0			0	0.0	interacts with		PRC1 (interacts with) FANCI	0.0	9606.ENSP00000377793	4446249	9606.ENSP00000310842	4438638	0					false	interacts with	PRC1 (interacts with) FANCI
1269	0.454				0.698	0.828		0.0	0.0			0	0.0	interacts with		TK1 (interacts with) CCNA2	0.0	9606.ENSP00000301634	4437779	9606.ENSP00000274026	4436109	0					false	interacts with	TK1 (interacts with) CCNA2
1270	0.163				0.803	0.828		0.0	0.0			0	0.0	interacts with		DLGAP5 (interacts with) TRIP13	0.0	9606.ENSP00000247191	4434015	9606.ENSP00000166345	4432699	0					false	interacts with	DLGAP5 (interacts with) TRIP13
1271	0.175				0.799	0.828		0.0	0.0			0	0.0	interacts with		FOXM1 (interacts with) TRIP13	0.0	9606.ENSP00000342307	4441245	9606.ENSP00000166345	4432699	0					false	interacts with	FOXM1 (interacts with) TRIP13
1272	0.106				0.816	0.828		0.0	0.0			0	0.0	interacts with		DLGAP5 (interacts with) RAD51AP1	0.0	9606.ENSP00000247191	4434015	9606.ENSP00000228843	4433433	0					false	interacts with	DLGAP5 (interacts with) RAD51AP1
1273	0.218				0.788	0.827		0.0	0.0			0	0.0	interacts with		HMMR (interacts with) TRIP13	0.0	9606.ENSP00000377492	4446202	9606.ENSP00000166345	4432699	0					false	interacts with	HMMR (interacts with) TRIP13
1274	0.309				0.76	0.827		0.0	0.0			0	0.0	interacts with		NEK2 (interacts with) RAD51AP1	0.0	9606.ENSP00000355966	4442784	9606.ENSP00000228843	4433433	0					false	interacts with	NEK2 (interacts with) RAD51AP1
1275	0.116				0.812	0.827		0.0	0.0			0	0.0	interacts with		PRC1 (interacts with) DTL	0.0	9606.ENSP00000377793	4446249	9606.ENSP00000355958	4442781	0					false	interacts with	PRC1 (interacts with) DTL
1276	0.0				0.827	0.827		0.0	0.0			0	0.0	interacts with		ASPM (interacts with) RAD51AP1	0.0	9606.ENSP00000356379	4442873	9606.ENSP00000228843	4433433	0					false	interacts with	ASPM (interacts with) RAD51AP1
1277	0.144				0.803	0.826		0.0	0.05			0	0.0	interacts with		ASPM (interacts with) TRIP13	0.0	9606.ENSP00000356379	4442873	9606.ENSP00000166345	4432699	0					false	interacts with	ASPM (interacts with) TRIP13
1278	0.229				0.784	0.826		0.0	0.0			0	0.0	interacts with		SHCBP1 (interacts with) DLGAP5	0.0	9606.ENSP00000306473	4438225	9606.ENSP00000247191	4434015	0					false	interacts with	SHCBP1 (interacts with) DLGAP5
1279	0.312				0.671	0.826		0.0	0.294			0	0.0	interacts with		FANCI (interacts with) MCM2	0.0	9606.ENSP00000310842	4438638	9606.ENSP00000265056	4435544	0					false	interacts with	FANCI (interacts with) MCM2
1281	0.115				0.812	0.826		0.0	0.0			0	0.0	interacts with		MS4A6A (interacts with) CD163	0.0	9606.ENSP00000392770	4447767	9606.ENSP00000352071	4442211	0					false	interacts with	MS4A6A (interacts with) CD163
1282	0.19				0.795	0.826		0.0	0.0			0	0.0	interacts with		RRM2 (interacts with) FANCI	0.0	9606.ENSP00000353770	4442396	9606.ENSP00000310842	4438638	0					false	interacts with	RRM2 (interacts with) FANCI
1283	0.199				0.792	0.826		0.0	0.0			0	0.0	interacts with		RRM2 (interacts with) RAD51AP1	0.0	9606.ENSP00000353770	4442396	9606.ENSP00000228843	4433433	0					false	interacts with	RRM2 (interacts with) RAD51AP1
1285	0.821				0.063	0.825		0.0	0.0			0	0.0	interacts with		SLC22A7 (interacts with) SLCO1B3	0.0	9606.ENSP00000361666	4443974	9606.ENSP00000261196	4434834	0					false	interacts with	SLC22A7 (interacts with) SLCO1B3
1286	0.175				0.795	0.825		0.0	0.047			0	0.0	interacts with		CKS2 (interacts with) CDKN3	0.0	9606.ENSP00000364976	4444630	9606.ENSP00000335357	4440665	0					false	interacts with	CKS2 (interacts with) CDKN3
1287	0.272				0.738	0.825		0.0	0.157			0	0.0	interacts with		FEN1 (interacts with) CCNB1	0.0	9606.ENSP00000305480	4438133	9606.ENSP00000256442	4434484	0					false	interacts with	FEN1 (interacts with) CCNB1
1288	0.279				0.767	0.824		0.0	0.0			0	0.0	interacts with		ASPM (interacts with) CDCA5	0.0	9606.ENSP00000356379	4442873	9606.ENSP00000275517	4436187	0					false	interacts with	ASPM (interacts with) CDCA5
1289	0.069				0.819	0.824		0.0	0.0			0	0.0	interacts with		PRC1 (interacts with) MKI67	0.0	9606.ENSP00000377793	4446249	9606.ENSP00000357643	4443142	0					false	interacts with	PRC1 (interacts with) MKI67
1290	0.359				0.737	0.824		0.0	0.0			0	0.0	interacts with		ECT2 (interacts with) CENPF	0.0	9606.ENSP00000376457	4446064	9606.ENSP00000355922	4442771	0					false	interacts with	ECT2 (interacts with) CENPF
1291	0.189				0.783	0.824		0.0	0.08			0	0.0	interacts with		ATAD2 (interacts with) CCNA2	0.0	9606.ENSP00000287394	4436722	9606.ENSP00000274026	4436109	0					false	interacts with	ATAD2 (interacts with) CCNA2
1292	0.0				0.824	0.824		0.0	0.0			0	0.0	interacts with		PTTG1 (interacts with) OIP5	0.0	9606.ENSP00000377536	4446209	9606.ENSP00000220514	4433119	0					false	interacts with	PTTG1 (interacts with) OIP5
1293	0.349				0.739	0.823		0.0	0.0			0	0.0	interacts with		UBE2C (interacts with) TK1	0.0	9606.ENSP00000348838	4441865	9606.ENSP00000301634	4437779	0					false	interacts with	UBE2C (interacts with) TK1
1294	0.362				0.734	0.823		0.0	0.0			0	0.0	interacts with		E2F8 (interacts with) CDC20	0.0	9606.ENSP00000481103	4451562	9606.ENSP00000361540	4443940	0					false	interacts with	E2F8 (interacts with) CDC20
1295	0.244				0.775	0.823		0.0	0.0			0	0.0	interacts with		SHCBP1 (interacts with) CDCA5	0.0	9606.ENSP00000306473	4438225	9606.ENSP00000275517	4436187	0					false	interacts with	SHCBP1 (interacts with) CDCA5
1296	0.408				0.714	0.823		0.0	0.0			0	0.0	interacts with		RACGAP1 (interacts with) CENPF	0.0	9606.ENSP00000404190	4448310	9606.ENSP00000355922	4442771	0					false	interacts with	RACGAP1 (interacts with) CENPF
1297	0.555				0.583	0.823		0.0	0.123			0	0.0	interacts with		FOXM1 (interacts with) CDC6	0.0	9606.ENSP00000342307	4441245	9606.ENSP00000209728	4432832	0					false	interacts with	FOXM1 (interacts with) CDC6
1298	0.203				0.787	0.823		0.0	0.0			0	0.0	interacts with		CENPF (interacts with) TRIP13	0.0	9606.ENSP00000355922	4442771	9606.ENSP00000166345	4432699	0					false	interacts with	CENPF (interacts with) TRIP13
1299	0.713				0.089	0.823		0.0	0.379			0	0.0	interacts with		THBS1 (interacts with) DCN	0.0	9606.ENSP00000260356	4434771	9606.ENSP00000052754	4432629	0					false	interacts with	THBS1 (interacts with) DCN
1300	0.187				0.79	0.822		0.0	0.0			0	0.0	interacts with		CENPF (interacts with) FANCI	0.0	9606.ENSP00000355922	4442771	9606.ENSP00000310842	4438638	0					false	interacts with	CENPF (interacts with) FANCI
1301	0.272				0.765	0.822		0.0	0.0			0	0.0	interacts with		CDCA5 (interacts with) AURKA	0.0	9606.ENSP00000275517	4436187	9606.ENSP00000216911	4432988	0					false	interacts with	CDCA5 (interacts with) AURKA
1302	0.368				0.728	0.821		0.0	0.0			0	0.0	interacts with		ECT2 (interacts with) NUF2	0.0	9606.ENSP00000376457	4446064	9606.ENSP00000271452	4435979	0					false	interacts with	ECT2 (interacts with) NUF2
1303	0.494				0.063	0.821		0.65	0.0			0	0.0	interacts with		ALDH3A1 (interacts with) ADH4	0.048	9606.ENSP00000411821	4448623	9606.ENSP00000265512	4435613	0					false	interacts with	ALDH3A1 (interacts with) ADH4
1304	0.51				0.649	0.821		0.0	0.0			0	0.0	interacts with		ZWINT (interacts with) NEK2	0.0	9606.ENSP00000363055	4444294	9606.ENSP00000355966	4442784	0					false	interacts with	ZWINT (interacts with) NEK2
1305	0.163				0.795	0.821		0.0	0.0			0	0.0	interacts with		DTL (interacts with) FOXM1	0.0	9606.ENSP00000355958	4442781	9606.ENSP00000342307	4441245	0					false	interacts with	DTL (interacts with) FOXM1
1306	0.218				0.779	0.82		0.0	0.0			0	0.0	interacts with		SHCBP1 (interacts with) BIRC5	0.0	9606.ENSP00000306473	4438225	9606.ENSP00000301633	4437778	0					false	interacts with	SHCBP1 (interacts with) BIRC5
1307	0.246				0.771	0.82		0.0	0.0			0	0.0	interacts with		CKS2 (interacts with) NUF2	0.0	9606.ENSP00000364976	4444630	9606.ENSP00000271452	4435979	0					false	interacts with	CKS2 (interacts with) NUF2
1308	0.284				0.758	0.82		0.0	0.0			0	0.0	interacts with		MELK (interacts with) SPDL1	0.0	9606.ENSP00000298048	4437455	9606.ENSP00000265295	4435578	0					false	interacts with	MELK (interacts with) SPDL1
1309	0.327				0.743	0.819		0.0	0.0			0	0.0	interacts with		ZWINT (interacts with) AURKA	0.0	9606.ENSP00000363055	4444294	9606.ENSP00000216911	4432988	0					false	interacts with	ZWINT (interacts with) AURKA
1310	0.176				0.789	0.819		0.0	0.0			0	0.0	interacts with		CDCA5 (interacts with) OIP5	0.0	9606.ENSP00000275517	4436187	9606.ENSP00000220514	4433119	0					false	interacts with	CDCA5 (interacts with) OIP5
1311	0.21				0.781	0.819		0.0	0.0			0	0.0	interacts with		PTTG1 (interacts with) TRIP13	0.0	9606.ENSP00000377536	4446209	9606.ENSP00000166345	4432699	0					false	interacts with	PTTG1 (interacts with) TRIP13
1312	0.23				0.775	0.819		0.0	0.0			0	0.0	interacts with		FANCI (interacts with) BIRC5	0.0	9606.ENSP00000310842	4438638	9606.ENSP00000301633	4437778	0					false	interacts with	FANCI (interacts with) BIRC5
1313	0.228				0.776	0.819		0.0	0.0			0	0.0	interacts with		ZWINT (interacts with) KIF15	0.0	9606.ENSP00000363055	4444294	9606.ENSP00000324020	4439659	0					false	interacts with	ZWINT (interacts with) KIF15
1314	0.163				0.783	0.818		0.0	0.081			0	0.0	interacts with		ASPM (interacts with) UBE2T	0.0	9606.ENSP00000356379	4442873	9606.ENSP00000356243	4442849	0					false	interacts with	ASPM (interacts with) UBE2T
1315	0.165				0.791	0.818		0.0	0.0			0	0.0	interacts with		PBK (interacts with) FANCI	0.0	9606.ENSP00000428489	4449452	9606.ENSP00000310842	4438638	0					false	interacts with	PBK (interacts with) FANCI
1316	0.0				0.818	0.818		0.0	0.0			0	0.0	interacts with		DTL (interacts with) OIP5	0.0	9606.ENSP00000355958	4442781	9606.ENSP00000220514	4433119	0					false	interacts with	DTL (interacts with) OIP5
1317	0.198				0.782	0.818		0.0	0.0			0	0.0	interacts with		ZWINT (interacts with) MCM2	0.0	9606.ENSP00000363055	4444294	9606.ENSP00000265056	4435544	0					false	interacts with	ZWINT (interacts with) MCM2
1318	0.199				0.782	0.818		0.0	0.0			0	0.0	interacts with		RRM2 (interacts with) ATAD2	0.0	9606.ENSP00000353770	4442396	9606.ENSP00000287394	4436722	0					false	interacts with	RRM2 (interacts with) ATAD2
1319	0.0				0.817	0.817		0.0	0.0			0	0.0	interacts with		DTL (interacts with) MAD2L1	0.0	9606.ENSP00000355958	4442781	9606.ENSP00000296509	4437296	0					false	interacts with	DTL (interacts with) MAD2L1
1320	0.116				0.783	0.817		0.0	0.124			0	0.0	interacts with		CDKN3 (interacts with) KIF15	0.0	9606.ENSP00000335357	4440665	9606.ENSP00000324020	4439659	0					false	interacts with	CDKN3 (interacts with) KIF15
1321	0.0				0.817	0.817		0.0	0.0			0	0.0	interacts with		ZWINT (interacts with) DTL	0.0	9606.ENSP00000363055	4444294	9606.ENSP00000355958	4442781	0					false	interacts with	ZWINT (interacts with) DTL
1322	0.073				0.087	0.816		0.8	0.0			0	0.0	interacts with		XDH (interacts with) CYP2A6	0.0	9606.ENSP00000368727	4445208	9606.ENSP00000301141	4437722	0					false	interacts with	XDH (interacts with) CYP2A6
1323	0.165				0.78	0.816		0.0	0.081			0	0.0	interacts with		CDKN3 (interacts with) FEN1	0.0	9606.ENSP00000335357	4440665	9606.ENSP00000305480	4438133	0					false	interacts with	CDKN3 (interacts with) FEN1
1324	0.157				0.789	0.815		0.0	0.0			0	0.0	interacts with		NEK2 (interacts with) CDKN3	0.0	9606.ENSP00000355966	4442784	9606.ENSP00000335357	4440665	0					false	interacts with	NEK2 (interacts with) CDKN3
1325	0.082				0.807	0.815		0.0	0.0			0	0.0	interacts with		HMMR (interacts with) RAD51AP1	0.0	9606.ENSP00000377492	4446202	9606.ENSP00000228843	4433433	0					false	interacts with	HMMR (interacts with) RAD51AP1
1326	0.058				0.812	0.815		0.0	0.0			0	0.0	interacts with		DTL (interacts with) TRIP13	0.0	9606.ENSP00000355958	4442781	9606.ENSP00000166345	4432699	0					false	interacts with	DTL (interacts with) TRIP13
1327	0.229				0.769	0.814		0.0	0.0			0	0.0	interacts with		KIF4A (interacts with) RAD51AP1	0.0	9606.ENSP00000363524	4444386	9606.ENSP00000228843	4433433	0					false	interacts with	KIF4A (interacts with) RAD51AP1
1328	0.311				0.741	0.814		0.0	0.0			0	0.0	interacts with		KIF4A (interacts with) ZWINT	0.0	9606.ENSP00000363524	4444386	9606.ENSP00000363055	4444294	0					false	interacts with	KIF4A (interacts with) ZWINT
1329	0.122				0.797	0.814		0.0	0.0			0	0.0	interacts with		ECT2 (interacts with) SPDL1	0.0	9606.ENSP00000376457	4446064	9606.ENSP00000265295	4435578	0					false	interacts with	ECT2 (interacts with) SPDL1
1330	0.206				0.775	0.814		0.0	0.0			0	0.0	interacts with		SHCBP1 (interacts with) CCNB1	0.0	9606.ENSP00000306473	4438225	9606.ENSP00000256442	4434484	0					false	interacts with	SHCBP1 (interacts with) CCNB1
1331	0.086				0.803	0.813		0.0	0.0			0	0.0	interacts with		FANCI (interacts with) TPX2	0.0	9606.ENSP00000310842	4438638	9606.ENSP00000300403	4437665	0					false	interacts with	FANCI (interacts with) TPX2
1332	0.0				0.813	0.813		0.0	0.0			0	0.0	interacts with		RAD51AP1 (interacts with) OIP5	0.0	9606.ENSP00000228843	4433433	9606.ENSP00000220514	4433119	0					false	interacts with	RAD51AP1 (interacts with) OIP5
1333	0.058				0.809	0.813		0.0	0.0			0	0.0	interacts with		CDKN3 (interacts with) ANLN	0.0	9606.ENSP00000335357	4440665	9606.ENSP00000265748	4435644	0					false	interacts with	CDKN3 (interacts with) ANLN
1334	0.188				0.779	0.813		0.0	0.0			0	0.0	interacts with		RAD51AP1 (interacts with) AURKA	0.0	9606.ENSP00000228843	4433433	9606.ENSP00000216911	4432988	0					false	interacts with	RAD51AP1 (interacts with) AURKA
1335	0.042				0.813	0.813		0.0	0.0			0	0.0	interacts with		DTL (interacts with) KIF15	0.0	9606.ENSP00000355958	4442781	9606.ENSP00000324020	4439659	0					false	interacts with	DTL (interacts with) KIF15
1336	0.089				0.802	0.812		0.0	0.0			0	0.0	interacts with		DTL (interacts with) AURKA	0.0	9606.ENSP00000355958	4442781	9606.ENSP00000216911	4432988	0					false	interacts with	DTL (interacts with) AURKA
1337	0.247				0.76	0.812		0.0	0.0			0	0.0	interacts with		FAM83D (interacts with) CDC20	0.0	9606.ENSP00000481110	4451564	9606.ENSP00000361540	4443940	0					false	interacts with	FAM83D (interacts with) CDC20
1338	0.132				0.792	0.812		0.0	0.0			0	0.0	interacts with		UBE2C (interacts with) OIP5	0.0	9606.ENSP00000348838	4441865	9606.ENSP00000220514	4433119	0					false	interacts with	UBE2C (interacts with) OIP5
1339	0.304				0.73	0.812		0.0	0.079			0	0.0	interacts with		UBE2T (interacts with) MELK	0.0	9606.ENSP00000356243	4442849	9606.ENSP00000298048	4437455	0					false	interacts with	UBE2T (interacts with) MELK
1340	0.122				0.793	0.811		0.0	0.0			0	0.0	interacts with		CDKN3 (interacts with) NUF2	0.0	9606.ENSP00000335357	4440665	9606.ENSP00000271452	4435979	0					false	interacts with	CDKN3 (interacts with) NUF2
1341	0.084				0.802	0.811		0.0	0.0			0	0.0	interacts with		OIP5 (interacts with) AURKA	0.0	9606.ENSP00000220514	4433119	9606.ENSP00000216911	4432988	0					false	interacts with	OIP5 (interacts with) AURKA
1342	0.146				0.788	0.811		0.0	0.0			0	0.0	interacts with		NEK2 (interacts with) DTL	0.0	9606.ENSP00000355966	4442784	9606.ENSP00000355958	4442781	0					false	interacts with	NEK2 (interacts with) DTL
1343	0.079				0.782	0.811		0.0	0.134			0	0.0	interacts with		ASPM (interacts with) ATAD2	0.0	9606.ENSP00000356379	4442873	9606.ENSP00000287394	4436722	0					false	interacts with	ASPM (interacts with) ATAD2
1344	0.065				0.806	0.81		0.0	0.0			0	0.0	interacts with		ZWINT (interacts with) CDKN3	0.0	9606.ENSP00000363055	4444294	9606.ENSP00000335357	4440665	0					false	interacts with	ZWINT (interacts with) CDKN3
1345	0.403				0.695	0.81		0.0	0.0			0	0.0	interacts with		NUSAP1 (interacts with) KIF18A	0.0	9606.ENSP00000453403	4450429	9606.ENSP00000263181	4435208	0					false	interacts with	NUSAP1 (interacts with) KIF18A
1346	0.148				0.786	0.81		0.0	0.0			0	0.0	interacts with		DTL (interacts with) UBE2C	0.0	9606.ENSP00000355958	4442781	9606.ENSP00000348838	4441865	0					false	interacts with	DTL (interacts with) UBE2C
1347	0.189				0.775	0.81		0.0	0.0			0	0.0	interacts with		PTTG1 (interacts with) FEN1	0.0	9606.ENSP00000377536	4446209	9606.ENSP00000305480	4438133	0					false	interacts with	PTTG1 (interacts with) FEN1
1348	0.21				0.769	0.81		0.0	0.0			0	0.0	interacts with		NUSAP1 (interacts with) CKS1B	0.0	9606.ENSP00000453403	4450429	9606.ENSP00000311083	4438654	0					false	interacts with	NUSAP1 (interacts with) CKS1B
1349	0.427				0.681	0.809		0.0	0.0			0	0.0	interacts with		CENPF (interacts with) CDC6	0.0	9606.ENSP00000355922	4442771	9606.ENSP00000209728	4432832	0					false	interacts with	CENPF (interacts with) CDC6
1350	0.165				0.78	0.809		0.0	0.0			0	0.0	interacts with		PTTG1 (interacts with) DTL	0.0	9606.ENSP00000377536	4446209	9606.ENSP00000355958	4442781	0					false	interacts with	PTTG1 (interacts with) DTL
1351	0.331				0.726	0.809		0.0	0.0			0	0.0	interacts with		TTK (interacts with) MCM2	0.0	9606.ENSP00000358813	4443396	9606.ENSP00000265056	4435544	0					false	interacts with	TTK (interacts with) MCM2
1352	0.39				0.696	0.809		0.0	0.05			0	0.0	interacts with		BUB1B (interacts with) MCM2	0.0	9606.ENSP00000287598	4436731	9606.ENSP00000265056	4435544	0					false	interacts with	BUB1B (interacts with) MCM2
1353	0.323				0.73	0.809		0.0	0.0			0	0.0	interacts with		KIF4A (interacts with) CDCA5	0.0	9606.ENSP00000363524	4444386	9606.ENSP00000275517	4436187	0					false	interacts with	KIF4A (interacts with) CDCA5
1354	0.796				0.103	0.809		0.0	0.0			0	0.0	interacts with		CYP3A4 (interacts with) SLCO1B1	0.0	9606.ENSP00000337915	4440831	9606.ENSP00000256958	4434521	0					false	interacts with	CYP3A4 (interacts with) SLCO1B1
1355	0.108				0.795	0.809		0.0	0.0			0	0.0	interacts with		RACGAP1 (interacts with) CDKN3	0.0	9606.ENSP00000404190	4448310	9606.ENSP00000335357	4440665	0					false	interacts with	RACGAP1 (interacts with) CDKN3
1356	0.195				0.772	0.809		0.0	0.0			0	0.0	interacts with		CCNB1 (interacts with) RAD51AP1	0.0	9606.ENSP00000256442	4434484	9606.ENSP00000228843	4433433	0					false	interacts with	CCNB1 (interacts with) RAD51AP1
1357	0.188				0.774	0.809		0.0	0.0			0	0.0	interacts with		MAD2L1 (interacts with) ATAD2	0.0	9606.ENSP00000296509	4437296	9606.ENSP00000287394	4436722	0					false	interacts with	MAD2L1 (interacts with) ATAD2
1358	0.269				0.748	0.808		0.0	0.0			0	0.0	interacts with		TPX2 (interacts with) CDCA5	0.0	9606.ENSP00000300403	4437665	9606.ENSP00000275517	4436187	0					false	interacts with	TPX2 (interacts with) CDCA5
1359	0.292				0.74	0.808		0.0	0.0			0	0.0	interacts with		RRM2 (interacts with) NUF2	0.0	9606.ENSP00000353770	4442396	9606.ENSP00000271452	4435979	0					false	interacts with	RRM2 (interacts with) NUF2
1360	0.148				0.784	0.808		0.0	0.0			0	0.0	interacts with		TPX2 (interacts with) ATAD2	0.0	9606.ENSP00000300403	4437665	9606.ENSP00000287394	4436722	0					false	interacts with	TPX2 (interacts with) ATAD2
1361	0.187				0.773	0.808		0.0	0.0			0	0.0	interacts with		E2F8 (interacts with) TTK	0.0	9606.ENSP00000481103	4451562	9606.ENSP00000358813	4443396	0					false	interacts with	E2F8 (interacts with) TTK
1362	0.0				0.808	0.808		0.0	0.0			0	0.0	interacts with		EZH2 (interacts with) NCAPG	0.0	9606.ENSP00000320147	4439336	9606.ENSP00000251496	4434176	0					false	interacts with	EZH2 (interacts with) NCAPG
1363	0.0				0.808	0.808		0.0	0.0			0	0.0	interacts with		PRC1 (interacts with) TRIP13	0.0	9606.ENSP00000377793	4446249	9606.ENSP00000166345	4432699	0					false	interacts with	PRC1 (interacts with) TRIP13
1364	0.287				0.74	0.807		0.0	0.0			0	0.0	interacts with		NEK2 (interacts with) ANLN	0.0	9606.ENSP00000355966	4442784	9606.ENSP00000265748	4435644	0					false	interacts with	NEK2 (interacts with) ANLN
1365	0.284				0.715	0.807		0.0	0.131			0	0.0	interacts with		FEN1 (interacts with) BUB1B	0.0	9606.ENSP00000305480	4438133	9606.ENSP00000287598	4436731	0					false	interacts with	FEN1 (interacts with) BUB1B
1366	0.073				0.8	0.806		0.0	0.0			0	0.0	interacts with		CDC20 (interacts with) OIP5	0.0	9606.ENSP00000361540	4443940	9606.ENSP00000220514	4433119	0					false	interacts with	CDC20 (interacts with) OIP5
1367	0.151				0.771	0.805		0.0	0.081			0	0.0	interacts with		SHCBP1 (interacts with) KIF11	0.0	9606.ENSP00000306473	4438225	9606.ENSP00000260731	4434801	0					false	interacts with	SHCBP1 (interacts with) KIF11
1368	0.0				0.805	0.805		0.0	0.0			0	0.0	interacts with		HMMR (interacts with) DTL	0.0	9606.ENSP00000377492	4446202	9606.ENSP00000355958	4442781	0					false	interacts with	HMMR (interacts with) DTL
1369	0.278				0.741	0.805		0.0	0.0			0	0.0	interacts with		PBK (interacts with) CDCA5	0.0	9606.ENSP00000428489	4449452	9606.ENSP00000275517	4436187	0					false	interacts with	PBK (interacts with) CDCA5
1370	0.05				0.059	0.805		0.8	0.0			0	0.0	interacts with		CNDP1 (interacts with) GLS2	0.0	9606.ENSP00000351682	4442175	9606.ENSP00000310447	4438590	0					false	interacts with	CNDP1 (interacts with) GLS2
1371	0.403				0.685	0.804		0.0	0.0			0	0.0	interacts with		NEK2 (interacts with) KIF18A	0.0	9606.ENSP00000355966	4442784	9606.ENSP00000263181	4435208	0					false	interacts with	NEK2 (interacts with) KIF18A
1372	0.243				0.752	0.804		0.0	0.0			0	0.0	interacts with		KIF4A (interacts with) FANCI	0.0	9606.ENSP00000363524	4444386	9606.ENSP00000310842	4438638	0					false	interacts with	KIF4A (interacts with) FANCI
1373	0.131				0.784	0.804		0.0	0.0			0	0.0	interacts with		CDKN3 (interacts with) RAD51AP1	0.0	9606.ENSP00000335357	4440665	9606.ENSP00000228843	4433433	0					false	interacts with	CDKN3 (interacts with) RAD51AP1
1374	0.18				0.737	0.804		0.0	0.164			0	0.0	interacts with		UBE2T (interacts with) CCNB1	0.0	9606.ENSP00000356243	4442849	9606.ENSP00000256442	4434484	0					false	interacts with	UBE2T (interacts with) CCNB1
1375	0.396				0.687	0.803		0.0	0.0			0	0.0	interacts with		FAM83D (interacts with) BUB1B	0.0	9606.ENSP00000481110	4451564	9606.ENSP00000287598	4436731	0					false	interacts with	FAM83D (interacts with) BUB1B
1376	0.149				0.777	0.802		0.0	0.0			0	0.0	interacts with		ZWINT (interacts with) FANCI	0.0	9606.ENSP00000363055	4444294	9606.ENSP00000310842	4438638	0					false	interacts with	ZWINT (interacts with) FANCI
1377	0.665				0.378	0.802		0.0	0.124			0	0.0	interacts with		E2F8 (interacts with) CDC6	0.0	9606.ENSP00000481103	4451562	9606.ENSP00000209728	4432832	0					false	interacts with	E2F8 (interacts with) CDC6
1378	0.278				0.737	0.802		0.0	0.0			0	0.0	interacts with		ASPM (interacts with) SPDL1	0.0	9606.ENSP00000356379	4442873	9606.ENSP00000265295	4435578	0					false	interacts with	ASPM (interacts with) SPDL1
1379	0.206				0.761	0.802		0.0	0.0			0	0.0	interacts with		ATAD2 (interacts with) RAD51AP1	0.0	9606.ENSP00000287394	4436722	9606.ENSP00000228843	4433433	0					false	interacts with	ATAD2 (interacts with) RAD51AP1
1380	0.054				0.0	0.802		0.8	0.0			0	0.0	interacts with		GLS2 (interacts with) ASPA	0.0	9606.ENSP00000310447	4438590	9606.ENSP00000263080	4435190	0					false	interacts with	GLS2 (interacts with) ASPA
1381	0.186				0.765	0.801		0.0	0.0			0	0.0	interacts with		PTTG1 (interacts with) FANCI	0.0	9606.ENSP00000377536	4446209	9606.ENSP00000310842	4438638	0					false	interacts with	PTTG1 (interacts with) FANCI
1382	0.0				0.801	0.801		0.0	0.0			0	0.0	interacts with		FEN1 (interacts with) MELK	0.0	9606.ENSP00000305480	4438133	9606.ENSP00000298048	4437455	0					false	interacts with	FEN1 (interacts with) MELK
1383	0.047				0.8	0.801		0.0	0.0			0	0.0	interacts with		RACGAP1 (interacts with) DTL	0.0	9606.ENSP00000404190	4448310	9606.ENSP00000355958	4442781	0					false	interacts with	RACGAP1 (interacts with) DTL
1384	0.244				0.748	0.801		0.0	0.0			0	0.0	interacts with		TPX2 (interacts with) CDC6	0.0	9606.ENSP00000300403	4437665	9606.ENSP00000209728	4432832	0					false	interacts with	TPX2 (interacts with) CDC6
1385	0.085				0.79	0.8		0.0	0.0			0	0.0	interacts with		DTL (interacts with) NUF2	0.0	9606.ENSP00000355958	4442781	9606.ENSP00000271452	4435979	0					false	interacts with	DTL (interacts with) NUF2
1386	0.143				0.776	0.8		0.0	0.0			0	0.0	interacts with		ECT2 (interacts with) RAD51AP1	0.0	9606.ENSP00000376457	4446064	9606.ENSP00000228843	4433433	0					false	interacts with	ECT2 (interacts with) RAD51AP1
1387	0.0				0.8	0.8		0.0	0.0			0	0.0	interacts with		KIF4A (interacts with) OIP5	0.0	9606.ENSP00000363524	4444386	9606.ENSP00000220514	4433119	0					false	interacts with	KIF4A (interacts with) OIP5
1388	0.0				0.8	0.8		0.0	0.0			0	0.0	interacts with		PRC1 (interacts with) RAD51AP1	0.0	9606.ENSP00000377793	4446249	9606.ENSP00000228843	4433433	0					false	interacts with	PRC1 (interacts with) RAD51AP1
1389	0.14				0.777	0.8		0.0	0.0			0	0.0	interacts with		ZWINT (interacts with) FOXM1	0.0	9606.ENSP00000363055	4444294	9606.ENSP00000342307	4441245	0					false	interacts with	ZWINT (interacts with) FOXM1
1390	0.37				0.693	0.798		0.0	0.0			0	0.0	interacts with		CDCA5 (interacts with) KIF11	0.0	9606.ENSP00000275517	4436187	9606.ENSP00000260731	4434801	0					false	interacts with	CDCA5 (interacts with) KIF11
1391	0.101				0.784	0.798		0.0	0.0			0	0.0	interacts with		FANCI (interacts with) MAD2L1	0.0	9606.ENSP00000310842	4438638	9606.ENSP00000296509	4437296	0					false	interacts with	FANCI (interacts with) MAD2L1
1392	0.104				0.784	0.798		0.0	0.0			0	0.0	interacts with		ZWINT (interacts with) ASPM	0.0	9606.ENSP00000363055	4444294	9606.ENSP00000356379	4442873	0					false	interacts with	ZWINT (interacts with) ASPM
1393	0.116				0.78	0.797		0.0	0.0			0	0.0	interacts with		PRC1 (interacts with) ZWINT	0.0	9606.ENSP00000377793	4446249	9606.ENSP00000363055	4444294	0					false	interacts with	PRC1 (interacts with) ZWINT
1394	0.24				0.732	0.797		0.0	0.084			0	0.0	interacts with		PBK (interacts with) CDC6	0.0	9606.ENSP00000428489	4449452	9606.ENSP00000209728	4432832	0					false	interacts with	PBK (interacts with) CDC6
1395	0.796				0.0	0.797		0.0	0.0			0	0.0	interacts with		FOS (interacts with) IGF1	0.0	9606.ENSP00000306245	4438204	9606.ENSP00000302665	4437883	0					false	interacts with	FOS (interacts with) IGF1
1396	0.35				0.663	0.797		0.0	0.148			0	0.0	interacts with		BIRC5 (interacts with) MCM2	0.0	9606.ENSP00000301633	4437778	9606.ENSP00000265056	4435544	0					false	interacts with	BIRC5 (interacts with) MCM2
1397	0.096				0.784	0.796		0.0	0.0			0	0.0	interacts with		DTL (interacts with) BIRC5	0.0	9606.ENSP00000355958	4442781	9606.ENSP00000301633	4437778	0					false	interacts with	DTL (interacts with) BIRC5
1398	0.14				0.763	0.796		0.0	0.08			0	0.0	interacts with		BIRC5 (interacts with) TRIP13	0.0	9606.ENSP00000301633	4437778	9606.ENSP00000166345	4432699	0					false	interacts with	BIRC5 (interacts with) TRIP13
1399	0.397				0.619	0.796		0.0	0.186			0	0.0	interacts with		KIF18A (interacts with) AURKA	0.0	9606.ENSP00000263181	4435208	9606.ENSP00000216911	4432988	0					false	interacts with	KIF18A (interacts with) AURKA
1400	0.382				0.684	0.796		0.0	0.0			0	0.0	interacts with		CKS2 (interacts with) ZWINT	0.0	9606.ENSP00000364976	4444630	9606.ENSP00000363055	4444294	0					false	interacts with	CKS2 (interacts with) ZWINT
1401	0.236				0.743	0.795		0.0	0.0			0	0.0	interacts with		TK1 (interacts with) CDCA5	0.0	9606.ENSP00000301634	4437779	9606.ENSP00000275517	4436187	0					false	interacts with	TK1 (interacts with) CDCA5
1402	0.654				0.335	0.795		0.0	0.182			0	0.0	interacts with		CCNE2 (interacts with) MCM2	0.0	9606.ENSP00000429089	4449487	9606.ENSP00000265056	4435544	0					false	interacts with	CCNE2 (interacts with) MCM2
1403	0.554				0.546	0.795		0.0	0.067			0	0.0	interacts with		EZH2 (interacts with) BUB1B	0.0	9606.ENSP00000320147	4439336	9606.ENSP00000287598	4436731	0					false	interacts with	EZH2 (interacts with) BUB1B
1404	0.297				0.719	0.794		0.0	0.0			0	0.0	interacts with		RACGAP1 (interacts with) NUF2	0.0	9606.ENSP00000404190	4448310	9606.ENSP00000271452	4435979	0					false	interacts with	RACGAP1 (interacts with) NUF2
1405	0.361				0.451	0.793		0.0	0.457			0	0.0	interacts with		CKS1B (interacts with) CDC6	0.0	9606.ENSP00000311083	4438654	9606.ENSP00000209728	4432832	0					false	interacts with	CKS1B (interacts with) CDC6
1406	0.248				0.735	0.792		0.0	0.0			0	0.0	interacts with		ECT2 (interacts with) MKI67	0.0	9606.ENSP00000376457	4446064	9606.ENSP00000357643	4443142	0					false	interacts with	ECT2 (interacts with) MKI67
1407	0.545				0.082	0.791		0.54	0.0			0	0.0	interacts with		APOF (interacts with) LCAT	0.0	9606.ENSP00000381250	4446789	9606.ENSP00000264005	4435353	0					false	interacts with	APOF (interacts with) LCAT
1408	0.211				0.746	0.791		0.0	0.0			0	0.0	interacts with		CKS2 (interacts with) TPX2	0.0	9606.ENSP00000364976	4444630	9606.ENSP00000300403	4437665	0					false	interacts with	CKS2 (interacts with) TPX2
1409	0.07				0.773	0.79		0.0	0.084			0	0.0	interacts with		CDKN3 (interacts with) TRIP13	0.0	9606.ENSP00000335357	4440665	9606.ENSP00000166345	4432699	0					false	interacts with	CDKN3 (interacts with) TRIP13
1410	0.438				0.642	0.79		0.0	0.0			0	0.0	interacts with		TK1 (interacts with) CCNB1	0.0	9606.ENSP00000301634	4437779	9606.ENSP00000256442	4434484	0					false	interacts with	TK1 (interacts with) CCNB1
1411	0.546				0.556	0.79		0.0	0.0			0	0.0	interacts with		UBE2C (interacts with) GMNN	0.0	9606.ENSP00000348838	4441865	9606.ENSP00000230056	4433492	0					false	interacts with	UBE2C (interacts with) GMNN
1412	0.167				0.759	0.79		0.0	0.0			0	0.0	interacts with		KIF4A (interacts with) MCM2	0.0	9606.ENSP00000363524	4444386	9606.ENSP00000265056	4435544	0					false	interacts with	KIF4A (interacts with) MCM2
1413	0.082				0.78	0.789		0.0	0.0			0	0.0	interacts with		ZWINT (interacts with) FEN1	0.0	9606.ENSP00000363055	4444294	9606.ENSP00000305480	4438133	0					false	interacts with	ZWINT (interacts with) FEN1
1414	0.0				0.789	0.789		0.0	0.0			0	0.0	interacts with		ANLN (interacts with) TRIP13	0.0	9606.ENSP00000265748	4435644	9606.ENSP00000166345	4432699	0					false	interacts with	ANLN (interacts with) TRIP13
1415	0.05				0.787	0.789		0.0	0.0			0	0.0	interacts with		ATAD2 (interacts with) NCAPG	0.0	9606.ENSP00000287394	4436722	9606.ENSP00000251496	4434176	0					false	interacts with	ATAD2 (interacts with) NCAPG
1417	0.788				0.0	0.788		0.0	0.0			0	0.0	interacts with		SHBG (interacts with) IGF1	0.0	9606.ENSP00000369816	4445394	9606.ENSP00000302665	4437883	0					false	interacts with	SHBG (interacts with) IGF1
1418	0.05				0.786	0.788		0.0	0.0			0	0.0	interacts with		DTL (interacts with) RAD51AP1	0.0	9606.ENSP00000355958	4442781	9606.ENSP00000228843	4433433	0					false	interacts with	DTL (interacts with) RAD51AP1
1419	0.06				0.777	0.787		0.0	0.064			0	0.0	interacts with		ASPM (interacts with) EZH2	0.0	9606.ENSP00000356379	4442873	9606.ENSP00000320147	4439336	0					false	interacts with	ASPM (interacts with) EZH2
1420	0.363				0.664	0.787		0.0	0.084			0	0.0	interacts with		KIF15 (interacts with) ATAD2	0.0	9606.ENSP00000324020	4439659	9606.ENSP00000287394	4436722	0					false	interacts with	KIF15 (interacts with) ATAD2
1422	0.647				0.782	0.786		0.0	0.0			0	0.969	interacts with		MT1X (interacts with) MT1F	0.0	9606.ENSP00000377995	4446278	9606.ENSP00000334872	4440608	0					false	interacts with	MT1X (interacts with) MT1F
1423	0.179				0.749	0.785		0.0	0.0			0	0.0	interacts with		RACGAP1 (interacts with) CKS2	0.0	9606.ENSP00000404190	4448310	9606.ENSP00000364976	4444630	0					false	interacts with	RACGAP1 (interacts with) CKS2
1424	0.057				0.781	0.785		0.0	0.0			0	0.0	interacts with		CDKN3 (interacts with) FANCI	0.0	9606.ENSP00000335357	4440665	9606.ENSP00000310842	4438638	0					false	interacts with	CDKN3 (interacts with) FANCI
1425	0.309				0.702	0.785		0.0	0.0			0	0.0	interacts with		TOP2A (interacts with) EZH2	0.0	9606.ENSP00000411532	4448614	9606.ENSP00000320147	4439336	0					false	interacts with	TOP2A (interacts with) EZH2
1426	0.069				0.777	0.784		0.0	0.0			0	0.0	interacts with		ANLN (interacts with) RAD51AP1	0.0	9606.ENSP00000265748	4435644	9606.ENSP00000228843	4433433	0					false	interacts with	ANLN (interacts with) RAD51AP1
1427	0.63				0.781	0.784		0.0	0.0			0	0.975	interacts with		MT1G (interacts with) MT1E	0.0	9606.ENSP00000391397	4447689	9606.ENSP00000307706	4438349	0					false	interacts with	MT1G (interacts with) MT1E
1428	0.174				0.742	0.784		0.0	0.064			0	0.0	interacts with		UBE2T (interacts with) AURKA	0.0	9606.ENSP00000356243	4442849	9606.ENSP00000216911	4432988	0					false	interacts with	UBE2T (interacts with) AURKA
1429	0.0				0.659	0.784		0.0	0.393			0	0.0	interacts with		UBE2T (interacts with) OIP5	0.0	9606.ENSP00000356243	4442849	9606.ENSP00000220514	4433119	0					false	interacts with	UBE2T (interacts with) OIP5
1430	0.342				0.684	0.784		0.0	0.0			0	0.0	interacts with		FEN1 (interacts with) BIRC5	0.0	9606.ENSP00000305480	4438133	9606.ENSP00000301633	4437778	0					false	interacts with	FEN1 (interacts with) BIRC5
1432	0.738				0.061	0.782		0.0	0.185			0	0.0	interacts with		GPC3 (interacts with) SULF2	0.0	9606.ENSP00000377836	4446259	9606.ENSP00000353007	4442309	0					false	interacts with	GPC3 (interacts with) SULF2
1433	0.353				0.676	0.782		0.0	0.0			0	0.0	interacts with		PTTG1 (interacts with) MCM2	0.0	9606.ENSP00000377536	4446209	9606.ENSP00000265056	4435544	0					false	interacts with	PTTG1 (interacts with) MCM2
1434	0.0				0.782	0.782		0.0	0.0			0	0.0	interacts with		DTL (interacts with) ATAD2	0.0	9606.ENSP00000355958	4442781	9606.ENSP00000287394	4436722	0					false	interacts with	DTL (interacts with) ATAD2
1435	0.245				0.723	0.782		0.0	0.0			0	0.0	interacts with		RRM2 (interacts with) CDCA5	0.0	9606.ENSP00000353770	4442396	9606.ENSP00000275517	4436187	0					false	interacts with	RRM2 (interacts with) CDCA5
1436	0.752				0.779	0.782		0.0	0.0			0	0.976	interacts with		MT1G (interacts with) MT1F	0.0	9606.ENSP00000391397	4447689	9606.ENSP00000334872	4440608	0					false	interacts with	MT1G (interacts with) MT1F
1437	0.186				0.743	0.782		0.0	0.0			0	0.0	interacts with		RRM2 (interacts with) SHCBP1	0.0	9606.ENSP00000353770	4442396	9606.ENSP00000306473	4438225	0					false	interacts with	RRM2 (interacts with) SHCBP1
1438	0.066				0.776	0.782		0.0	0.0			0	0.0	interacts with		KIF4A (interacts with) DTL	0.0	9606.ENSP00000363524	4444386	9606.ENSP00000355958	4442781	0					false	interacts with	KIF4A (interacts with) DTL
1439	0.209				0.735	0.781		0.0	0.0			0	0.0	interacts with		ANLN (interacts with) OIP5	0.0	9606.ENSP00000265748	4435644	9606.ENSP00000220514	4433119	0					false	interacts with	ANLN (interacts with) OIP5
1440	0.0				0.781	0.781		0.0	0.0			0	0.0	interacts with		MCM2 (interacts with) OIP5	0.0	9606.ENSP00000265056	4435544	9606.ENSP00000220514	4433119	0					false	interacts with	MCM2 (interacts with) OIP5
1441	0.111				0.761	0.781		0.0	0.052			0	0.0	interacts with		PBK (interacts with) ATAD2	0.0	9606.ENSP00000428489	4449452	9606.ENSP00000287394	4436722	0					false	interacts with	PBK (interacts with) ATAD2
1442	0.1				0.767	0.781		0.0	0.0			0	0.0	interacts with		CCNA2 (interacts with) SPDL1	0.0	9606.ENSP00000274026	4436109	9606.ENSP00000265295	4435578	0					false	interacts with	CCNA2 (interacts with) SPDL1
1443	0.329				0.686	0.78		0.0	0.0			0	0.0	interacts with		FAM83D (interacts with) AURKA	0.0	9606.ENSP00000481110	4451564	9606.ENSP00000216911	4432988	0					false	interacts with	FAM83D (interacts with) AURKA
1444	0.25				0.718	0.78		0.0	0.0			0	0.0	interacts with		TOP2A (interacts with) KIF18A	0.0	9606.ENSP00000411532	4448614	9606.ENSP00000263181	4435208	0					false	interacts with	TOP2A (interacts with) KIF18A
1445	0.0				0.78	0.78		0.0	0.0			0	0.0	interacts with		FEN1 (interacts with) OIP5	0.0	9606.ENSP00000305480	4438133	9606.ENSP00000220514	4433119	0					false	interacts with	FEN1 (interacts with) OIP5
1446	0.041				0.78	0.78		0.0	0.0			0	0.0	interacts with		FEN1 (interacts with) DLGAP5	0.0	9606.ENSP00000305480	4438133	9606.ENSP00000247191	4434015	0					false	interacts with	FEN1 (interacts with) DLGAP5
1447	0.08				0.769	0.778		0.0	0.0			0	0.0	interacts with		DTL (interacts with) CDCA5	0.0	9606.ENSP00000355958	4442781	9606.ENSP00000275517	4436187	0					false	interacts with	DTL (interacts with) CDCA5
1448	0.255				0.714	0.778		0.0	0.0			0	0.0	interacts with		TOP2A (interacts with) CKS1B	0.0	9606.ENSP00000411532	4448614	9606.ENSP00000311083	4438654	0					false	interacts with	TOP2A (interacts with) CKS1B
1449	0.307				0.692	0.777		0.0	0.0			0	0.0	interacts with		BIRC5 (interacts with) ANLN	0.0	9606.ENSP00000301633	4437778	9606.ENSP00000265748	4435644	0					false	interacts with	BIRC5 (interacts with) ANLN
1450	0.349				0.672	0.777		0.0	0.0			0	0.0	interacts with		CKS2 (interacts with) CENPF	0.0	9606.ENSP00000364976	4444630	9606.ENSP00000355922	4442771	0					false	interacts with	CKS2 (interacts with) CENPF
1451	0.27				0.708	0.777		0.0	0.0			0	0.0	interacts with		ECT2 (interacts with) UBE2C	0.0	9606.ENSP00000376457	4446064	9606.ENSP00000348838	4441865	0					false	interacts with	ECT2 (interacts with) UBE2C
1452	0.225				0.724	0.777		0.0	0.0			0	0.0	interacts with		E2F8 (interacts with) CENPF	0.0	9606.ENSP00000481103	4451562	9606.ENSP00000355922	4442771	0					false	interacts with	E2F8 (interacts with) CENPF
1453	0.188				0.736	0.776		0.0	0.0			0	0.0	interacts with		FAM83D (interacts with) TOP2A	0.0	9606.ENSP00000481110	4451564	9606.ENSP00000411532	4448614	0					false	interacts with	FAM83D (interacts with) TOP2A
1454	0.423				0.563	0.776		0.0	0.182			0	0.0	interacts with		PRC1 (interacts with) KIF18A	0.0	9606.ENSP00000377793	4446249	9606.ENSP00000263181	4435208	0					false	interacts with	PRC1 (interacts with) KIF18A
1455	0.251				0.713	0.776		0.0	0.0			0	0.0	interacts with		RAD51AP1 (interacts with) TRIP13	0.0	9606.ENSP00000228843	4433433	9606.ENSP00000166345	4432699	0					false	interacts with	RAD51AP1 (interacts with) TRIP13
1456	0.772				0.054	0.776		0.0	0.0			0	0.0	interacts with		AFP (interacts with) HGF	0.0	9606.ENSP00000379138	4446452	9606.ENSP00000222390	4433227	0					false	interacts with	AFP (interacts with) HGF
1457	0.144				0.723	0.775		0.0	0.127			0	0.0	interacts with		FOXM1 (interacts with) FANCI	0.0	9606.ENSP00000342307	4441245	9606.ENSP00000310842	4438638	0					false	interacts with	FOXM1 (interacts with) FANCI
1458	0.231				0.719	0.775		0.0	0.0			0	0.0	interacts with		MELK (interacts with) CDC6	0.0	9606.ENSP00000298048	4437455	9606.ENSP00000209728	4432832	0					false	interacts with	MELK (interacts with) CDC6
1459	0.323				0.68	0.774		0.0	0.0			0	0.0	interacts with		PTTG1 (interacts with) ANLN	0.0	9606.ENSP00000377536	4446209	9606.ENSP00000265748	4435644	0					false	interacts with	PTTG1 (interacts with) ANLN
1460	0.186				0.734	0.774		0.0	0.0			0	0.0	interacts with		ZWINT (interacts with) CDC6	0.0	9606.ENSP00000363055	4444294	9606.ENSP00000209728	4432832	0					false	interacts with	ZWINT (interacts with) CDC6
1461	0.294				0.693	0.774		0.0	0.0			0	0.0	interacts with		UBE2C (interacts with) RAD51AP1	0.0	9606.ENSP00000348838	4441865	9606.ENSP00000228843	4433433	0					false	interacts with	UBE2C (interacts with) RAD51AP1
1462	0.258				0.693	0.773		0.0	0.08			0	0.0	interacts with		LPA (interacts with) C9	0.0	9606.ENSP00000321334	4439432	9606.ENSP00000263408	4435259	0					false	interacts with	LPA (interacts with) C9
1465	0.669				0.771	0.773		0.0	0.0			0	0.981	interacts with		MAGEA6 (interacts with) MAGEA12	0.0	9606.ENSP00000480637	4451513	9606.ENSP00000377478	4446200	0					false	interacts with	MAGEA6 (interacts with) MAGEA12
1466	0.236				0.703	0.773		0.0	0.082			0	0.0	interacts with		NEK2 (interacts with) TRIP13	0.0	9606.ENSP00000355966	4442784	9606.ENSP00000166345	4432699	0					false	interacts with	NEK2 (interacts with) TRIP13
1467	0.419				0.606	0.773		0.0	0.085			0	0.0	interacts with		EZH2 (interacts with) CCNA2	0.0	9606.ENSP00000320147	4439336	9606.ENSP00000274026	4436109	0					false	interacts with	EZH2 (interacts with) CCNA2
1468	0.204				0.726	0.772		0.0	0.0			0	0.0	interacts with		CDC20 (interacts with) FANCI	0.0	9606.ENSP00000361540	4443940	9606.ENSP00000310842	4438638	0					false	interacts with	CDC20 (interacts with) FANCI
1469	0.272				0.699	0.772		0.0	0.0			0	0.0	interacts with		CDCA5 (interacts with) DLGAP5	0.0	9606.ENSP00000275517	4436187	9606.ENSP00000247191	4434015	0					false	interacts with	CDCA5 (interacts with) DLGAP5
1471	0.0				0.772	0.772		0.0	0.0			0	0.0	interacts with		MS4A6A (interacts with) C1orf162	0.0	9606.ENSP00000392770	4447767	9606.ENSP00000344218	4441401	0					false	interacts with	MS4A6A (interacts with) C1orf162
1472	0.172				0.736	0.772		0.0	0.0			0	0.0	interacts with		FOXM1 (interacts with) RAD51AP1	0.0	9606.ENSP00000342307	4441245	9606.ENSP00000228843	4433433	0					false	interacts with	FOXM1 (interacts with) RAD51AP1
1473	0.737				0.166	0.771		0.0	0.0			0	0.0	interacts with		PLG (interacts with) CRP	0.0	9606.ENSP00000308938	4438461	9606.ENSP00000255030	4434405	0					false	interacts with	PLG (interacts with) CRP
1474	0.474				0.13	0.771		0.54	0.0			0	0.0	interacts with		APOF (interacts with) LPA	0.0	9606.ENSP00000381250	4446789	9606.ENSP00000321334	4439432	0					false	interacts with	APOF (interacts with) LPA
1475	0.181				0.731	0.77		0.0	0.0			0	0.0	interacts with		CKS1B (interacts with) DLGAP5	0.0	9606.ENSP00000311083	4438654	9606.ENSP00000247191	4434015	0					false	interacts with	CKS1B (interacts with) DLGAP5
1476	0.31				0.68	0.77		0.0	0.0			0	0.0	interacts with		ECT2 (interacts with) CKS2	0.0	9606.ENSP00000376457	4446064	9606.ENSP00000364976	4444630	0					false	interacts with	ECT2 (interacts with) CKS2
1477	0.0				0.77	0.77		0.0	0.0			0	0.0	interacts with		FEN1 (interacts with) KIF11	0.0	9606.ENSP00000305480	4438133	9606.ENSP00000260731	4434801	0					false	interacts with	FEN1 (interacts with) KIF11
1478	0.583				0.766	0.769		0.0	0.0			0	0.973	interacts with		MT1F (interacts with) MT1H	0.0	9606.ENSP00000334872	4440608	9606.ENSP00000330587	4440195	0					false	interacts with	MT1F (interacts with) MT1H
1479	0.075				0.761	0.769		0.0	0.0			0	0.0	interacts with		MELK (interacts with) ATAD2	0.0	9606.ENSP00000298048	4437455	9606.ENSP00000287394	4436722	0					false	interacts with	MELK (interacts with) ATAD2
1480	0.487				0.0	0.769		0.65	0.0			0	0.571	interacts with		CYP2C8 (interacts with) CYP26A1	0.0	9606.ENSP00000360317	4443714	9606.ENSP00000224356	4433297						false	interacts with	CYP2C8 (interacts with) CYP26A1
1481	0.285				0.677	0.769		0.0	0.08			0	0.0	interacts with		PLG (interacts with) C9	0.0	9606.ENSP00000308938	4438461	9606.ENSP00000263408	4435259	0					false	interacts with	PLG (interacts with) C9
1482	0.391				0.636	0.769		0.0	0.0			0	0.0	interacts with		NUSAP1 (interacts with) CDCA5	0.0	9606.ENSP00000453403	4450429	9606.ENSP00000275517	4436187	0					false	interacts with	NUSAP1 (interacts with) CDCA5
1483	0.48				0.572	0.768		0.0	0.0			0	0.0	interacts with		PTTG1 (interacts with) CDC6	0.0	9606.ENSP00000377536	4446209	9606.ENSP00000209728	4432832	0					false	interacts with	PTTG1 (interacts with) CDC6
1484	0.0				0.768	0.768		0.0	0.0			0	0.0	interacts with		NUSAP1 (interacts with) ATAD2	0.0	9606.ENSP00000453403	4450429	9606.ENSP00000287394	4436722	0					false	interacts with	NUSAP1 (interacts with) ATAD2
1485	0.063				0.721	0.768		0.0	0.183			0	0.0	interacts with		PBK (interacts with) UBE2T	0.0	9606.ENSP00000428489	4449452	9606.ENSP00000356243	4442849	0					false	interacts with	PBK (interacts with) UBE2T
1486	0.262				0.698	0.767		0.0	0.0			0	0.0	interacts with		PTTG1 (interacts with) KIF15	0.0	9606.ENSP00000377536	4446209	9606.ENSP00000324020	4439659	0					false	interacts with	PTTG1 (interacts with) KIF15
1487	0.104				0.75	0.767		0.0	0.0			0	0.0	interacts with		SPDL1 (interacts with) AURKA	0.0	9606.ENSP00000265295	4435578	9606.ENSP00000216911	4432988	0					false	interacts with	SPDL1 (interacts with) AURKA
1489	0.694				0.098	0.766		0.0	0.221			0	0.0	interacts with		CXCL12 (interacts with) CXCL14	0.0	9606.ENSP00000379140	4446453	9606.ENSP00000337065	4440759	0					false	interacts with	CXCL12 (interacts with) CXCL14
1490	0.11				0.748	0.766		0.0	0.0			0	0.0	interacts with		SHCBP1 (interacts with) AURKA	0.0	9606.ENSP00000306473	4438225	9606.ENSP00000216911	4432988	0					false	interacts with	SHCBP1 (interacts with) AURKA
1491	0.266				0.656	0.765		0.0	0.145			0	0.0	interacts with		CDC20 (interacts with) UBE2T	0.0	9606.ENSP00000361540	4443940	9606.ENSP00000356243	4442849	0					false	interacts with	CDC20 (interacts with) UBE2T
1493	0.348				0.0	0.765		0.6	0.174			0	0.0	interacts with		EPHA2 (interacts with) HGF	0.0	9606.ENSP00000351209	4442119	9606.ENSP00000222390	4433227	0					false	interacts with	EPHA2 (interacts with) HGF
1494	0.051				0.762	0.765		0.0	0.0			0	0.0	interacts with		PRC1 (interacts with) FEN1	0.0	9606.ENSP00000377793	4446249	9606.ENSP00000305480	4438133	0					false	interacts with	PRC1 (interacts with) FEN1
1495	0.326				0.66	0.765		0.0	0.054			0	0.0	interacts with		ECT2 (interacts with) KIF15	0.0	9606.ENSP00000376457	4446064	9606.ENSP00000324020	4439659	0					false	interacts with	ECT2 (interacts with) KIF15
1496	0.223				0.709	0.764		0.0	0.0			0	0.0	interacts with		CKS1B (interacts with) TPX2	0.0	9606.ENSP00000311083	4438654	9606.ENSP00000300403	4437665	0					false	interacts with	CKS1B (interacts with) TPX2
1497	0.28				0.684	0.763		0.0	0.0			0	0.0	interacts with		ZWINT (interacts with) TRIP13	0.0	9606.ENSP00000363055	4444294	9606.ENSP00000166345	4432699	0					false	interacts with	ZWINT (interacts with) TRIP13
1498	0.246				0.061	0.763		0.6	0.262			0	0.0	interacts with		EPHA2 (interacts with) IGF1	0.0	9606.ENSP00000351209	4442119	9606.ENSP00000302665	4437883	0					false	interacts with	EPHA2 (interacts with) IGF1
1499	0.735				0.143	0.763		0.0	0.0			0	0.0	interacts with		TAT (interacts with) SDS	0.0	9606.ENSP00000348234	4441813	9606.ENSP00000257549	4434551	0					false	interacts with	TAT (interacts with) SDS
1500	0.165				0.723	0.763		0.0	0.057			0	0.0	interacts with		ASPM (interacts with) MCM2	0.0	9606.ENSP00000356379	4442873	9606.ENSP00000265056	4435544	0					false	interacts with	ASPM (interacts with) MCM2
1501	0.159				0.73	0.763		0.0	0.0			0	0.0	interacts with		FANCI (interacts with) TRIP13	0.0	9606.ENSP00000310842	4438638	9606.ENSP00000166345	4432699	0					false	interacts with	FANCI (interacts with) TRIP13
1502	0.256				0.688	0.763		0.0	0.064			0	0.0	interacts with		UBE2T (interacts with) RRM2	0.0	9606.ENSP00000356243	4442849	9606.ENSP00000353770	4442396	0					false	interacts with	UBE2T (interacts with) RRM2
1503	0.4				0.62	0.762		0.0	0.0			0	0.0	interacts with		NEK2 (interacts with) CDC6	0.0	9606.ENSP00000355966	4442784	9606.ENSP00000209728	4432832	0					false	interacts with	NEK2 (interacts with) CDC6
1504	0.287				0.681	0.762		0.0	0.0			0	0.0	interacts with		UBE2C (interacts with) SHCBP1	0.0	9606.ENSP00000348838	4441865	9606.ENSP00000306473	4438225	0					false	interacts with	UBE2C (interacts with) SHCBP1
1505	0.0				0.762	0.762		0.0	0.0			0	0.0	interacts with		SHCBP1 (interacts with) NUF2	0.0	9606.ENSP00000306473	4438225	9606.ENSP00000271452	4435979	0					false	interacts with	SHCBP1 (interacts with) NUF2
1506	0.126				0.739	0.762		0.0	0.0			0	0.0	interacts with		FAM83D (interacts with) CCNA2	0.0	9606.ENSP00000481110	4451564	9606.ENSP00000274026	4436109	0					false	interacts with	FAM83D (interacts with) CCNA2
1507	0.166				0.72	0.76		0.0	0.0			0	0.0	interacts with		FEN1 (interacts with) TRIP13	0.052	9606.ENSP00000305480	4438133	9606.ENSP00000166345	4432699	0					false	interacts with	FEN1 (interacts with) TRIP13
1508	0.249				0.693	0.759		0.0	0.0			0	0.0	interacts with		RRM2 (interacts with) CKS1B	0.0	9606.ENSP00000353770	4442396	9606.ENSP00000311083	4438654	0					false	interacts with	RRM2 (interacts with) CKS1B
1509	0.138				0.732	0.759		0.0	0.0			0	0.0	interacts with		TTK (interacts with) ATAD2	0.0	9606.ENSP00000358813	4443396	9606.ENSP00000287394	4436722	0					false	interacts with	TTK (interacts with) ATAD2
1510	0.31				0.65	0.759		0.0	0.081			0	0.0	interacts with		KIF15 (interacts with) SHCBP1	0.0	9606.ENSP00000324020	4439659	9606.ENSP00000306473	4438225	0					false	interacts with	KIF15 (interacts with) SHCBP1
1511	0.265				0.685	0.759		0.0	0.0			0	0.0	interacts with		CENPF (interacts with) ATAD2	0.0	9606.ENSP00000355922	4442771	9606.ENSP00000287394	4436722	0					false	interacts with	CENPF (interacts with) ATAD2
1512	0.223				0.686	0.758		0.0	0.085			0	0.0	interacts with		UBE2T (interacts with) CDC6	0.0	9606.ENSP00000356243	4442849	9606.ENSP00000209728	4432832	0					false	interacts with	UBE2T (interacts with) CDC6
1513	0.457				0.571	0.757		0.0	0.0			0	0.0	interacts with		RACGAP1 (interacts with) EZH2	0.0	9606.ENSP00000404190	4448310	9606.ENSP00000320147	4439336	0					false	interacts with	RACGAP1 (interacts with) EZH2
1514	0.121				0.733	0.755		0.0	0.0			0	0.0	interacts with		PRC1 (interacts with) CDCA5	0.0	9606.ENSP00000377793	4446249	9606.ENSP00000275517	4436187	0					false	interacts with	PRC1 (interacts with) CDCA5
1515	0.057				0.751	0.755		0.0	0.0			0	0.0	interacts with		PRC1 (interacts with) CKS1B	0.0	9606.ENSP00000377793	4446249	9606.ENSP00000311083	4438654	0					false	interacts with	PRC1 (interacts with) CKS1B
1516	0.377				0.0	0.755		0.65	0.0			0	0.571	interacts with		CYP2C9 (interacts with) CYP26A1	0.0	9606.ENSP00000260682	4434798	9606.ENSP00000224356	4433297						false	interacts with	CYP2C9 (interacts with) CYP26A1
1517	0.269				0.677	0.754		0.0	0.0			0	0.0	interacts with		PTTG1 (interacts with) RAD51AP1	0.0	9606.ENSP00000377536	4446209	9606.ENSP00000228843	4433433	0					false	interacts with	PTTG1 (interacts with) RAD51AP1
1518	0.086				0.742	0.754		0.0	0.0			0	0.0	interacts with		MKI67 (interacts with) SHCBP1	0.0	9606.ENSP00000357643	4443142	9606.ENSP00000306473	4438225	0					false	interacts with	MKI67 (interacts with) SHCBP1
1520	0.748				0.061	0.753		0.0	0.0			0	0.0	interacts with		SLC22A1 (interacts with) SLCO1B3	0.0	9606.ENSP00000355930	4442777	9606.ENSP00000261196	4434834	0					false	interacts with	SLC22A1 (interacts with) SLCO1B3
1521	0.224				0.693	0.752		0.0	0.0			0	0.0	interacts with		UBE2T (interacts with) CDCA5	0.0	9606.ENSP00000356243	4442849	9606.ENSP00000275517	4436187	0					false	interacts with	UBE2T (interacts with) CDCA5
1522	0.349				0.0	0.752		0.65	0.0			0	0.567	interacts with		CYP2C18 (interacts with) CYP26A1	0.0	9606.ENSP00000285979	4436654	9606.ENSP00000224356	4433297						false	interacts with	CYP2C18 (interacts with) CYP26A1
1523	0.216				0.697	0.752		0.0	0.0			0	0.0	interacts with		NEK2 (interacts with) FANCI	0.0	9606.ENSP00000355966	4442784	9606.ENSP00000310842	4438638	0					false	interacts with	NEK2 (interacts with) FANCI
1524	0.244				0.685	0.752		0.0	0.0			0	0.0	interacts with		BIRC5 (interacts with) RAD51AP1	0.0	9606.ENSP00000301633	4437778	9606.ENSP00000228843	4433433	0					false	interacts with	BIRC5 (interacts with) RAD51AP1
1525	0.23				0.69	0.751		0.0	0.0			0	0.0	interacts with		FAM83D (interacts with) CDCA5	0.0	9606.ENSP00000481110	4451564	9606.ENSP00000275517	4436187	0					false	interacts with	FAM83D (interacts with) CDCA5
1526	0.1				0.734	0.75		0.0	0.0			0	0.0	interacts with		FAM83D (interacts with) PBK	0.0	9606.ENSP00000481110	4451564	9606.ENSP00000428489	4449452	0					false	interacts with	FAM83D (interacts with) PBK
1527	0.27				0.672	0.75		0.0	0.0			0	0.0	interacts with		SPDL1 (interacts with) NCAPG	0.0	9606.ENSP00000265295	4435578	9606.ENSP00000251496	4434176	0					false	interacts with	SPDL1 (interacts with) NCAPG
1528	0.125				0.725	0.749		0.0	0.0			0	0.0	interacts with		CENPF (interacts with) RAD51AP1	0.0	9606.ENSP00000355922	4442771	9606.ENSP00000228843	4433433	0					false	interacts with	CENPF (interacts with) RAD51AP1
1529	0.735				0.091	0.748		0.0	0.0			0	0.0	interacts with		CYP2C9 (interacts with) SLCO1B1	0.0	9606.ENSP00000260682	4434798	9606.ENSP00000256958	4434521	0					false	interacts with	CYP2C9 (interacts with) SLCO1B1
1530	0.173				0.708	0.748		0.0	0.0			0	0.0	interacts with		MKI67 (interacts with) CDKN3	0.0	9606.ENSP00000357643	4443142	9606.ENSP00000335357	4440665	0					false	interacts with	MKI67 (interacts with) CDKN3
1531	0.111				0.728	0.748		0.0	0.0			0	0.0	interacts with		FOXM1 (interacts with) ANLN	0.0	9606.ENSP00000342307	4441245	9606.ENSP00000265748	4435644	0					false	interacts with	FOXM1 (interacts with) ANLN
1532	0.136				0.719	0.747		0.0	0.0			0	0.0	interacts with		DTL (interacts with) ANLN	0.0	9606.ENSP00000355958	4442781	9606.ENSP00000265748	4435644	0					false	interacts with	DTL (interacts with) ANLN
1533	0.213				0.692	0.747		0.0	0.0			0	0.0	interacts with		ATAD2 (interacts with) DLGAP5	0.0	9606.ENSP00000287394	4436722	9606.ENSP00000247191	4434015	0					false	interacts with	ATAD2 (interacts with) DLGAP5
1536	0.665				0.274	0.746		0.0	0.0			0	0.0	interacts with		F9 (interacts with) OTC	0.0	9606.ENSP00000218099	4433043	9606.ENSP00000039007	4432619	0					false	interacts with	F9 (interacts with) OTC
1537	0.059				0.741	0.746		0.0	0.0			0	0.0	interacts with		FOXM1 (interacts with) OIP5	0.0	9606.ENSP00000342307	4441245	9606.ENSP00000220514	4433119	0					false	interacts with	FOXM1 (interacts with) OIP5
1538	0.252				0.673	0.745		0.0	0.0			0	0.0	interacts with		GINS1 (interacts with) NCAPG	0.0	9606.ENSP00000262460	4435088	9606.ENSP00000251496	4434176	0					false	interacts with	GINS1 (interacts with) NCAPG
1539	0.061				0.74	0.745		0.0	0.0			0	0.0	interacts with		UBE2T (interacts with) CDKN3	0.0	9606.ENSP00000356243	4442849	9606.ENSP00000335357	4440665	0					false	interacts with	UBE2T (interacts with) CDKN3
1540	0.207				0.691	0.745		0.0	0.0			0	0.0	interacts with		HMMR (interacts with) KIF18A	0.0	9606.ENSP00000377492	4446202	9606.ENSP00000263181	4435208	0					false	interacts with	HMMR (interacts with) KIF18A
1541	0.739				0.062	0.744		0.0	0.0			0	0.0	interacts with		GHR (interacts with) IGFBP3	0.0	9606.ENSP00000483403	4451768	9606.ENSP00000370473	4445494	0					false	interacts with	GHR (interacts with) IGFBP3
1542	0.7				0.176	0.742		0.0	0.0			0	0.0	interacts with		SHBG (interacts with) CRP	0.0	9606.ENSP00000369816	4445394	9606.ENSP00000255030	4434405	0					false	interacts with	SHBG (interacts with) CRP
1543	0.0				0.742	0.742		0.0	0.0			0	0.0	interacts with		TTK (interacts with) SHCBP1	0.0	9606.ENSP00000358813	4443396	9606.ENSP00000306473	4438225	0					false	interacts with	TTK (interacts with) SHCBP1
1544	0.205				0.687	0.741		0.0	0.0			0	0.0	interacts with		DLGAP5 (interacts with) GMNN	0.0	9606.ENSP00000247191	4434015	9606.ENSP00000230056	4433492	0					false	interacts with	DLGAP5 (interacts with) GMNN
1545	0.247				0.607	0.74		0.0	0.193			0	0.0	interacts with		UBE2T (interacts with) BIRC5	0.0	9606.ENSP00000356243	4442849	9606.ENSP00000301633	4437778	0					false	interacts with	UBE2T (interacts with) BIRC5
1546	0.087				0.725	0.739		0.0	0.0			0	0.0	interacts with		DTL (interacts with) EZH2	0.0	9606.ENSP00000355958	4442781	9606.ENSP00000320147	4439336	0					false	interacts with	DTL (interacts with) EZH2
1547	0.22				0.677	0.738		0.0	0.0			0	0.0	interacts with		E2F8 (interacts with) NEK2	0.0	9606.ENSP00000481103	4451562	9606.ENSP00000355966	4442784	0					false	interacts with	E2F8 (interacts with) NEK2
1548	0.423				0.564	0.738		0.0	0.0			0	0.0	interacts with		FAM83D (interacts with) DLGAP5	0.0	9606.ENSP00000481110	4451564	9606.ENSP00000247191	4434015	0					false	interacts with	FAM83D (interacts with) DLGAP5
1549	0.382				0.592	0.737		0.0	0.0			0	0.0	interacts with		MKI67 (interacts with) MCM2	0.0	9606.ENSP00000357643	4443142	9606.ENSP00000265056	4435544	0					false	interacts with	MKI67 (interacts with) MCM2
1550	0.174				0.65	0.737		0.0	0.164			0	0.0	interacts with		UBE2T (interacts with) CCNA2	0.0	9606.ENSP00000356243	4442849	9606.ENSP00000274026	4436109	0					false	interacts with	UBE2T (interacts with) CCNA2
1551	0.722				0.095	0.737		0.0	0.0			0	0.0	interacts with		SLC22A1 (interacts with) SLCO1B1	0.0	9606.ENSP00000355930	4442777	9606.ENSP00000256958	4434521	0					false	interacts with	SLC22A1 (interacts with) SLCO1B1
1552	0.138				0.705	0.734		0.0	0.0			0	0.0	interacts with		SHCBP1 (interacts with) SPDL1	0.0	9606.ENSP00000306473	4438225	9606.ENSP00000265295	4435578	0					false	interacts with	SHCBP1 (interacts with) SPDL1
1553	0.107				0.696	0.734		0.0	0.097			0	0.0	interacts with		PBK (interacts with) FEN1	0.0	9606.ENSP00000428489	4449452	9606.ENSP00000305480	4438133	0					false	interacts with	PBK (interacts with) FEN1
1554	0.224				0.671	0.733		0.0	0.0			0	0.0	interacts with		TTK (interacts with) EZH2	0.0	9606.ENSP00000358813	4443396	9606.ENSP00000320147	4439336	0					false	interacts with	TTK (interacts with) EZH2
1555	0.708				0.0	0.733		0.65	0.0			0	0.773	interacts with		CYP1A2 (interacts with) CYP2C18	0.0	9606.ENSP00000342007	4441211	9606.ENSP00000285979	4436654						false	interacts with	CYP1A2 (interacts with) CYP2C18
1556	0.358				0.6	0.732		0.0	0.0			0	0.0	interacts with		TK1 (interacts with) CDC6	0.0	9606.ENSP00000301634	4437779	9606.ENSP00000209728	4432832	0					false	interacts with	TK1 (interacts with) CDC6
1557	0.139				0.701	0.732		0.0	0.0			0	0.0	interacts with		KIF15 (interacts with) MCM2	0.0	9606.ENSP00000324020	4439659	9606.ENSP00000265056	4435544	0					false	interacts with	KIF15 (interacts with) MCM2
1558	0.261				0.652	0.732		0.0	0.0			0	0.0	interacts with		PBK (interacts with) TK1	0.0	9606.ENSP00000428489	4449452	9606.ENSP00000301634	4437779	0					false	interacts with	PBK (interacts with) TK1
1559	0.497				0.209	0.731		0.0	0.379			0	0.0	interacts with		PLG (interacts with) CP	0.0	9606.ENSP00000308938	4438461	9606.ENSP00000264613	4435459	0					false	interacts with	PLG (interacts with) CP
1560	0.187				0.682	0.73		0.0	0.0			0	0.0	interacts with		GMNN (interacts with) OIP5	0.0	9606.ENSP00000230056	4433492	9606.ENSP00000220514	4433119	0					false	interacts with	GMNN (interacts with) OIP5
1561	0.161				0.692	0.73		0.0	0.0			0	0.0	interacts with		MKI67 (interacts with) OIP5	0.0	9606.ENSP00000357643	4443142	9606.ENSP00000220514	4433119	0					false	interacts with	MKI67 (interacts with) OIP5
1562	0.187				0.68	0.729		0.0	0.0			0	0.0	interacts with		FAM83D (interacts with) CENPF	0.0	9606.ENSP00000481110	4451564	9606.ENSP00000355922	4442771	0					false	interacts with	FAM83D (interacts with) CENPF
1563	0.115				0.706	0.729		0.0	0.0			0	0.0	interacts with		RACGAP1 (interacts with) MCM2	0.0	9606.ENSP00000404190	4448310	9606.ENSP00000265056	4435544	0					false	interacts with	RACGAP1 (interacts with) MCM2
1564	0.875				0.722	0.728		0.0	0.0			0	0.975	interacts with		MT1F (interacts with) MT1E	0.0	9606.ENSP00000334872	4440608	9606.ENSP00000307706	4438349	0					false	interacts with	MT1F (interacts with) MT1E
1565	0.166				0.65	0.727		0.0	0.139			0	0.0	interacts with		RRM2 (interacts with) EZH2	0.0	9606.ENSP00000353770	4442396	9606.ENSP00000320147	4439336	0					false	interacts with	RRM2 (interacts with) EZH2
1566	0.282				0.634	0.726		0.0	0.0			0	0.0	interacts with		RRM2 (interacts with) GMNN	0.0	9606.ENSP00000353770	4442396	9606.ENSP00000230056	4433492	0					false	interacts with	RRM2 (interacts with) GMNN
1567	0.12				0.681	0.725		0.0	0.101			0	0.0	interacts with		PBK (interacts with) MCM2	0.0	9606.ENSP00000428489	4449452	9606.ENSP00000265056	4435544	0					false	interacts with	PBK (interacts with) MCM2
1568	0.266				0.641	0.725		0.0	0.0			0	0.0	interacts with		CDKN3 (interacts with) GMNN	0.0	9606.ENSP00000335357	4440665	9606.ENSP00000230056	4433492	0					false	interacts with	CDKN3 (interacts with) GMNN
1569	0.312				0.611	0.725		0.0	0.054			0	0.0	interacts with		ECT2 (interacts with) KIF18A	0.0	9606.ENSP00000376457	4446064	9606.ENSP00000263181	4435208	0					false	interacts with	ECT2 (interacts with) KIF18A
1570	0.31				0.618	0.725		0.0	0.0			0	0.0	interacts with		TK1 (interacts with) AURKA	0.0	9606.ENSP00000301634	4437779	9606.ENSP00000216911	4432988	0					false	interacts with	TK1 (interacts with) AURKA
1571	0.553				0.076	0.725		0.0	0.389			0	0.0	interacts with		ID1 (interacts with) CDC20	0.0	9606.ENSP00000365280	4444680	9606.ENSP00000361540	4443940	0					false	interacts with	ID1 (interacts with) CDC20
1572	0.708				0.098	0.725		0.0	0.0			0	0.0	interacts with		CYP2C8 (interacts with) SLCO1B1	0.0	9606.ENSP00000360317	4443714	9606.ENSP00000256958	4434521	0					false	interacts with	CYP2C8 (interacts with) SLCO1B1
1573	0.267				0.641	0.725		0.0	0.0			0	0.0	interacts with		SPDL1 (interacts with) DLGAP5	0.0	9606.ENSP00000265295	4435578	9606.ENSP00000247191	4434015	0					false	interacts with	SPDL1 (interacts with) DLGAP5
1574	0.13				0.696	0.724		0.0	0.0			0	0.0	interacts with		NUSAP1 (interacts with) FEN1	0.0	9606.ENSP00000453403	4450429	9606.ENSP00000305480	4438133	0					false	interacts with	NUSAP1 (interacts with) FEN1
1575	0.187				0.675	0.724		0.0	0.0			0	0.0	interacts with		ECT2 (interacts with) RRM2	0.0	9606.ENSP00000376457	4446064	9606.ENSP00000353770	4442396	0					false	interacts with	ECT2 (interacts with) RRM2
1576	0.169				0.681	0.724		0.0	0.0			0	0.0	interacts with		UBE2T (interacts with) TPX2	0.0	9606.ENSP00000356243	4442849	9606.ENSP00000300403	4437665	0					false	interacts with	UBE2T (interacts with) TPX2
1577	0.308				0.617	0.724		0.0	0.0			0	0.0	interacts with		CKS2 (interacts with) NEK2	0.0	9606.ENSP00000364976	4444630	9606.ENSP00000355966	4442784	0					false	interacts with	CKS2 (interacts with) NEK2
1578	0.273				0.635	0.723		0.0	0.0			0	0.0	interacts with		CKS1B (interacts with) MCM2	0.0	9606.ENSP00000311083	4438654	9606.ENSP00000265056	4435544	0					false	interacts with	CKS1B (interacts with) MCM2
1579	0.46				0.508	0.723		0.0	0.0			0	0.0	interacts with		TK1 (interacts with) KIF11	0.0	9606.ENSP00000301634	4437779	9606.ENSP00000260731	4434801	0					false	interacts with	TK1 (interacts with) KIF11
1580	0.301				0.198	0.723		0.36	0.319			0	0.0	interacts with		CCNE2 (interacts with) CKS2	0.0	9606.ENSP00000429089	4449487	9606.ENSP00000364976	4444630	0					false	interacts with	CCNE2 (interacts with) CKS2
1581	0.247				0.646	0.722		0.0	0.0			0	0.0	interacts with		CDCA5 (interacts with) RAD51AP1	0.0	9606.ENSP00000275517	4436187	9606.ENSP00000228843	4433433	0					false	interacts with	CDCA5 (interacts with) RAD51AP1
1582	0.252				0.644	0.722		0.0	0.0			0	0.0	interacts with		SHCBP1 (interacts with) CDC6	0.0	9606.ENSP00000306473	4438225	9606.ENSP00000209728	4432832	0					false	interacts with	SHCBP1 (interacts with) CDC6
1583	0.187				0.673	0.722		0.0	0.0			0	0.0	interacts with		ECT2 (interacts with) ZWINT	0.0	9606.ENSP00000376457	4446064	9606.ENSP00000363055	4444294	0					false	interacts with	ECT2 (interacts with) ZWINT
1584	0.094				0.706	0.722		0.0	0.0			0	0.0	interacts with		TOP2A (interacts with) SPDL1	0.0	9606.ENSP00000411532	4448614	9606.ENSP00000265295	4435578	0					false	interacts with	TOP2A (interacts with) SPDL1
1585	0.074				0.705	0.722		0.0	0.064			0	0.0	interacts with		UBE2T (interacts with) DLGAP5	0.0	9606.ENSP00000356243	4442849	9606.ENSP00000247191	4434015	0					false	interacts with	UBE2T (interacts with) DLGAP5
1586	0.214				0.66	0.721		0.0	0.0			0	0.0	interacts with		FANCI (interacts with) CDC6	0.0	9606.ENSP00000310842	4438638	9606.ENSP00000209728	4432832	0					false	interacts with	FANCI (interacts with) CDC6
1587	0.249				0.644	0.721		0.0	0.0			0	0.0	interacts with		RACGAP1 (interacts with) TRIP13	0.0	9606.ENSP00000404190	4448310	9606.ENSP00000166345	4432699	0					false	interacts with	RACGAP1 (interacts with) TRIP13
1589	0.0				0.0	0.72		0.72	0.0			0	0.0	interacts with		FGL1 (interacts with) THBS1	0.0	9606.ENSP00000381133	4446770	9606.ENSP00000260356	4434771	0					false	interacts with	FGL1 (interacts with) THBS1
1590	0.244				0.641	0.72		0.0	0.054			0	0.0	interacts with		KIF15 (interacts with) CDC6	0.0	9606.ENSP00000324020	4439659	9606.ENSP00000209728	4432832	0					false	interacts with	KIF15 (interacts with) CDC6
1591	0.05				0.714	0.719		0.0	0.05			0	0.0	interacts with		CKS1B (interacts with) MELK	0.0	9606.ENSP00000311083	4438654	9606.ENSP00000298048	4437455	0					false	interacts with	CKS1B (interacts with) MELK
1592	0.708				0.076	0.719		0.0	0.0			0	0.0	interacts with		CXCL12 (interacts with) HGF	0.0	9606.ENSP00000379140	4446453	9606.ENSP00000222390	4433227	0					false	interacts with	CXCL12 (interacts with) HGF
1593	0.1				0.7	0.719		0.0	0.0			0	0.0	interacts with		NEK2 (interacts with) SPDL1	0.0	9606.ENSP00000355966	4442784	9606.ENSP00000265295	4435578	0					false	interacts with	NEK2 (interacts with) SPDL1
1594	0.23				0.649	0.718		0.0	0.0			0	0.0	interacts with		FANCI (interacts with) NUF2	0.0	9606.ENSP00000310842	4438638	9606.ENSP00000271452	4435979	0					false	interacts with	FANCI (interacts with) NUF2
1595	0.164				0.676	0.718		0.0	0.0			0	0.0	interacts with		NCAPG (interacts with) GMNN	0.0	9606.ENSP00000251496	4434176	9606.ENSP00000230056	4433492	0					false	interacts with	NCAPG (interacts with) GMNN
1596	0.412				0.54	0.718		0.0	0.0			0	0.0	interacts with		PTTG1 (interacts with) ECT2	0.0	9606.ENSP00000377536	4446209	9606.ENSP00000376457	4446064	0					false	interacts with	PTTG1 (interacts with) ECT2
1599	0.236				0.063	0.717		0.6	0.131			0	0.0	interacts with		PRKAA2 (interacts with) GYS2	0.0	9606.ENSP00000360290	4443705	9606.ENSP00000261195	4434833	0					false	interacts with	PRKAA2 (interacts with) GYS2
1600	0.089				0.702	0.717		0.0	0.0			0	0.0	interacts with		TPX2 (interacts with) SPDL1	0.0	9606.ENSP00000300403	4437665	9606.ENSP00000265295	4435578	0					false	interacts with	TPX2 (interacts with) SPDL1
1601	0.356				0.538	0.717		0.0	0.124			0	0.0	interacts with		MKI67 (interacts with) EZH2	0.0	9606.ENSP00000357643	4443142	9606.ENSP00000320147	4439336	0					false	interacts with	MKI67 (interacts with) EZH2
1603	0.359				0.368	0.717		0.0	0.358			0	0.0	interacts with		BGN (interacts with) PCOLCE	0.0	9606.ENSP00000327336	4439914	9606.ENSP00000223061	4433264	0					false	interacts with	BGN (interacts with) PCOLCE
1604	0.135				0.685	0.716		0.0	0.0			0	0.0	interacts with		HMMR (interacts with) ATAD2	0.0	9606.ENSP00000377492	4446202	9606.ENSP00000287394	4436722	0					false	interacts with	HMMR (interacts with) ATAD2
1605	0.137				0.685	0.716		0.0	0.0			0	0.0	interacts with		CKS2 (interacts with) OIP5	0.0	9606.ENSP00000364976	4444630	9606.ENSP00000220514	4433119	0					false	interacts with	CKS2 (interacts with) OIP5
1606	0.21				0.651	0.716		0.0	0.054			0	0.0	interacts with		KIF4A (interacts with) CDC6	0.0	9606.ENSP00000363524	4444386	9606.ENSP00000209728	4432832	0					false	interacts with	KIF4A (interacts with) CDC6
1607	0.303				0.592	0.715		0.0	0.08			0	0.0	interacts with		FOXM1 (interacts with) MAD2L1	0.0	9606.ENSP00000342307	4441245	9606.ENSP00000296509	4437296	0					false	interacts with	FOXM1 (interacts with) MAD2L1
1608	0.25				0.613	0.715		0.0	0.096			0	0.0	interacts with		KIF11 (interacts with) GMNN	0.0	9606.ENSP00000260731	4434801	9606.ENSP00000230056	4433492	0					false	interacts with	KIF11 (interacts with) GMNN
1609	0.327				0.594	0.715		0.0	0.0			0	0.0	interacts with		MKI67 (interacts with) CDC6	0.0	9606.ENSP00000357643	4443142	9606.ENSP00000209728	4432832	0					false	interacts with	MKI67 (interacts with) CDC6
1610	0.108				0.694	0.715		0.0	0.0			0	0.0	interacts with		MCM2 (interacts with) RAD51AP1	0.0	9606.ENSP00000265056	4435544	9606.ENSP00000228843	4433433	0					false	interacts with	MCM2 (interacts with) RAD51AP1
1611	0.27				0.626	0.715		0.0	0.0			0	0.0	interacts with		MKI67 (interacts with) MAD2L1	0.0	9606.ENSP00000357643	4443142	9606.ENSP00000296509	4437296	0					false	interacts with	MKI67 (interacts with) MAD2L1
1613	0.715				0.0	0.715		0.0	0.0			0	0.0	interacts with		CD5L (interacts with) C7	0.0	9606.ENSP00000357156	4443057	9606.ENSP00000322061	4439494	0					false	interacts with	CD5L (interacts with) C7
1614	0.272				0.576	0.715		0.0	0.15			0	0.0	interacts with		CCNE2 (interacts with) KIF11	0.0	9606.ENSP00000429089	4449487	9606.ENSP00000260731	4434801	0					false	interacts with	CCNE2 (interacts with) KIF11
1615	0.141				0.682	0.715		0.0	0.0			0	0.0	interacts with		KIF15 (interacts with) EZH2	0.0	9606.ENSP00000324020	4439659	9606.ENSP00000320147	4439336	0					false	interacts with	KIF15 (interacts with) EZH2
1617	0.708				0.063	0.715		0.0	0.0			0	0.0	interacts with		STAB2 (interacts with) TIMD4	0.0	9606.ENSP00000373539	4445802	9606.ENSP00000274532	4436142	0					false	interacts with	STAB2 (interacts with) TIMD4
1618	0.709				0.064	0.715		0.0	0.0			0	0.0	interacts with		HAMP (interacts with) CRP	0.0	9606.ENSP00000471894	4451011	9606.ENSP00000255030	4434405	0					false	interacts with	HAMP (interacts with) CRP
1619	0.084				0.7	0.714		0.0	0.0			0	0.0	interacts with		PBK (interacts with) CKS1B	0.0	9606.ENSP00000428489	4449452	9606.ENSP00000311083	4438654	0					false	interacts with	PBK (interacts with) CKS1B
1620	0.701				0.085	0.714		0.0	0.0			0	0.0	interacts with		CP (interacts with) CRP	0.0	9606.ENSP00000264613	4435459	9606.ENSP00000255030	4434405	0					false	interacts with	CP (interacts with) CRP
1621	0.465				0.485	0.713		0.0	0.0			0	0.0	interacts with		CCNE2 (interacts with) RRM2	0.0	9606.ENSP00000429089	4449487	9606.ENSP00000353770	4442396	0					false	interacts with	CCNE2 (interacts with) RRM2
1622	0.282				0.616	0.713		0.0	0.0			0	0.0	interacts with		SHCBP1 (interacts with) RAD51AP1	0.0	9606.ENSP00000306473	4438225	9606.ENSP00000228843	4433433	0					false	interacts with	SHCBP1 (interacts with) RAD51AP1
1623	0.125				0.682	0.712		0.0	0.05			0	0.0	interacts with		UBE2T (interacts with) CKS1B	0.0	9606.ENSP00000356243	4442849	9606.ENSP00000311083	4438654	0					false	interacts with	UBE2T (interacts with) CKS1B
1624	0.282				0.612	0.712		0.0	0.05			0	0.0	interacts with		TOP2A (interacts with) UBE2T	0.0	9606.ENSP00000411532	4448614	9606.ENSP00000356243	4442849	0					false	interacts with	TOP2A (interacts with) UBE2T
1625	0.046				0.71	0.711		0.0	0.0			0	0.0	interacts with		RACGAP1 (interacts with) FANCI	0.0	9606.ENSP00000404190	4448310	9606.ENSP00000310842	4438638	0					false	interacts with	RACGAP1 (interacts with) FANCI
1626	0.353				0.572	0.711		0.0	0.0			0	0.0	interacts with		PTTG1 (interacts with) TK1	0.0	9606.ENSP00000377536	4446209	9606.ENSP00000301634	4437779	0					false	interacts with	PTTG1 (interacts with) TK1
1627	0.268				0.62	0.71		0.0	0.0			0	0.0	interacts with		TTK (interacts with) CDCA5	0.0	9606.ENSP00000358813	4443396	9606.ENSP00000275517	4436187	0					false	interacts with	TTK (interacts with) CDCA5
1628	0.105				0.675	0.71		0.0	0.082			0	0.0	interacts with		ECT2 (interacts with) CDKN3	0.0	9606.ENSP00000376457	4446064	9606.ENSP00000335357	4440665	0					false	interacts with	ECT2 (interacts with) CDKN3
1629	0.269				0.618	0.709		0.0	0.0			0	0.0	interacts with		TK1 (interacts with) TPX2	0.0	9606.ENSP00000301634	4437779	9606.ENSP00000300403	4437665	0					false	interacts with	TK1 (interacts with) TPX2
1630	0.081				0.696	0.709		0.0	0.0			0	0.0	interacts with		UBE2T (interacts with) TK1	0.0	9606.ENSP00000356243	4442849	9606.ENSP00000301634	4437779	0					false	interacts with	UBE2T (interacts with) TK1
1631	0.252				0.626	0.709		0.0	0.0			0	0.0	interacts with		HMMR (interacts with) CKS1B	0.0	9606.ENSP00000377492	4446202	9606.ENSP00000311083	4438654	0					false	interacts with	HMMR (interacts with) CKS1B
1632	0.42				0.518	0.708		0.0	0.0			0	0.0	interacts with		CP (interacts with) C9	0.0	9606.ENSP00000264613	4435459	9606.ENSP00000263408	4435259	0					false	interacts with	CP (interacts with) C9
1633	0.346				0.571	0.707		0.0	0.0			0	0.0	interacts with		NUSAP1 (interacts with) TK1	0.0	9606.ENSP00000453403	4450429	9606.ENSP00000301634	4437779	0					false	interacts with	NUSAP1 (interacts with) TK1
1634	0.489				0.41	0.706		0.0	0.102			0	0.0	interacts with		CCNE2 (interacts with) MAD2L1	0.0	9606.ENSP00000429089	4449487	9606.ENSP00000296509	4437296	0					false	interacts with	CCNE2 (interacts with) MAD2L1
1635	0.146				0.67	0.706		0.0	0.0			0	0.0	interacts with		TTK (interacts with) FEN1	0.0	9606.ENSP00000358813	4443396	9606.ENSP00000305480	4438133	0					false	interacts with	TTK (interacts with) FEN1
1636	0.079				0.692	0.705		0.0	0.0			0	0.0	interacts with		FEN1 (interacts with) RAD51AP1	0.0	9606.ENSP00000305480	4438133	9606.ENSP00000228843	4433433	0					false	interacts with	FEN1 (interacts with) RAD51AP1
1637	0.168				0.659	0.705		0.0	0.0			0	0.0	interacts with		MKI67 (interacts with) FANCI	0.0	9606.ENSP00000357643	4443142	9606.ENSP00000310842	4438638	0					false	interacts with	MKI67 (interacts with) FANCI
1638	0.054				0.701	0.705		0.0	0.0			0	0.0	interacts with		CKS1B (interacts with) FEN1	0.0	9606.ENSP00000311083	4438654	9606.ENSP00000305480	4438133	0					false	interacts with	CKS1B (interacts with) FEN1
1639	0.354				0.561	0.704		0.0	0.0			0	0.0	interacts with		NEK2 (interacts with) ATAD2	0.0	9606.ENSP00000355966	4442784	9606.ENSP00000287394	4436722	0					false	interacts with	NEK2 (interacts with) ATAD2
1640	0.241				0.626	0.704		0.0	0.0			0	0.0	interacts with		SPDL1 (interacts with) KIF11	0.0	9606.ENSP00000265295	4435578	9606.ENSP00000260731	4434801	0					false	interacts with	SPDL1 (interacts with) KIF11
1641	0.519				0.306	0.704		0.0	0.185			0	0.0	interacts with		CCNE2 (interacts with) CDC20	0.0	9606.ENSP00000429089	4449487	9606.ENSP00000361540	4443940	0					false	interacts with	CCNE2 (interacts with) CDC20
1644	0.703				0.0	0.703		0.0	0.0			0	0.0	interacts with		BCO2 (interacts with) ISX	0.0	9606.ENSP00000350314	4442032	9606.ENSP00000311492	4438698	0					false	interacts with	BCO2 (interacts with) ISX
1645	0.296				0.595	0.703		0.0	0.0			0	0.0	interacts with		CENPF (interacts with) MCM2	0.0	9606.ENSP00000355922	4442771	9606.ENSP00000265056	4435544	0					false	interacts with	CENPF (interacts with) MCM2
1646	0.0				0.703	0.703		0.0	0.0			0	0.0	interacts with		MKI67 (interacts with) DTL	0.0	9606.ENSP00000357643	4443142	9606.ENSP00000355958	4442781	0					false	interacts with	MKI67 (interacts with) DTL
1647	0.197				0.646	0.703		0.0	0.0			0	0.0	interacts with		CDC20 (interacts with) RAD51AP1	0.0	9606.ENSP00000361540	4443940	9606.ENSP00000228843	4433433	0					false	interacts with	CDC20 (interacts with) RAD51AP1
1649	0.482				0.063	0.703		0.0	0.437			0	0.0	interacts with		KLKB1 (interacts with) TFPI2	0.0	9606.ENSP00000264690	4435478	9606.ENSP00000222543	4433234	0					false	interacts with	KLKB1 (interacts with) TFPI2
1650	0.205				0.627	0.703		0.0	0.08			0	0.0	interacts with		CCNE2 (interacts with) ATAD2	0.0	9606.ENSP00000429089	4449487	9606.ENSP00000287394	4436722	0					false	interacts with	CCNE2 (interacts with) ATAD2
1651	0.26				0.614	0.702		0.0	0.0			0	0.0	interacts with		RACGAP1 (interacts with) MKI67	0.0	9606.ENSP00000404190	4448310	9606.ENSP00000357643	4443142	0					false	interacts with	RACGAP1 (interacts with) MKI67
1652	0.676				0.117	0.702		0.0	0.0			0	0.0	interacts with		IDO2 (interacts with) KMO	0.0	9606.ENSP00000443432	4450084	9606.ENSP00000355517	4442693	0					false	interacts with	IDO2 (interacts with) KMO
1653	0.173				0.654	0.702		0.0	0.0			0	0.0	interacts with		DTL (interacts with) SHCBP1	0.0	9606.ENSP00000355958	4442781	9606.ENSP00000306473	4438225	0					false	interacts with	DTL (interacts with) SHCBP1
1654	0.331				0.571	0.701		0.0	0.0			0	0.0	interacts with		PTTG1 (interacts with) MKI67	0.0	9606.ENSP00000377536	4446209	9606.ENSP00000357643	4443142	0					false	interacts with	PTTG1 (interacts with) MKI67
1656	0.269				0.698	0.7		0.0	0.0			0	0.971	interacts with		MT1M (interacts with) MT1E	0.0	9606.ENSP00000369146	4445277	9606.ENSP00000307706	4438349	0					false	interacts with	MT1M (interacts with) MT1E
1657	0.17				0.653	0.7		0.0	0.0			0	0.0	interacts with		RACGAP1 (interacts with) FOXM1	0.0	9606.ENSP00000404190	4448310	9606.ENSP00000342307	4441245	0					false	interacts with	RACGAP1 (interacts with) FOXM1
1658	0.23				0.626	0.7		0.0	0.0			0	0.0	interacts with		TK1 (interacts with) MELK	0.0	9606.ENSP00000301634	4437779	9606.ENSP00000298048	4437455	0					false	interacts with	TK1 (interacts with) MELK
1659	0.0				0.7	0.7		0.0	0.0			0	0.0	interacts with		SHCBP1 (interacts with) MAD2L1	0.0	9606.ENSP00000306473	4438225	9606.ENSP00000296509	4437296	0					false	interacts with	SHCBP1 (interacts with) MAD2L1
1660	0.265				0.609	0.7		0.0	0.0			0	0.0	interacts with		FAM83D (interacts with) NEK2	0.0	9606.ENSP00000481110	4451564	9606.ENSP00000355966	4442784	0					false	interacts with	FAM83D (interacts with) NEK2
1661	0.045				0.698	0.699		0.0	0.0			0	0.0	interacts with		KIF15 (interacts with) TRIP13	0.0	9606.ENSP00000324020	4439659	9606.ENSP00000166345	4432699	0					false	interacts with	KIF15 (interacts with) TRIP13
1663	0.288				0.593	0.698		0.0	0.0			0	0.0	interacts with		C8B (interacts with) FETUB	0.0	9606.ENSP00000360281	4443704	9606.ENSP00000265029	4435539	0					false	interacts with	C8B (interacts with) FETUB
1664	0.302				0.585	0.698		0.0	0.0			0	0.0	interacts with		FAM83D (interacts with) KIF11	0.0	9606.ENSP00000481110	4451564	9606.ENSP00000260731	4434801	0					false	interacts with	FAM83D (interacts with) KIF11
1665	0.314				0.578	0.698		0.0	0.0			0	0.0	interacts with		KIF15 (interacts with) CDCA5	0.0	9606.ENSP00000324020	4439659	9606.ENSP00000275517	4436187	0					false	interacts with	KIF15 (interacts with) CDCA5
1666	0.776				0.367	0.697		0.36	0.0			0	0.631	interacts with		CCNE2 (interacts with) CCNB1	0.0	9606.ENSP00000429089	4449487	9606.ENSP00000256442	4434484	0					false	interacts with	CCNE2 (interacts with) CCNB1
1667	0.266				0.604	0.697		0.0	0.0			0	0.0	interacts with		MKI67 (interacts with) CDCA5	0.0	9606.ENSP00000357643	4443142	9606.ENSP00000275517	4436187	0					false	interacts with	MKI67 (interacts with) CDCA5
1668	0.675				0.108	0.697		0.0	0.0			0	0.0	interacts with		CXCL12 (interacts with) IGF1	0.0	9606.ENSP00000379140	4446453	9606.ENSP00000302665	4437883	0					false	interacts with	CXCL12 (interacts with) IGF1
1669	0.683				0.078	0.696		0.0	0.0			0	0.0	interacts with		TDO2 (interacts with) AADAT	0.0	9606.ENSP00000444788	4450131	9606.ENSP00000423190	4449239	0					false	interacts with	TDO2 (interacts with) AADAT
1670	0.212				0.63	0.696		0.0	0.0			0	0.0	interacts with		CDCA5 (interacts with) TRIP13	0.0	9606.ENSP00000275517	4436187	9606.ENSP00000166345	4432699	0					false	interacts with	CDCA5 (interacts with) TRIP13
1671	0.131				0.665	0.696		0.0	0.0			0	0.0	interacts with		LPA (interacts with) FETUB	0.0	9606.ENSP00000321334	4439432	9606.ENSP00000265029	4435539	0					false	interacts with	LPA (interacts with) FETUB
1672	0.094				0.676	0.694		0.0	0.0			0	0.0	interacts with		MAD2L1 (interacts with) GINS1	0.0	9606.ENSP00000296509	4437296	9606.ENSP00000262460	4435088	0					false	interacts with	MAD2L1 (interacts with) GINS1
1673	0.68				0.08	0.693		0.0	0.0			0	0.0	interacts with		AFP (interacts with) TAT	0.0	9606.ENSP00000379138	4446452	9606.ENSP00000348234	4441813	0					false	interacts with	AFP (interacts with) TAT
1674	0.686				0.062	0.693		0.0	0.0			0	0.0	interacts with		HAMP (interacts with) CP	0.0	9606.ENSP00000471894	4451011	9606.ENSP00000264613	4435459	0					false	interacts with	HAMP (interacts with) CP
1675	0.074				0.682	0.693		0.0	0.0			0	0.0	interacts with		FAM83D (interacts with) ASPM	0.0	9606.ENSP00000481110	4451564	9606.ENSP00000356379	4442873	0					false	interacts with	FAM83D (interacts with) ASPM
1676	0.0				0.693	0.693		0.0	0.0			0	0.0	interacts with		MELK (interacts with) KIF18A	0.0	9606.ENSP00000298048	4437455	9606.ENSP00000263181	4435208	0					false	interacts with	MELK (interacts with) KIF18A
1677	0.079				0.679	0.692		0.0	0.0			0	0.0	interacts with		ZWINT (interacts with) UBE2T	0.0	9606.ENSP00000363055	4444294	9606.ENSP00000356243	4442849	0					false	interacts with	ZWINT (interacts with) UBE2T
1678	0.0				0.691	0.691		0.0	0.0			0	0.0	interacts with		MCM2 (interacts with) DLGAP5	0.0	9606.ENSP00000265056	4435544	9606.ENSP00000247191	4434015	0					false	interacts with	MCM2 (interacts with) DLGAP5
1679	0.124				0.637	0.69		0.0	0.076			0	0.0	interacts with		CDC6 (interacts with) TRIP13	0.07	9606.ENSP00000209728	4432832	9606.ENSP00000166345	4432699	0					false	interacts with	CDC6 (interacts with) TRIP13
1680	0.286				0.582	0.689		0.0	0.0			0	0.0	interacts with		TOP2A (interacts with) GMNN	0.0	9606.ENSP00000411532	4448614	9606.ENSP00000230056	4433492	0					false	interacts with	TOP2A (interacts with) GMNN
1681	0.494				0.318	0.689		0.0	0.169			0	0.0	interacts with		E2F8 (interacts with) CCNE2	0.0	9606.ENSP00000481103	4451562	9606.ENSP00000429089	4449487	0					false	interacts with	E2F8 (interacts with) CCNE2
1683	0.688				0.0	0.688		0.0	0.0			0	0.0	interacts with		ACMSD (interacts with) STK39	0.0	9606.ENSP00000348459	4441832	9606.ENSP00000348278	4441814	0					false	interacts with	ACMSD (interacts with) STK39
1684	0.089				0.672	0.688		0.0	0.0			0	0.0	interacts with		PRC1 (interacts with) EZH2	0.0	9606.ENSP00000377793	4446249	9606.ENSP00000320147	4439336	0					false	interacts with	PRC1 (interacts with) EZH2
1685	0.155				0.63	0.687		0.0	0.08			0	0.0	interacts with		ANLN (interacts with) KIF18A	0.0	9606.ENSP00000265748	4435644	9606.ENSP00000263181	4435208	0					false	interacts with	ANLN (interacts with) KIF18A
1686	0.673				0.083	0.687		0.0	0.0			0	0.0	interacts with		CYP3A4 (interacts with) SLCO1B3	0.0	9606.ENSP00000337915	4440831	9606.ENSP00000261196	4434834	0					false	interacts with	CYP3A4 (interacts with) SLCO1B3
1687	0.08				0.674	0.687		0.0	0.0			0	0.0	interacts with		TAT (interacts with) F9	0.0	9606.ENSP00000348234	4441813	9606.ENSP00000218099	4433043	0					false	interacts with	TAT (interacts with) F9
1688	0.267				0.59	0.687		0.0	0.0			0	0.0	interacts with		MKI67 (interacts with) ANLN	0.0	9606.ENSP00000357643	4443142	9606.ENSP00000265748	4435644	0					false	interacts with	MKI67 (interacts with) ANLN
1689	0.188				0.631	0.687		0.0	0.0			0	0.0	interacts with		UBE2T (interacts with) NCAPG	0.0	9606.ENSP00000356243	4442849	9606.ENSP00000251496	4434176	0					false	interacts with	UBE2T (interacts with) NCAPG
1690	0.215				0.617	0.686		0.0	0.0			0	0.0	interacts with		TTK (interacts with) SPDL1	0.0	9606.ENSP00000358813	4443396	9606.ENSP00000265295	4435578	0					false	interacts with	TTK (interacts with) SPDL1
1691	0.045				0.685	0.686		0.0	0.0			0	0.0	interacts with		PRC1 (interacts with) ATAD2	0.0	9606.ENSP00000377793	4446249	9606.ENSP00000287394	4436722	0					false	interacts with	PRC1 (interacts with) ATAD2
1694	0.668				0.092	0.686		0.0	0.0			0	0.0	interacts with		SRXN1 (interacts with) NQO1	0.0	9606.ENSP00000371388	4445626	9606.ENSP00000319788	4439310	0					false	interacts with	SRXN1 (interacts with) NQO1
1695	0.3				0.57	0.686		0.0	0.0			0	0.0	interacts with		FANCI (interacts with) FEN1	0.0	9606.ENSP00000310842	4438638	9606.ENSP00000305480	4438133	0					false	interacts with	FANCI (interacts with) FEN1
1696	0.173				0.635	0.685		0.0	0.0			0	0.0	interacts with		PLG (interacts with) FETUB	0.0	9606.ENSP00000308938	4438461	9606.ENSP00000265029	4435539	0					false	interacts with	PLG (interacts with) FETUB
1697	0.301				0.567	0.684		0.0	0.0			0	0.0	interacts with		E2F8 (interacts with) MELK	0.0	9606.ENSP00000481103	4451562	9606.ENSP00000298048	4437455	0					false	interacts with	E2F8 (interacts with) MELK
1698	0.068				0.675	0.684		0.0	0.0			0	0.0	interacts with		HMMR (interacts with) SPDL1	0.0	9606.ENSP00000377492	4446202	9606.ENSP00000265295	4435578	0					false	interacts with	HMMR (interacts with) SPDL1
1699	0.11				0.658	0.683		0.0	0.0			0	0.0	interacts with		HMMR (interacts with) MCM2	0.0	9606.ENSP00000377492	4446202	9606.ENSP00000265056	4435544	0					false	interacts with	HMMR (interacts with) MCM2
1700	0.153				0.641	0.683		0.0	0.0			0	0.0	interacts with		CCNE2 (interacts with) DTL	0.0	9606.ENSP00000429089	4449487	9606.ENSP00000355958	4442781	0					false	interacts with	CCNE2 (interacts with) DTL
1702	0.285				0.575	0.683		0.0	0.0			0	0.0	interacts with		C8A (interacts with) PROZ	0.0	9606.ENSP00000354458	4442465	9606.ENSP00000344458	4441427	0					false	interacts with	C8A (interacts with) PROZ
1703	0.228				0.605	0.682		0.0	0.0			0	0.0	interacts with		SHCBP1 (interacts with) ANLN	0.0	9606.ENSP00000306473	4438225	9606.ENSP00000265748	4435644	0					false	interacts with	SHCBP1 (interacts with) ANLN
1704	0.088				0.665	0.682		0.0	0.0			0	0.0	interacts with		KIF4A (interacts with) FEN1	0.0	9606.ENSP00000363524	4444386	9606.ENSP00000305480	4438133	0					false	interacts with	KIF4A (interacts with) FEN1
1706	0.675				0.062	0.682		0.0	0.0			0	0.0	interacts with		TAT (interacts with) GSTZ1	0.0	9606.ENSP00000348234	4441813	9606.ENSP00000216465	4432962	0					false	interacts with	TAT (interacts with) GSTZ1
1707	0.257				0.55	0.682		0.0	0.126			0	0.0	interacts with		UBE2C (interacts with) EZH2	0.0	9606.ENSP00000348838	4441865	9606.ENSP00000320147	4439336	0					false	interacts with	UBE2C (interacts with) EZH2
1708	0.266				0.585	0.682		0.0	0.0			0	0.0	interacts with		FANCI (interacts with) CDCA5	0.0	9606.ENSP00000310842	4438638	9606.ENSP00000275517	4436187	0					false	interacts with	FANCI (interacts with) CDCA5
1709	0.189				0.623	0.681		0.0	0.0			0	0.0	interacts with		FOXM1 (interacts with) FEN1	0.0	9606.ENSP00000342307	4441245	9606.ENSP00000305480	4438133	0					false	interacts with	FOXM1 (interacts with) FEN1
1710	0.0				0.681	0.681		0.0	0.0			0	0.0	interacts with		CD163 (interacts with) C1orf162	0.0	9606.ENSP00000352071	4442211	9606.ENSP00000344218	4441401	0					false	interacts with	CD163 (interacts with) C1orf162
1711	0.265				0.584	0.681		0.0	0.0			0	0.0	interacts with		KIF4A (interacts with) CKS1B	0.0	9606.ENSP00000363524	4444386	9606.ENSP00000311083	4438654	0					false	interacts with	KIF4A (interacts with) CKS1B
1712	0.31				0.556	0.68		0.0	0.0			0	0.0	interacts with		CXCL12 (interacts with) DCN	0.0	9606.ENSP00000379140	4446453	9606.ENSP00000052754	4432629	0					false	interacts with	CXCL12 (interacts with) DCN
1713	0.236				0.598	0.68		0.0	0.0			0	0.0	interacts with		TK1 (interacts with) MCM2	0.0	9606.ENSP00000301634	4437779	9606.ENSP00000265056	4435544	0					false	interacts with	TK1 (interacts with) MCM2
1714	0.323				0.656	0.68		0.0	0.0			0	0.765	interacts with		PROZ (interacts with) F9	0.0	9606.ENSP00000344458	4441427	9606.ENSP00000218099	4433043	0					false	interacts with	PROZ (interacts with) F9
1715	0.21				0.594	0.68		0.0	0.084			0	0.0	interacts with		KIF4A (interacts with) ATAD2	0.0	9606.ENSP00000363524	4444386	9606.ENSP00000287394	4436722	0					false	interacts with	KIF4A (interacts with) ATAD2
1716	0.172				0.628	0.679		0.0	0.0			0	0.0	interacts with		GINS1 (interacts with) KIF11	0.0	9606.ENSP00000262460	4435088	9606.ENSP00000260731	4434801	0					false	interacts with	GINS1 (interacts with) KIF11
1717	0.297				0.563	0.679		0.0	0.0			0	0.0	interacts with		CENPF (interacts with) TK1	0.0	9606.ENSP00000355922	4442771	9606.ENSP00000301634	4437779	0					false	interacts with	CENPF (interacts with) TK1
1719	0.679				0.0	0.679		0.0	0.0			0	0.0	interacts with		HBB (interacts with) DEFB1	0.0	9606.ENSP00000333994	4440511	9606.ENSP00000297439	4437405	0					false	interacts with	HBB (interacts with) DEFB1
1720	0.464				0.336	0.679		0.0	0.169			0	0.0	interacts with		E2F8 (interacts with) CCNB1	0.0	9606.ENSP00000481103	4451562	9606.ENSP00000256442	4434484	0					false	interacts with	E2F8 (interacts with) CCNB1
1721	0.35				0.525	0.678		0.0	0.0			0	0.0	interacts with		SPDL1 (interacts with) TRIP13	0.0	9606.ENSP00000265295	4435578	9606.ENSP00000166345	4432699	0					false	interacts with	SPDL1 (interacts with) TRIP13
1722	0.082				0.66	0.678		0.0	0.05			0	0.0	interacts with		CKS2 (interacts with) UBE2T	0.0	9606.ENSP00000364976	4444630	9606.ENSP00000356243	4442849	0					false	interacts with	CKS2 (interacts with) UBE2T
1723	0.269				0.578	0.678		0.0	0.0			0	0.0	interacts with		FAM83D (interacts with) NUF2	0.0	9606.ENSP00000481110	4451564	9606.ENSP00000271452	4435979	0					false	interacts with	FAM83D (interacts with) NUF2
1724	0.677				0.0	0.678		0.0	0.0			0	0.0	interacts with		CXCL2 (interacts with) IL33	0.0	9606.ENSP00000427279	4449392	9606.ENSP00000370842	4445550	0					false	interacts with	CXCL2 (interacts with) IL33
1725	0.269				0.576	0.677		0.0	0.0			0	0.0	interacts with		DTL (interacts with) CKS1B	0.0	9606.ENSP00000355958	4442781	9606.ENSP00000311083	4438654	0					false	interacts with	DTL (interacts with) CKS1B
1726	0.31				0.55	0.676		0.0	0.0			0	0.0	interacts with		UBE2T (interacts with) ANLN	0.0	9606.ENSP00000356243	4442849	9606.ENSP00000265748	4435644	0					false	interacts with	UBE2T (interacts with) ANLN
1727	0.0				0.676	0.676		0.0	0.0			0	0.0	interacts with		CKS2 (interacts with) DTL	0.0	9606.ENSP00000364976	4444630	9606.ENSP00000355958	4442781	0					false	interacts with	CKS2 (interacts with) DTL
1728	0.474				0.088	0.676		0.0	0.379			0	0.0	interacts with		FCN2 (interacts with) CRP	0.0	9606.ENSP00000291744	4436933	9606.ENSP00000255030	4434405	0					false	interacts with	FCN2 (interacts with) CRP
1729	0.669				0.062	0.676		0.0	0.0			0	0.0	interacts with		IGF1 (interacts with) CRP	0.0	9606.ENSP00000302665	4437883	9606.ENSP00000255030	4434405	0					false	interacts with	IGF1 (interacts with) CRP
1730	0.0				0.676	0.676		0.0	0.0			0	0.0	interacts with		HMMR (interacts with) SHCBP1	0.0	9606.ENSP00000377492	4446202	9606.ENSP00000306473	4438225	0					false	interacts with	HMMR (interacts with) SHCBP1
1731	0.086				0.659	0.675		0.0	0.0			0	0.0	interacts with		BUB1B (interacts with) GINS1	0.0	9606.ENSP00000287598	4436731	9606.ENSP00000262460	4435088	0					false	interacts with	BUB1B (interacts with) GINS1
1732	0.263				0.578	0.675		0.0	0.0			0	0.0	interacts with		CCNE2 (interacts with) RAD51AP1	0.0	9606.ENSP00000429089	4449487	9606.ENSP00000228843	4433433	0					false	interacts with	CCNE2 (interacts with) RAD51AP1
1733	0.396				0.118	0.674		0.0	0.437			0	0.0	interacts with		PLG (interacts with) TFPI2	0.0	9606.ENSP00000308938	4438461	9606.ENSP00000222543	4433234	0					false	interacts with	PLG (interacts with) TFPI2
1734	0.14				0.569	0.674		0.0	0.193			0	0.0	interacts with		HMMR (interacts with) GMNN	0.0	9606.ENSP00000377492	4446202	9606.ENSP00000230056	4433492	0					false	interacts with	HMMR (interacts with) GMNN
1735	0.269				0.572	0.674		0.0	0.0			0	0.0	interacts with		TK1 (interacts with) DLGAP5	0.0	9606.ENSP00000301634	4437779	9606.ENSP00000247191	4434015	0					false	interacts with	TK1 (interacts with) DLGAP5
1736	0.157				0.629	0.674		0.0	0.0			0	0.0	interacts with		FEN1 (interacts with) GINS1	0.0	9606.ENSP00000305480	4438133	9606.ENSP00000262460	4435088	0					false	interacts with	FEN1 (interacts with) GINS1
1737	0.05				0.671	0.674		0.0	0.0			0	0.0	interacts with		C8A (interacts with) TAT	0.0	9606.ENSP00000354458	4442465	9606.ENSP00000348234	4441813	0					false	interacts with	C8A (interacts with) TAT
1738	0.137				0.63	0.672		0.0	0.057			0	0.0	interacts with		NUF2 (interacts with) TRIP13	0.0	9606.ENSP00000271452	4435979	9606.ENSP00000166345	4432699	0					false	interacts with	NUF2 (interacts with) TRIP13
1739	0.119				0.644	0.672		0.0	0.0			0	0.0	interacts with		ZWINT (interacts with) CKS1B	0.0	9606.ENSP00000363055	4444294	9606.ENSP00000311083	4438654	0					false	interacts with	ZWINT (interacts with) CKS1B
1741	0.0				0.672	0.672		0.0	0.0			0	0.0	interacts with		VSIG4 (interacts with) MARCO	0.0	9606.ENSP00000363869	4444445	9606.ENSP00000318916	4439239	0					false	interacts with	VSIG4 (interacts with) MARCO
1742	0.269				0.569	0.671		0.0	0.0			0	0.0	interacts with		CKS2 (interacts with) RAD51AP1	0.0	9606.ENSP00000364976	4444630	9606.ENSP00000228843	4433433	0					false	interacts with	CKS2 (interacts with) RAD51AP1
1743	0.28				0.561	0.671		0.0	0.0			0	0.0	interacts with		CENPF (interacts with) CKS1B	0.0	9606.ENSP00000355922	4442771	9606.ENSP00000311083	4438654	0					false	interacts with	CENPF (interacts with) CKS1B
1744	0.112				0.643	0.67		0.0	0.0			0	0.0	interacts with		NUSAP1 (interacts with) EZH2	0.0	9606.ENSP00000453403	4450429	9606.ENSP00000320147	4439336	0					false	interacts with	NUSAP1 (interacts with) EZH2
1745	0.67				0.0	0.67		0.0	0.0			0	0.0	interacts with		IGFBP3 (interacts with) SHBG	0.0	9606.ENSP00000370473	4445494	9606.ENSP00000369816	4445394	0					false	interacts with	IGFBP3 (interacts with) SHBG
1746	0.207				0.6	0.669		0.0	0.0			0	0.0	interacts with		CKS2 (interacts with) KIF4A	0.0	9606.ENSP00000364976	4444630	9606.ENSP00000363524	4444386	0					false	interacts with	CKS2 (interacts with) KIF4A
1747	0.089				0.652	0.669		0.0	0.0			0	0.0	interacts with		PRC1 (interacts with) CDC6	0.0	9606.ENSP00000377793	4446249	9606.ENSP00000209728	4432832	0					false	interacts with	PRC1 (interacts with) CDC6
1748	0.206				0.563	0.669		0.0	0.124			0	0.0	interacts with		E2F8 (interacts with) UBE2C	0.0	9606.ENSP00000481103	4451562	9606.ENSP00000348838	4441865	0					false	interacts with	E2F8 (interacts with) UBE2C
1749	0.444				0.428	0.668		0.0	0.0			0	0.0	interacts with		NEK2 (interacts with) CKS1B	0.0	9606.ENSP00000355966	4442784	9606.ENSP00000311083	4438654	0					false	interacts with	NEK2 (interacts with) CKS1B
1750	0.084				0.652	0.668		0.0	0.0			0	0.0	interacts with		PBK (interacts with) SPDL1	0.0	9606.ENSP00000428489	4449452	9606.ENSP00000265295	4435578	0					false	interacts with	PBK (interacts with) SPDL1
1751	0.0				0.668	0.668		0.0	0.0			0	0.0	interacts with		C8A (interacts with) F9	0.0	9606.ENSP00000354458	4442465	9606.ENSP00000218099	4433043	0					false	interacts with	C8A (interacts with) F9
1752	0.171				0.615	0.667		0.0	0.0			0	0.0	interacts with		RAD51AP1 (interacts with) CDC6	0.0	9606.ENSP00000228843	4433433	9606.ENSP00000209728	4432832	0					false	interacts with	RAD51AP1 (interacts with) CDC6
1753	0.164				0.618	0.667		0.0	0.0			0	0.0	interacts with		MKI67 (interacts with) KIF18A	0.0	9606.ENSP00000357643	4443142	9606.ENSP00000263181	4435208	0					false	interacts with	MKI67 (interacts with) KIF18A
1754	0.16				0.619	0.666		0.0	0.0			0	0.0	interacts with		FANCI (interacts with) GMNN	0.0	9606.ENSP00000310842	4438638	9606.ENSP00000230056	4433492	0					false	interacts with	FANCI (interacts with) GMNN
1755	0.074				0.654	0.666		0.0	0.0			0	0.0	interacts with		OIP5 (interacts with) CDC6	0.0	9606.ENSP00000220514	4433119	9606.ENSP00000209728	4432832	0					false	interacts with	OIP5 (interacts with) CDC6
1756	0.419				0.396	0.665		0.0	0.379			0	0.636	interacts with		HGFAC (interacts with) KLKB1	0.0	9606.ENSP00000421801	4449187	9606.ENSP00000264690	4435478	0					false	interacts with	HGFAC (interacts with) KLKB1
1757	0.65				0.083	0.665		0.0	0.0			0	0.0	interacts with		XDH (interacts with) AGXT2	0.0	9606.ENSP00000368727	4445208	9606.ENSP00000231420	4433532	0					false	interacts with	XDH (interacts with) AGXT2
1759	0.664				0.0	0.664		0.0	0.0			0	0.0	interacts with		AFP (interacts with) CA2	0.0	9606.ENSP00000379138	4446452	9606.ENSP00000285379	4436628	0					false	interacts with	AFP (interacts with) CA2
1761	0.656				0.065	0.664		0.0	0.0			0	0.0	interacts with		CD1D (interacts with) CD163	0.0	9606.ENSP00000357153	4443056	9606.ENSP00000352071	4442211	0					false	interacts with	CD1D (interacts with) CD163
1762	0.656				0.062	0.664		0.0	0.0			0	0.0	interacts with		FCN2 (interacts with) CFP	0.0	9606.ENSP00000291744	4436933	9606.ENSP00000247153	4434012	0					false	interacts with	FCN2 (interacts with) CFP
1763	0.0				0.664	0.664		0.0	0.0			0	0.0	interacts with		HMMR (interacts with) FEN1	0.0	9606.ENSP00000377492	4446202	9606.ENSP00000305480	4438133	0					false	interacts with	HMMR (interacts with) FEN1
1765	0.664				0.0	0.664		0.0	0.0			0	0.0	interacts with		TRIM71 (interacts with) BBOX1	0.0	9606.ENSP00000373272	4445772	9606.ENSP00000263182	4435209	0					false	interacts with	TRIM71 (interacts with) BBOX1
1766	0.197				0.598	0.664		0.0	0.0			0	0.0	interacts with		FAM83D (interacts with) CCNB1	0.0	9606.ENSP00000481110	4451564	9606.ENSP00000256442	4434484	0					false	interacts with	FAM83D (interacts with) CCNB1
1767	0.155				0.619	0.664		0.0	0.0			0	0.0	interacts with		NUF2 (interacts with) RAD51AP1	0.0	9606.ENSP00000271452	4435979	9606.ENSP00000228843	4433433	0					false	interacts with	NUF2 (interacts with) RAD51AP1
1768	0.058				0.657	0.663		0.0	0.0			0	0.0	interacts with		ZWINT (interacts with) ANLN	0.0	9606.ENSP00000363055	4444294	9606.ENSP00000265748	4435644	0					false	interacts with	ZWINT (interacts with) ANLN
1769	0.118				0.633	0.663		0.0	0.0			0	0.0	interacts with		ASPM (interacts with) GMNN	0.0	9606.ENSP00000356379	4442873	9606.ENSP00000230056	4433492	0					false	interacts with	ASPM (interacts with) GMNN
1770	0.098				0.627	0.663		0.0	0.081			0	0.0	interacts with		SHCBP1 (interacts with) KIF18A	0.0	9606.ENSP00000306473	4438225	9606.ENSP00000263181	4435208	0					false	interacts with	SHCBP1 (interacts with) KIF18A
1771	0.63				0.0	0.662		0.0	0.125			0	0.0	interacts with		FOS (interacts with) CCNB1	0.0	9606.ENSP00000306245	4438204	9606.ENSP00000256442	4434484	0					false	interacts with	FOS (interacts with) CCNB1
1772	0.228				0.561	0.661		0.0	0.081			0	0.0	interacts with		CDKN3 (interacts with) MCM2	0.0	9606.ENSP00000335357	4440665	9606.ENSP00000265056	4435544	0					false	interacts with	CDKN3 (interacts with) MCM2
1773	0.188				0.599	0.661		0.0	0.0			0	0.0	interacts with		HMMR (interacts with) CDC6	0.0	9606.ENSP00000377492	4446202	9606.ENSP00000209728	4432832	0					false	interacts with	HMMR (interacts with) CDC6
1774	0.124				0.593	0.66		0.0	0.124			0	0.0	interacts with		E2F8 (interacts with) PBK	0.0	9606.ENSP00000481103	4451562	9606.ENSP00000428489	4449452	0					false	interacts with	E2F8 (interacts with) PBK
1775	0.653				0.063	0.66		0.0	0.0			0	0.0	interacts with		GHR (interacts with) IGFALS	0.0	9606.ENSP00000483403	4451768	9606.ENSP00000416683	4448841	0					false	interacts with	GHR (interacts with) IGFALS
1776	0.188				0.598	0.66		0.0	0.0			0	0.0	interacts with		ECT2 (interacts with) ATAD2	0.0	9606.ENSP00000376457	4446064	9606.ENSP00000287394	4436722	0					false	interacts with	ECT2 (interacts with) ATAD2
1777	0.223				0.58	0.66		0.0	0.0			0	0.0	interacts with		RACGAP1 (interacts with) ATAD2	0.0	9606.ENSP00000404190	4448310	9606.ENSP00000287394	4436722	0					false	interacts with	RACGAP1 (interacts with) ATAD2
1778	0.077				0.646	0.66		0.0	0.0			0	0.0	interacts with		ECT2 (interacts with) CDCA5	0.0	9606.ENSP00000376457	4446064	9606.ENSP00000275517	4436187	0					false	interacts with	ECT2 (interacts with) CDCA5
1780	0.659				0.0	0.659		0.0	0.0			0	0.0	interacts with		STEAP3 (interacts with) AGXT2	0.0	9606.ENSP00000376822	4446107	9606.ENSP00000231420	4433532	0					false	interacts with	STEAP3 (interacts with) AGXT2
1782	0.652				0.0	0.659		0.0	0.061			0	0.0	interacts with		EPHA2 (interacts with) GPD1	0.0	9606.ENSP00000351209	4442119	9606.ENSP00000301149	4437724	0					false	interacts with	EPHA2 (interacts with) GPD1
1783	0.0				0.659	0.659		0.0	0.0			0	0.0	interacts with		MS4A6A (interacts with) CD14	0.0	9606.ENSP00000392770	4447767	9606.ENSP00000304236	4438033	0					false	interacts with	MS4A6A (interacts with) CD14
1785	0.399				0.062	0.659		0.0	0.444			0	0.0	interacts with		TOP2A (interacts with) NSMCE2	0.0	9606.ENSP00000411532	4448614	9606.ENSP00000287437	4436723	0					false	interacts with	TOP2A (interacts with) NSMCE2
1786	0.138				0.602	0.658		0.0	0.084			0	0.0	interacts with		UBE2C (interacts with) KIF18A	0.0	9606.ENSP00000348838	4441865	9606.ENSP00000263181	4435208	0					false	interacts with	UBE2C (interacts with) KIF18A
1787	0.0				0.658	0.658		0.0	0.0			0	0.0	interacts with		PRC1 (interacts with) GINS1	0.0	9606.ENSP00000377793	4446249	9606.ENSP00000262460	4435088	0					false	interacts with	PRC1 (interacts with) GINS1
1788	0.067				0.649	0.658		0.0	0.0			0	0.0	interacts with		PROZ (interacts with) FETUB	0.0	9606.ENSP00000344458	4441427	9606.ENSP00000265029	4435539	0					false	interacts with	PROZ (interacts with) FETUB
1789	0.276				0.547	0.658		0.0	0.0			0	0.0	interacts with		FAM83D (interacts with) OIP5	0.0	9606.ENSP00000481110	4451564	9606.ENSP00000220514	4433119	0					false	interacts with	FAM83D (interacts with) OIP5
1790	0.45				0.404	0.658		0.0	0.0			0	0.0	interacts with		BUB1B (interacts with) GMNN	0.0	9606.ENSP00000287598	4436731	9606.ENSP00000230056	4433492	0					false	interacts with	BUB1B (interacts with) GMNN
1791	0.381				0.443	0.657		0.0	0.085			0	0.0	interacts with		EZH2 (interacts with) CCNB1	0.0	9606.ENSP00000320147	4439336	9606.ENSP00000256442	4434484	0					false	interacts with	EZH2 (interacts with) CCNB1
1792	0.081				0.64	0.655		0.0	0.0			0	0.0	interacts with		MKI67 (interacts with) TRIP13	0.0	9606.ENSP00000357643	4443142	9606.ENSP00000166345	4432699	0					false	interacts with	MKI67 (interacts with) TRIP13
1793	0.164				0.603	0.654		0.0	0.0			0	0.0	interacts with		TK1 (interacts with) NUF2	0.0	9606.ENSP00000301634	4437779	9606.ENSP00000271452	4435979	0					false	interacts with	TK1 (interacts with) NUF2
1794	0.111				0.627	0.654		0.0	0.0			0	0.0	interacts with		EZH2 (interacts with) TPX2	0.0	9606.ENSP00000320147	4439336	9606.ENSP00000300403	4437665	0					false	interacts with	EZH2 (interacts with) TPX2
1795	0.236				0.563	0.652		0.0	0.0			0	0.0	interacts with		FAM83D (interacts with) TTK	0.0	9606.ENSP00000481110	4451564	9606.ENSP00000358813	4443396	0					false	interacts with	FAM83D (interacts with) TTK
1796	0.645				0.062	0.652		0.0	0.0			0	0.0	interacts with		STEAP3 (interacts with) XDH	0.0	9606.ENSP00000376822	4446107	9606.ENSP00000368727	4445208	0					false	interacts with	STEAP3 (interacts with) XDH
1797	0.621				0.082	0.65		0.0	0.0			0	0.0	interacts with		HPD (interacts with) GSTZ1	0.075	9606.ENSP00000289004	4436793	9606.ENSP00000216465	4432962	0					false	interacts with	HPD (interacts with) GSTZ1
1798	0.126				0.616	0.65		0.0	0.0			0	0.0	interacts with		TTK (interacts with) GMNN	0.0	9606.ENSP00000358813	4443396	9606.ENSP00000230056	4433492	0					false	interacts with	TTK (interacts with) GMNN
1800	0.099				0.628	0.65		0.0	0.0			0	0.0	interacts with		KMO (interacts with) ALDH8A1	0.0	9606.ENSP00000355517	4442693	9606.ENSP00000265605	4435623	0					false	interacts with	KMO (interacts with) ALDH8A1
1801	0.649				0.0	0.65		0.0	0.0			0	0.0	interacts with		FOXM1 (interacts with) IGF1	0.0	9606.ENSP00000342307	4441245	9606.ENSP00000302665	4437883	0					false	interacts with	FOXM1 (interacts with) IGF1
1802	0.642				0.064	0.65		0.0	0.0			0	0.0	interacts with		CYP2B6 (interacts with) SLCO1B1	0.0	9606.ENSP00000324648	4439703	9606.ENSP00000256958	4434521	0					false	interacts with	CYP2B6 (interacts with) SLCO1B1
1803	0.0				0.616	0.649		0.0	0.125			0	0.0	interacts with		EZH2 (interacts with) OIP5	0.0	9606.ENSP00000320147	4439336	9606.ENSP00000220514	4433119	0					false	interacts with	EZH2 (interacts with) OIP5
1804	0.435				0.343	0.649		0.0	0.129			0	0.0	interacts with		EZH2 (interacts with) AURKA	0.0	9606.ENSP00000320147	4439336	9606.ENSP00000216911	4432988	0					false	interacts with	EZH2 (interacts with) AURKA
1805	0.261				0.544	0.649		0.0	0.0			0	0.0	interacts with		E2F8 (interacts with) OIP5	0.0	9606.ENSP00000481103	4451562	9606.ENSP00000220514	4433119	0					false	interacts with	E2F8 (interacts with) OIP5
1806	0.173				0.591	0.648		0.0	0.0			0	0.0	interacts with		FAM83D (interacts with) UBE2C	0.0	9606.ENSP00000481110	4451564	9606.ENSP00000348838	4441865	0					false	interacts with	FAM83D (interacts with) UBE2C
1807	0.112				0.618	0.647		0.0	0.0			0	0.0	interacts with		CKS1B (interacts with) TRIP13	0.0	9606.ENSP00000311083	4438654	9606.ENSP00000166345	4432699	0					false	interacts with	CKS1B (interacts with) TRIP13
1808	0.186				0.564	0.647		0.0	0.085			0	0.0	interacts with		PBK (interacts with) EZH2	0.0	9606.ENSP00000428489	4449452	9606.ENSP00000320147	4439336	0					false	interacts with	PBK (interacts with) EZH2
1809	0.21				0.571	0.647		0.0	0.0			0	0.0	interacts with		NUSAP1 (interacts with) GMNN	0.0	9606.ENSP00000453403	4450429	9606.ENSP00000230056	4433492	0					false	interacts with	NUSAP1 (interacts with) GMNN
1811	0.213				0.56	0.647		0.0	0.063			0	0.0	interacts with		MFAP4 (interacts with) DCN	0.0	9606.ENSP00000378957	4446425	9606.ENSP00000052754	4432629	0					false	interacts with	MFAP4 (interacts with) DCN
1812	0.647				0.0	0.647		0.0	0.0			0	0.0	interacts with		LCN2 (interacts with) CRP	0.0	9606.ENSP00000362108	4444080	9606.ENSP00000255030	4434405	0					false	interacts with	LCN2 (interacts with) CRP
1813	0.087				0.629	0.647		0.0	0.0			0	0.0	interacts with		UBE2T (interacts with) GMNN	0.0	9606.ENSP00000356243	4442849	9606.ENSP00000230056	4433492	0					false	interacts with	UBE2T (interacts with) GMNN
1814	0.187				0.583	0.646		0.0	0.0			0	0.0	interacts with		ZWINT (interacts with) GINS1	0.0	9606.ENSP00000363055	4444294	9606.ENSP00000262460	4435088	0					false	interacts with	ZWINT (interacts with) GINS1
1815	0.0				0.646	0.646		0.0	0.0			0	0.0	interacts with		RACGAP1 (interacts with) FEN1	0.0	9606.ENSP00000404190	4448310	9606.ENSP00000305480	4438133	0					false	interacts with	RACGAP1 (interacts with) FEN1
1816	0.483				0.344	0.646		0.0	0.0			0	0.0	interacts with		CCNE2 (interacts with) GMNN	0.0	9606.ENSP00000429089	4449487	9606.ENSP00000230056	4433492	0					false	interacts with	CCNE2 (interacts with) GMNN
1817	0.2				0.575	0.645		0.0	0.0			0	0.0	interacts with		CDCA5 (interacts with) ANLN	0.0	9606.ENSP00000275517	4436187	9606.ENSP00000265748	4435644	0					false	interacts with	CDCA5 (interacts with) ANLN
1818	0.257				0.541	0.645		0.0	0.0			0	0.0	interacts with		UBE2T (interacts with) RAD51AP1	0.0	9606.ENSP00000356243	4442849	9606.ENSP00000228843	4433433	0					false	interacts with	UBE2T (interacts with) RAD51AP1
1819	0.163				0.593	0.645		0.0	0.0			0	0.0	interacts with		MKI67 (interacts with) RAD51AP1	0.0	9606.ENSP00000357643	4443142	9606.ENSP00000228843	4433433	0					false	interacts with	MKI67 (interacts with) RAD51AP1
1820	0.305				0.508	0.644		0.0	0.0			0	0.0	interacts with		MKI67 (interacts with) TK1	0.0	9606.ENSP00000357643	4443142	9606.ENSP00000301634	4437779	0					false	interacts with	MKI67 (interacts with) TK1
1821	0.126				0.609	0.644		0.0	0.0			0	0.0	interacts with		CDCA5 (interacts with) MCM2	0.0	9606.ENSP00000275517	4436187	9606.ENSP00000265056	4435544	0					false	interacts with	CDCA5 (interacts with) MCM2
1822	0.101				0.57	0.643		0.0	0.151			0	0.0	interacts with		CDKN3 (interacts with) KIF18A	0.0	9606.ENSP00000335357	4440665	9606.ENSP00000263181	4435208	0					false	interacts with	CDKN3 (interacts with) KIF18A
1823	0.192				0.576	0.643		0.0	0.0			0	0.0	interacts with		FEN1 (interacts with) TK1	0.0	9606.ENSP00000305480	4438133	9606.ENSP00000301634	4437779	0					false	interacts with	FEN1 (interacts with) TK1
1824	0.634				0.0	0.643		0.0	0.064			0	0.0	interacts with		EZH2 (interacts with) FOS	0.0	9606.ENSP00000320147	4439336	9606.ENSP00000306245	4438204	0					false	interacts with	EZH2 (interacts with) FOS
1825	0.295				0.514	0.642		0.0	0.0			0	0.0	interacts with		FETUB (interacts with) SPP2	0.0	9606.ENSP00000265029	4435539	9606.ENSP00000168148	4432703	0					false	interacts with	FETUB (interacts with) SPP2
1826	0.0				0.642	0.642		0.0	0.0			0	0.0	interacts with		RACGAP1 (interacts with) CKS1B	0.0	9606.ENSP00000404190	4448310	9606.ENSP00000311083	4438654	0					false	interacts with	RACGAP1 (interacts with) CKS1B
1827	0.08				0.627	0.642		0.0	0.0			0	0.0	interacts with		GMNN (interacts with) RAD51AP1	0.0	9606.ENSP00000230056	4433492	9606.ENSP00000228843	4433433	0					false	interacts with	GMNN (interacts with) RAD51AP1
1828	0.0				0.642	0.642		0.0	0.0			0	0.0	interacts with		PROZ (interacts with) SPP2	0.0	9606.ENSP00000344458	4441427	9606.ENSP00000168148	4432703	0					false	interacts with	PROZ (interacts with) SPP2
1829	0.148				0.596	0.641		0.0	0.0			0	0.0	interacts with		NUSAP1 (interacts with) UBE2T	0.0	9606.ENSP00000453403	4450429	9606.ENSP00000356243	4442849	0					false	interacts with	NUSAP1 (interacts with) UBE2T
1831	0.641				0.0	0.641		0.0	0.0			0	0.0	interacts with		TRIM16 (interacts with) BBOX1	0.0	9606.ENSP00000463188	4450699	9606.ENSP00000263182	4435209	0					false	interacts with	TRIM16 (interacts with) BBOX1
1833	0.641				0.0	0.641		0.0	0.0			0	0.0	interacts with		TRPM8 (interacts with) FOLH1	0.0	9606.ENSP00000323926	4439650	9606.ENSP00000256999	4434525	0					false	interacts with	TRPM8 (interacts with) FOLH1
1834	0.0				0.641	0.641		0.0	0.0			0	0.0	interacts with		C8A (interacts with) ALDH8A1	0.0	9606.ENSP00000354458	4442465	9606.ENSP00000265605	4435623	0					false	interacts with	C8A (interacts with) ALDH8A1
1835	0.0				0.641	0.641		0.0	0.0			0	0.0	interacts with		ZWINT (interacts with) GMNN	0.0	9606.ENSP00000363055	4444294	9606.ENSP00000230056	4433492	0					false	interacts with	ZWINT (interacts with) GMNN
1836	0.441				0.375	0.64		0.0	0.05			0	0.0	interacts with		CCNE2 (interacts with) TOP2A	0.0	9606.ENSP00000429089	4449487	9606.ENSP00000411532	4448614	0					false	interacts with	CCNE2 (interacts with) TOP2A
1837	0.205				0.544	0.64		0.0	0.085			0	0.0	interacts with		UBE2C (interacts with) ATAD2	0.0	9606.ENSP00000348838	4441865	9606.ENSP00000287394	4436722	0					false	interacts with	UBE2C (interacts with) ATAD2
1838	0.044				0.635	0.639		0.0	0.05			0	0.0	interacts with		CDKN3 (interacts with) ATAD2	0.0	9606.ENSP00000335357	4440665	9606.ENSP00000287394	4436722	0					false	interacts with	CDKN3 (interacts with) ATAD2
1839	0.131				0.601	0.638		0.0	0.0			0	0.0	interacts with		CKS2 (interacts with) CDCA5	0.0	9606.ENSP00000364976	4444630	9606.ENSP00000275517	4436187	0					false	interacts with	CKS2 (interacts with) CDCA5
1841	0.638				0.0	0.638		0.0	0.0			0	0.0	interacts with		ETFDH (interacts with) MAD2L1	0.0	9606.ENSP00000426638	4449371	9606.ENSP00000296509	4437296	0					false	interacts with	ETFDH (interacts with) MAD2L1
1842	0.0				0.637	0.637		0.0	0.0			0	0.0	interacts with		ECT2 (interacts with) DTL	0.0	9606.ENSP00000376457	4446064	9606.ENSP00000355958	4442781	0					false	interacts with	ECT2 (interacts with) DTL
1843	0.114				0.607	0.637		0.0	0.0			0	0.0	interacts with		KIF4A (interacts with) SPDL1	0.0	9606.ENSP00000363524	4444386	9606.ENSP00000265295	4435578	0					false	interacts with	KIF4A (interacts with) SPDL1
1844	0.056				0.63	0.636		0.0	0.0			0	0.0	interacts with		CKS1B (interacts with) OIP5	0.0	9606.ENSP00000311083	4438654	9606.ENSP00000220514	4433119	0					false	interacts with	CKS1B (interacts with) OIP5
1845	0.088				0.598	0.636		0.0	0.084			0	0.0	interacts with		UBE2T (interacts with) KIF15	0.0	9606.ENSP00000356243	4442849	9606.ENSP00000324020	4439659	0					false	interacts with	UBE2T (interacts with) KIF15
1846	0.636				0.0	0.636		0.0	0.0			0	0.0	interacts with		ETFDH (interacts with) NPY1R	0.0	9606.ENSP00000426638	4449371	9606.ENSP00000354652	4442512	0					false	interacts with	ETFDH (interacts with) NPY1R
1847	0.101				0.612	0.636		0.0	0.0			0	0.0	interacts with		ECT2 (interacts with) TRIP13	0.0	9606.ENSP00000376457	4446064	9606.ENSP00000166345	4432699	0					false	interacts with	ECT2 (interacts with) TRIP13
1848	0.089				0.617	0.636		0.0	0.0			0	0.0	interacts with		FANCI (interacts with) SHCBP1	0.0	9606.ENSP00000310842	4438638	9606.ENSP00000306473	4438225	0					false	interacts with	FANCI (interacts with) SHCBP1
1849	0.186				0.571	0.636		0.0	0.0			0	0.0	interacts with		FEN1 (interacts with) GMNN	0.0	9606.ENSP00000305480	4438133	9606.ENSP00000230056	4433492	0					false	interacts with	FEN1 (interacts with) GMNN
1850	0.118				0.603	0.635		0.0	0.0			0	0.0	interacts with		FEN1 (interacts with) CDCA5	0.0	9606.ENSP00000305480	4438133	9606.ENSP00000275517	4436187	0					false	interacts with	FEN1 (interacts with) CDCA5
1851	0.108				0.608	0.635		0.0	0.0			0	0.0	interacts with		RACGAP1 (interacts with) CDC6	0.0	9606.ENSP00000404190	4448310	9606.ENSP00000209728	4432832	0					false	interacts with	RACGAP1 (interacts with) CDC6
1852	0.167				0.58	0.635		0.0	0.0			0	0.0	interacts with		E2F8 (interacts with) KIF18A	0.0	9606.ENSP00000481103	4451562	9606.ENSP00000263181	4435208	0					false	interacts with	E2F8 (interacts with) KIF18A
1854	0.634				0.0	0.634		0.0	0.0			0	0.0	interacts with		SERPINA4 (interacts with) GOLPH3L	0.0	9606.ENSP00000450838	4450325	9606.ENSP00000271732	4435992	0					false	interacts with	SERPINA4 (interacts with) GOLPH3L
1855	0.068				0.624	0.634		0.0	0.0			0	0.0	interacts with		ECT2 (interacts with) FANCI	0.0	9606.ENSP00000376457	4446064	9606.ENSP00000310842	4438638	0					false	interacts with	ECT2 (interacts with) FANCI
1856	0.348				0.461	0.633		0.0	0.0			0	0.0	interacts with		CKS2 (interacts with) MKI67	0.0	9606.ENSP00000364976	4444630	9606.ENSP00000357643	4443142	0					false	interacts with	CKS2 (interacts with) MKI67
1857	0.194				0.563	0.633		0.0	0.0			0	0.0	interacts with		CENPF (interacts with) EZH2	0.0	9606.ENSP00000355922	4442771	9606.ENSP00000320147	4439336	0					false	interacts with	CENPF (interacts with) EZH2
1858	0.115				0.601	0.632		0.0	0.0			0	0.0	interacts with		UBE2T (interacts with) BUB1B	0.0	9606.ENSP00000356243	4442849	9606.ENSP00000287598	4436731	0					false	interacts with	UBE2T (interacts with) BUB1B
1859	0.0				0.632	0.632		0.0	0.0			0	0.0	interacts with		FANCI (interacts with) ATAD2	0.0	9606.ENSP00000310842	4438638	9606.ENSP00000287394	4436722	0					false	interacts with	FANCI (interacts with) ATAD2
1860	0.17				0.573	0.631		0.0	0.0			0	0.0	interacts with		FAM83D (interacts with) SPDL1	0.0	9606.ENSP00000481110	4451564	9606.ENSP00000265295	4435578	0					false	interacts with	FAM83D (interacts with) SPDL1
1861	0.202				0.554	0.629		0.0	0.0			0	0.0	interacts with		CKS2 (interacts with) KIF15	0.0	9606.ENSP00000364976	4444630	9606.ENSP00000324020	4439659	0					false	interacts with	CKS2 (interacts with) KIF15
1862	0.153				0.561	0.629		0.0	0.084			0	0.0	interacts with		UBE2T (interacts with) FEN1	0.0	9606.ENSP00000356243	4442849	9606.ENSP00000305480	4438133	0					false	interacts with	UBE2T (interacts with) FEN1
1863	0.166				0.573	0.628		0.0	0.0			0	0.0	interacts with		ANLN (interacts with) CDC6	0.0	9606.ENSP00000265748	4435644	9606.ENSP00000209728	4432832	0					false	interacts with	ANLN (interacts with) CDC6
1864	0.188				0.561	0.628		0.0	0.0			0	0.0	interacts with		ZWINT (interacts with) SHCBP1	0.0	9606.ENSP00000363055	4444294	9606.ENSP00000306473	4438225	0					false	interacts with	ZWINT (interacts with) SHCBP1
1865	0.128				0.59	0.627		0.0	0.0			0	0.0	interacts with		EZH2 (interacts with) KIF11	0.0	9606.ENSP00000320147	4439336	9606.ENSP00000260731	4434801	0					false	interacts with	EZH2 (interacts with) KIF11
1866	0.619				0.062	0.627		0.0	0.0			0	0.0	interacts with		STEAP3 (interacts with) CP	0.0	9606.ENSP00000376822	4446107	9606.ENSP00000264613	4435459	0					false	interacts with	STEAP3 (interacts with) CP
1867	0.627				0.0	0.627		0.0	0.0			0	0.0	interacts with		TAT (interacts with) NQO1	0.0	9606.ENSP00000348234	4441813	9606.ENSP00000319788	4439310	0					false	interacts with	TAT (interacts with) NQO1
1868	0.046				0.625	0.627		0.0	0.0			0	0.0	interacts with		KIF18A (interacts with) RAD51AP1	0.0	9606.ENSP00000263181	4435208	9606.ENSP00000228843	4433433	0					false	interacts with	KIF18A (interacts with) RAD51AP1
1869	0.399				0.405	0.627		0.0	0.0			0	0.0	interacts with		CKS1B (interacts with) BUB1B	0.0	9606.ENSP00000311083	4438654	9606.ENSP00000287598	4436731	0					false	interacts with	CKS1B (interacts with) BUB1B
1871	0.426				0.108	0.627		0.0	0.06			0	0.0	interacts with		CYP39A1 (interacts with) CYP26A1	0.0	9606.ENSP00000275016	4436171	9606.ENSP00000224356	4433297						false	interacts with	CYP39A1 (interacts with) CYP26A1
1872	0.076				0.613	0.627		0.0	0.0			0	0.0	interacts with		SHCBP1 (interacts with) TRIP13	0.0	9606.ENSP00000306473	4438225	9606.ENSP00000166345	4432699	0					false	interacts with	SHCBP1 (interacts with) TRIP13
1873	0.105				0.6	0.627		0.0	0.0			0	0.0	interacts with		FETUB (interacts with) F9	0.0	9606.ENSP00000265029	4435539	9606.ENSP00000218099	4433043	0					false	interacts with	FETUB (interacts with) F9
1874	0.065				0.616	0.626		0.0	0.0			0	0.0	interacts with		FANCI (interacts with) ANLN	0.0	9606.ENSP00000310842	4438638	9606.ENSP00000265748	4435644	0					false	interacts with	FANCI (interacts with) ANLN
1875	0.626				0.0	0.626		0.0	0.0			0	0.0	interacts with		NPY1R (interacts with) MAD2L1	0.0	9606.ENSP00000354652	4442512	9606.ENSP00000296509	4437296	0					false	interacts with	NPY1R (interacts with) MAD2L1
1876	0.095				0.603	0.626		0.0	0.0			0	0.0	interacts with		FAM83D (interacts with) MELK	0.0	9606.ENSP00000481110	4451564	9606.ENSP00000298048	4437455	0					false	interacts with	FAM83D (interacts with) MELK
1877	0.429				0.37	0.625		0.0	0.0			0	0.0	interacts with		FOXM1 (interacts with) CKS1B	0.0	9606.ENSP00000342307	4441245	9606.ENSP00000311083	4438654	0					false	interacts with	FOXM1 (interacts with) CKS1B
1878	0.167				0.568	0.625		0.0	0.0			0	0.0	interacts with		ATAD2 (interacts with) ANLN	0.0	9606.ENSP00000287394	4436722	9606.ENSP00000265748	4435644	0					false	interacts with	ATAD2 (interacts with) ANLN
1879	0.165				0.569	0.625		0.0	0.0			0	0.0	interacts with		CKS1B (interacts with) RAD51AP1	0.0	9606.ENSP00000311083	4438654	9606.ENSP00000228843	4433433	0					false	interacts with	CKS1B (interacts with) RAD51AP1
1880	0.173				0.564	0.624		0.0	0.0			0	0.0	interacts with		FAM83D (interacts with) RRM2	0.0	9606.ENSP00000481110	4451564	9606.ENSP00000353770	4442396	0					false	interacts with	FAM83D (interacts with) RRM2
1881	0.596				0.108	0.624		0.0	0.0			0	0.0	interacts with		AADAT (interacts with) ACMSD	0.0	9606.ENSP00000423190	4449239	9606.ENSP00000348459	4441832	0					false	interacts with	AADAT (interacts with) ACMSD
1882	0.085				0.604	0.622		0.0	0.0			0	0.0	interacts with		TTK (interacts with) UBE2T	0.0	9606.ENSP00000358813	4443396	9606.ENSP00000356243	4442849	0					false	interacts with	TTK (interacts with) UBE2T
1883	0.618				0.05	0.622		0.0	0.0			0	0.0	interacts with		IGF1 (interacts with) CCNA2	0.0	9606.ENSP00000302665	4437883	9606.ENSP00000274026	4436109	0					false	interacts with	IGF1 (interacts with) CCNA2
1884	0.069				0.611	0.622		0.0	0.0			0	0.0	interacts with		HMMR (interacts with) CDCA5	0.0	9606.ENSP00000377492	4446202	9606.ENSP00000275517	4436187	0					false	interacts with	HMMR (interacts with) CDCA5
1885	0.065				0.563	0.622		0.0	0.149			0	0.0	interacts with		ATAD2 (interacts with) TRIP13	0.0	9606.ENSP00000287394	4436722	9606.ENSP00000166345	4432699	0					false	interacts with	ATAD2 (interacts with) TRIP13
1886	0.146				0.556	0.621		0.0	0.082			0	0.0	interacts with		ATAD2 (interacts with) MCM2	0.0	9606.ENSP00000287394	4436722	9606.ENSP00000265056	4435544	0					false	interacts with	ATAD2 (interacts with) MCM2
1887	0.074				0.595	0.621		0.0	0.069			0	0.0	interacts with		ASPM (interacts with) FEN1	0.0	9606.ENSP00000356379	4442873	9606.ENSP00000305480	4438133	0					false	interacts with	ASPM (interacts with) FEN1
1888	0.195				0.549	0.621		0.0	0.0			0	0.0	interacts with		FAM83D (interacts with) ZWINT	0.0	9606.ENSP00000481110	4451564	9606.ENSP00000363055	4444294	0					false	interacts with	FAM83D (interacts with) ZWINT
1889	0.0				0.621	0.621		0.0	0.0			0	0.0	interacts with		CENPF (interacts with) SHCBP1	0.0	9606.ENSP00000355922	4442771	9606.ENSP00000306473	4438225	0					false	interacts with	CENPF (interacts with) SHCBP1
1890	0.139				0.576	0.619		0.0	0.0			0	0.0	interacts with		ECT2 (interacts with) OIP5	0.0	9606.ENSP00000376457	4446064	9606.ENSP00000220514	4433119	0					false	interacts with	ECT2 (interacts with) OIP5
1891	0.412				0.0	0.619		0.0	0.379			0	0.0	interacts with		NQO1 (interacts with) FOS	0.0	9606.ENSP00000319788	4439310	9606.ENSP00000306245	4438204	0					false	interacts with	NQO1 (interacts with) FOS
1892	0.12				0.56	0.618		0.0	0.093			0	0.0	interacts with		HMMR (interacts with) EZH2	0.0	9606.ENSP00000377492	4446202	9606.ENSP00000320147	4439336	0					false	interacts with	HMMR (interacts with) EZH2
1893	0.122				0.581	0.617		0.0	0.0			0	0.0	interacts with		FAM83D (interacts with) RACGAP1	0.0	9606.ENSP00000481110	4451564	9606.ENSP00000404190	4448310	0					false	interacts with	FAM83D (interacts with) RACGAP1
1894	0.594				0.063	0.616		0.0	0.071			0	0.0	interacts with		GLS2 (interacts with) AGXT2	0.0	9606.ENSP00000310447	4438590	9606.ENSP00000231420	4433532	0					false	interacts with	GLS2 (interacts with) AGXT2
1896	0.578				0.125	0.615		0.0	0.0			0	0.0	interacts with		CFHR4 (interacts with) CRP	0.0	9606.ENSP00000356386	4442877	9606.ENSP00000255030	4434405	0					false	interacts with	CFHR4 (interacts with) CRP
1898	0.542				0.049	0.615		0.0	0.186			0	0.0	interacts with		HIST1H4H (interacts with) EZH2	0.0	9606.ENSP00000366956	4444931	9606.ENSP00000320147	4439336	0					false	interacts with	HIST1H4H (interacts with) EZH2
1899	0.148				0.566	0.614		0.0	0.0			0	0.0	interacts with		ATAD2 (interacts with) AURKA	0.0	9606.ENSP00000287394	4436722	9606.ENSP00000216911	4432988	0					false	interacts with	ATAD2 (interacts with) AURKA
1900	0.0				0.614	0.614		0.0	0.0			0	0.0	interacts with		ZWINT (interacts with) EZH2	0.0	9606.ENSP00000363055	4444294	9606.ENSP00000320147	4439336	0					false	interacts with	ZWINT (interacts with) EZH2
1901	0.36				0.422	0.614		0.0	0.0			0	0.0	interacts with		CKS2 (interacts with) MCM2	0.0	9606.ENSP00000364976	4444630	9606.ENSP00000265056	4435544	0					false	interacts with	CKS2 (interacts with) MCM2
1902	0.0				0.613	0.613		0.0	0.0			0	0.0	interacts with		ATAD2 (interacts with) OIP5	0.0	9606.ENSP00000287394	4436722	9606.ENSP00000220514	4433119	0					false	interacts with	ATAD2 (interacts with) OIP5
1903	0.134				0.569	0.611		0.0	0.0			0	0.0	interacts with		TK1 (interacts with) BUB1B	0.0	9606.ENSP00000301634	4437779	9606.ENSP00000287598	4436731	0					false	interacts with	TK1 (interacts with) BUB1B
1904	0.0				0.611	0.611		0.0	0.0			0	0.0	interacts with		E2F8 (interacts with) NCAPG	0.0	9606.ENSP00000481103	4451562	9606.ENSP00000251496	4434176	0					false	interacts with	E2F8 (interacts with) NCAPG
1905	0.279				0.475	0.611		0.0	0.054			0	0.0	interacts with		KIF18A (interacts with) CDC6	0.0	9606.ENSP00000263181	4435208	9606.ENSP00000209728	4432832	0					false	interacts with	KIF18A (interacts with) CDC6
1906	0.197				0.535	0.611		0.0	0.0			0	0.0	interacts with		ATAD2 (interacts with) GMNN	0.0	9606.ENSP00000287394	4436722	9606.ENSP00000230056	4433492	0					false	interacts with	ATAD2 (interacts with) GMNN
1907	0.321				0.424	0.611		0.0	0.084			0	0.0	interacts with		E2F8 (interacts with) BIRC5	0.0	9606.ENSP00000481103	4451562	9606.ENSP00000301633	4437778	0					false	interacts with	E2F8 (interacts with) BIRC5
1908	0.086				0.571	0.61		0.0	0.084			0	0.0	interacts with		ATAD2 (interacts with) CCNB1	0.0	9606.ENSP00000287394	4436722	9606.ENSP00000256442	4434484	0					false	interacts with	ATAD2 (interacts with) CCNB1
1909	0.166				0.552	0.61		0.0	0.0			0	0.0	interacts with		CKS2 (interacts with) TK1	0.0	9606.ENSP00000364976	4444630	9606.ENSP00000301634	4437779	0					false	interacts with	CKS2 (interacts with) TK1
1910	0.17				0.549	0.61		0.0	0.0			0	0.0	interacts with		TTK (interacts with) TK1	0.0	9606.ENSP00000358813	4443396	9606.ENSP00000301634	4437779	0					false	interacts with	TTK (interacts with) TK1
1911	0.082				0.58	0.61		0.0	0.07			0	0.0	interacts with		PBK (interacts with) GMNN	0.0	9606.ENSP00000428489	4449452	9606.ENSP00000230056	4433492	0					false	interacts with	PBK (interacts with) GMNN
1913	0.593				0.063	0.609		0.0	0.0			0	0.0	interacts with		AKR7A3 (interacts with) AKR1D1	0.057	9606.ENSP00000355377	4442660	9606.ENSP00000242375	4433819	0					false	interacts with	AKR7A3 (interacts with) AKR1D1
1915	0.609				0.0	0.609		0.0	0.0			0	0.0	interacts with		IGF1 (interacts with) HSPB1	0.0	9606.ENSP00000302665	4437883	9606.ENSP00000248553	4434059	0					false	interacts with	IGF1 (interacts with) HSPB1
1916	0.412				0.063	0.609		0.0	0.347				0.0	interacts with		HIST1H4H (interacts with) CDC6	0.0	9606.ENSP00000366956	4444931	9606.ENSP00000209728	4432832	0					false	interacts with	HIST1H4H (interacts with) CDC6
1917	0.042				0.607	0.608		0.0	0.0			0	0.0	interacts with		PRC1 (interacts with) UBE2T	0.0	9606.ENSP00000377793	4446249	9606.ENSP00000356243	4442849	0					false	interacts with	PRC1 (interacts with) UBE2T
1918	0.215				0.52	0.607		0.0	0.0			0	0.0	interacts with		HGFAC (interacts with) PROZ	0.0	9606.ENSP00000421801	4449187	9606.ENSP00000344458	4441427	0					false	interacts with	HGFAC (interacts with) PROZ
1919	0.167				0.548	0.607		0.0	0.0			0	0.0	interacts with		MKI67 (interacts with) ATAD2	0.0	9606.ENSP00000357643	4443142	9606.ENSP00000287394	4436722	0					false	interacts with	MKI67 (interacts with) ATAD2
1920	0.112				0.575	0.607		0.0	0.0			0	0.0	interacts with		BUB1B (interacts with) ATAD2	0.0	9606.ENSP00000287598	4436731	9606.ENSP00000287394	4436722	0					false	interacts with	BUB1B (interacts with) ATAD2
1921	0.589				0.061	0.607		0.0	0.064			0	0.0	interacts with		HSD17B6 (interacts with) CYP2B6	0.0	9606.ENSP00000451406	4450358	9606.ENSP00000324648	4439703	0					false	interacts with	HSD17B6 (interacts with) CYP2B6
1922	0.049				0.603	0.607		0.0	0.0			0	0.0	interacts with		CKS2 (interacts with) FEN1	0.0	9606.ENSP00000364976	4444630	9606.ENSP00000305480	4438133	0					false	interacts with	CKS2 (interacts with) FEN1
1923	0.129				0.566	0.606		0.0	0.0			0	0.0	interacts with		CDKN3 (interacts with) CDCA5	0.0	9606.ENSP00000335357	4440665	9606.ENSP00000275517	4436187	0					false	interacts with	CDKN3 (interacts with) CDCA5
1924	0.0				0.606	0.606		0.0	0.0			0	0.0	interacts with		VSIG4 (interacts with) CD14	0.0	9606.ENSP00000363869	4444445	9606.ENSP00000304236	4438033	0					false	interacts with	VSIG4 (interacts with) CD14
1925	0.556				0.109	0.605		0.0	0.082			0	0.0	interacts with		SHBG (interacts with) LPA	0.0	9606.ENSP00000369816	4445394	9606.ENSP00000321334	4439432	0					false	interacts with	SHBG (interacts with) LPA
1926	0.156				0.551	0.605		0.0	0.0			0	0.0	interacts with		E2F8 (interacts with) HMMR	0.0	9606.ENSP00000481103	4451562	9606.ENSP00000377492	4446202	0					false	interacts with	E2F8 (interacts with) HMMR
1927	0.116				0.571	0.605		0.0	0.0			0	0.0	interacts with		MELK (interacts with) GMNN	0.0	9606.ENSP00000298048	4437455	9606.ENSP00000230056	4433492	0					false	interacts with	MELK (interacts with) GMNN
1928	0.605				0.0	0.605		0.0	0.0			0	0.0	interacts with		DKK1 (interacts with) EZH2	0.0	9606.ENSP00000363081	4444299	9606.ENSP00000320147	4439336	0					false	interacts with	DKK1 (interacts with) EZH2
1930	0.228				0.509	0.604		0.0	0.0			0	0.0	interacts with		KMO (interacts with) SLC51A	0.0	9606.ENSP00000355517	4442693	9606.ENSP00000296327	4437264	0					false	interacts with	KMO (interacts with) SLC51A
1931	0.098				0.571	0.604		0.0	0.058			0	0.0	interacts with		ATAD2 (interacts with) NUF2	0.0	9606.ENSP00000287394	4436722	9606.ENSP00000271452	4435979	0					false	interacts with	ATAD2 (interacts with) NUF2
1932	0.594				0.064	0.604		0.0	0.0			0	0.0	interacts with		PTH1R (interacts with) IGF1	0.0	9606.ENSP00000321999	4439492	9606.ENSP00000302665	4437883	0					false	interacts with	PTH1R (interacts with) IGF1
1933	0.542				0.147	0.602		0.0	0.064			0	0.0	interacts with		ALDH3A1 (interacts with) AKR1B10	0.0	9606.ENSP00000411821	4448623	9606.ENSP00000352584	4442268	0					false	interacts with	ALDH3A1 (interacts with) AKR1B10
1934	0.074				0.588	0.602		0.0	0.0			0	0.0	interacts with		CKS2 (interacts with) TRIP13	0.0	9606.ENSP00000364976	4444630	9606.ENSP00000166345	4432699	0					false	interacts with	CKS2 (interacts with) TRIP13
1935	0.112				0.569	0.601		0.0	0.0			0	0.0	interacts with		EZH2 (interacts with) DLGAP5	0.0	9606.ENSP00000320147	4439336	9606.ENSP00000247191	4434015	0					false	interacts with	EZH2 (interacts with) DLGAP5
1936	0.197				0.475	0.601		0.0	0.13			0	0.0	interacts with		ATAD2 (interacts with) CDC6	0.0	9606.ENSP00000287394	4436722	9606.ENSP00000209728	4432832	0					false	interacts with	ATAD2 (interacts with) CDC6
1937	0.456				0.199	0.601		0.0	0.157			0	0.0	interacts with		CCNE2 (interacts with) BIRC5	0.0	9606.ENSP00000429089	4449487	9606.ENSP00000301633	4437778	0					false	interacts with	CCNE2 (interacts with) BIRC5
1938	0.574				0.103	0.601		0.0	0.0			0	0.0	interacts with		NAT2 (interacts with) CYP2C9	0.0	9606.ENSP00000286479	4436677	9606.ENSP00000260682	4434798	0					false	interacts with	NAT2 (interacts with) CYP2C9
1939	0.585				0.076	0.601		0.0	0.0			0	0.0	interacts with		ALDH3A1 (interacts with) NQO1	0.0	9606.ENSP00000411821	4448623	9606.ENSP00000319788	4439310	0					false	interacts with	ALDH3A1 (interacts with) NQO1
1940	0.0				0.6	0.6		0.0	0.0			0	0.0	interacts with		FAM83D (interacts with) SHCBP1	0.0	9606.ENSP00000481110	4451564	9606.ENSP00000306473	4438225	0					false	interacts with	FAM83D (interacts with) SHCBP1
1941	0.0				0.6	0.6		0.0	0.0			0	0.0	interacts with		FAM83D (interacts with) PRC1	0.0	9606.ENSP00000481110	4451564	9606.ENSP00000377793	4446249	0					false	interacts with	FAM83D (interacts with) PRC1
1942	0.111				0.568	0.6		0.0	0.0			0	0.0	interacts with		FAM83D (interacts with) ANLN	0.0	9606.ENSP00000481110	4451564	9606.ENSP00000265748	4435644	0					false	interacts with	FAM83D (interacts with) ANLN
1943	0.0				0.6	0.6		0.0	0.0			0	0.0	interacts with		C8A (interacts with) FETUB	0.0	9606.ENSP00000354458	4442465	9606.ENSP00000265029	4435539	0					false	interacts with	C8A (interacts with) FETUB
1944	0.582				0.081	0.599		0.0	0.0			0	0.0	interacts with		HSD17B6 (interacts with) SHBG	0.0	9606.ENSP00000451406	4450358	9606.ENSP00000369816	4445394	0					false	interacts with	HSD17B6 (interacts with) SHBG
1945	0.165				0.539	0.599		0.0	0.0			0	0.0	interacts with		RACGAP1 (interacts with) GMNN	0.0	9606.ENSP00000404190	4448310	9606.ENSP00000230056	4433492	0					false	interacts with	RACGAP1 (interacts with) GMNN
1946	0.275				0.373	0.599		0.0	0.187			0	0.0	interacts with		CCNE2 (interacts with) TTK	0.0	9606.ENSP00000429089	4449487	9606.ENSP00000358813	4443396	0					false	interacts with	CCNE2 (interacts with) TTK
1947	0.165				0.538	0.598		0.0	0.0			0	0.0	interacts with		PTTG1 (interacts with) EZH2	0.0	9606.ENSP00000377536	4446209	9606.ENSP00000320147	4439336	0					false	interacts with	PTTG1 (interacts with) EZH2
1948	0.588				0.063	0.597		0.0	0.0			0	0.0	interacts with		AFP (interacts with) CRP	0.0	9606.ENSP00000379138	4446452	9606.ENSP00000255030	4434405	0					false	interacts with	AFP (interacts with) CRP
1949	0.597				0.0	0.597		0.0	0.0			0	0.0	interacts with		GPC3 (interacts with) HGF	0.0	9606.ENSP00000377836	4446259	9606.ENSP00000222390	4433227	0					false	interacts with	GPC3 (interacts with) HGF
1950	0.0				0.596	0.596		0.0	0.0			0	0.0	interacts with		SHCBP1 (interacts with) OIP5	0.0	9606.ENSP00000306473	4438225	9606.ENSP00000220514	4433119	0					false	interacts with	SHCBP1 (interacts with) OIP5
1952	0.193				0.519	0.595		0.0	0.0			0	0.0	interacts with		SULT1C2 (interacts with) ALDH8A1	0.0	9606.ENSP00000319622	4439294	9606.ENSP00000265605	4435623	0					false	interacts with	SULT1C2 (interacts with) ALDH8A1
1953	0.0				0.595	0.595		0.0	0.0			0	0.0	interacts with		EZH2 (interacts with) RAD51AP1	0.0	9606.ENSP00000320147	4439336	9606.ENSP00000228843	4433433	0					false	interacts with	EZH2 (interacts with) RAD51AP1
1954	0.105				0.565	0.594		0.0	0.0			0	0.0	interacts with		FAM83D (interacts with) FOXM1	0.0	9606.ENSP00000481110	4451564	9606.ENSP00000342307	4441245	0					false	interacts with	FAM83D (interacts with) FOXM1
1955	0.096				0.57	0.594		0.0	0.0			0	0.0	interacts with		CDKN3 (interacts with) SHCBP1	0.0	9606.ENSP00000335357	4440665	9606.ENSP00000306473	4438225	0					false	interacts with	CDKN3 (interacts with) SHCBP1
1956	0.127				0.524	0.594		0.0	0.085			0	0.0	interacts with		HAO2 (interacts with) KMO	0.06	9606.ENSP00000483507	4451782	9606.ENSP00000355517	4442693	0					false	interacts with	HAO2 (interacts with) KMO
1958	0.12				0.538	0.594		0.0	0.081			0	0.0	interacts with		ACSM3 (interacts with) ALDH8A1	0.043	9606.ENSP00000289416	4436811	9606.ENSP00000265605	4435623	0					false	interacts with	ACSM3 (interacts with) ALDH8A1
1959	0.395				0.355	0.594		0.0	0.0			0	0.0	interacts with		GINS1 (interacts with) RAD51AP1	0.0	9606.ENSP00000262460	4435088	9606.ENSP00000228843	4433433	0					false	interacts with	GINS1 (interacts with) RAD51AP1
1960	0.106				0.563	0.593		0.0	0.0			0	0.0	interacts with		HAO2 (interacts with) ALDH8A1	0.043	9606.ENSP00000483507	4451782	9606.ENSP00000265605	4435623	0					false	interacts with	HAO2 (interacts with) ALDH8A1
1961	0.122				0.554	0.592		0.0	0.0			0	0.0	interacts with		E2F8 (interacts with) NUSAP1	0.0	9606.ENSP00000481103	4451562	9606.ENSP00000453403	4450429	0					false	interacts with	E2F8 (interacts with) NUSAP1
1962	0.398				0.342	0.591		0.0	0.051			0	0.0	interacts with		CDKN3 (interacts with) EZH2	0.0	9606.ENSP00000335357	4440665	9606.ENSP00000320147	4439336	0					false	interacts with	CDKN3 (interacts with) EZH2
1963	0.041				0.591	0.591		0.0	0.0			0	0.0	interacts with		FETUB (interacts with) C9	0.0	9606.ENSP00000265029	4435539	9606.ENSP00000263408	4435259	0					false	interacts with	FETUB (interacts with) C9
1964	0.19				0.516	0.591		0.0	0.0			0	0.0	interacts with		NUF2 (interacts with) MCM2	0.0	9606.ENSP00000271452	4435979	9606.ENSP00000265056	4435544	0					false	interacts with	NUF2 (interacts with) MCM2
1965	0.0				0.59	0.59		0.0	0.0			0	0.0	interacts with		TK1 (interacts with) NCAPG	0.0	9606.ENSP00000301634	4437779	9606.ENSP00000251496	4434176	0					false	interacts with	TK1 (interacts with) NCAPG
1966	0.58				0.064	0.59		0.0	0.0			0	0.0	interacts with		CYP2C8 (interacts with) SLCO1B3	0.0	9606.ENSP00000360317	4443714	9606.ENSP00000261196	4434834	0					false	interacts with	CYP2C8 (interacts with) SLCO1B3
1967	0.589				0.0	0.589		0.0	0.0			0	0.0	interacts with		CYP2B6 (interacts with) NQO1	0.0	9606.ENSP00000324648	4439703	9606.ENSP00000319788	4439310	0					false	interacts with	CYP2B6 (interacts with) NQO1
1968	0.581				0.061	0.589		0.0	0.0			0	0.0	interacts with		CYP1A2 (interacts with) SLCO1B1	0.0	9606.ENSP00000342007	4441211	9606.ENSP00000256958	4434521	0					false	interacts with	CYP1A2 (interacts with) SLCO1B1
1969	0.167				0.527	0.589		0.0	0.0			0	0.0	interacts with		ANLN (interacts with) MCM2	0.0	9606.ENSP00000265748	4435644	9606.ENSP00000265056	4435544	0					false	interacts with	ANLN (interacts with) MCM2
1970	0.0				0.588	0.588		0.0	0.0			0	0.0	interacts with		SPDL1 (interacts with) RAD51AP1	0.0	9606.ENSP00000265295	4435578	9606.ENSP00000228843	4433433	0					false	interacts with	SPDL1 (interacts with) RAD51AP1
1971	0.519				0.18	0.588		0.0	0.0			0	0.0	interacts with		VSIG4 (interacts with) CFP	0.0	9606.ENSP00000363869	4444445	9606.ENSP00000247153	4434012	0					false	interacts with	VSIG4 (interacts with) CFP
1972	0.097				0.562	0.588		0.0	0.0			0	0.0	interacts with		TK1 (interacts with) OIP5	0.0	9606.ENSP00000301634	4437779	9606.ENSP00000220514	4433119	0					false	interacts with	TK1 (interacts with) OIP5
1973	0.54				0.139	0.587		0.0	0.0			0	0.0	interacts with		CYP3A4 (interacts with) NAT2	0.0	9606.ENSP00000337915	4440831	9606.ENSP00000286479	4436677	0					false	interacts with	CYP3A4 (interacts with) NAT2
1974	0.0				0.587	0.587		0.0	0.0			0	0.0	interacts with		FAM83D (interacts with) NUSAP1	0.0	9606.ENSP00000481110	4451564	9606.ENSP00000453403	4450429	0					false	interacts with	FAM83D (interacts with) NUSAP1
1975	0.089				0.564	0.586		0.0	0.0			0	0.0	interacts with		ASPM (interacts with) TK1	0.0	9606.ENSP00000356379	4442873	9606.ENSP00000301634	4437779	0					false	interacts with	ASPM (interacts with) TK1
1976	0.072				0.571	0.585		0.0	0.0			0	0.0	interacts with		FEN1 (interacts with) ATAD2	0.0	9606.ENSP00000305480	4438133	9606.ENSP00000287394	4436722	0					false	interacts with	FEN1 (interacts with) ATAD2
1977	0.584				0.0	0.585		0.0	0.0			0	0.0	interacts with		TRPM8 (interacts with) FOS	0.0	9606.ENSP00000323926	4439650	9606.ENSP00000306245	4438204	0					false	interacts with	TRPM8 (interacts with) FOS
1978	0.0				0.578	0.585		0.0	0.057			0	0.0	interacts with		C6 (interacts with) F9	0.0	9606.ENSP00000263413	4435261	9606.ENSP00000218099	4433043	0					false	interacts with	C6 (interacts with) F9
1979	0.31				0.423	0.585		0.0	0.0			0	0.0	interacts with		EZH2 (interacts with) BIRC5	0.0	9606.ENSP00000320147	4439336	9606.ENSP00000301633	4437778	0					false	interacts with	EZH2 (interacts with) BIRC5
1980	0.366				0.521	0.585		0.0	0.0			0	0.601	interacts with		CD163 (interacts with) MARCO	0.0	9606.ENSP00000352071	4442211	9606.ENSP00000318916	4439239	0					false	interacts with	CD163 (interacts with) MARCO
1981	0.126				0.544	0.584		0.0	0.0			0	0.0	interacts with		FAM83D (interacts with) PTTG1	0.0	9606.ENSP00000481110	4451564	9606.ENSP00000377536	4446209	0					false	interacts with	FAM83D (interacts with) PTTG1
1983	0.584				0.0	0.584		0.0	0.0			0	0.0	interacts with		PRG4 (interacts with) GLS2	0.0	9606.ENSP00000399679	4448080	9606.ENSP00000310447	4438590	0					false	interacts with	PRG4 (interacts with) GLS2
1984	0.288				0.44	0.584		0.0	0.0			0	0.0	interacts with		PTTG1 (interacts with) KIF18A	0.0	9606.ENSP00000377536	4446209	9606.ENSP00000263181	4435208	0					false	interacts with	PTTG1 (interacts with) KIF18A
1985	0.44				0.475	0.583		0.0	0.0			0	0.733	interacts with		KLKB1 (interacts with) F9	0.0	9606.ENSP00000264690	4435478	9606.ENSP00000218099	4433043						false	interacts with	KLKB1 (interacts with) F9
1986	0.329				0.404	0.583		0.0	0.0			0	0.0	interacts with		GINS1 (interacts with) TRIP13	0.0	9606.ENSP00000262460	4435088	9606.ENSP00000166345	4432699	0					false	interacts with	GINS1 (interacts with) TRIP13
1987	0.086				0.563	0.583		0.0	0.0			0	0.0	interacts with		EZH2 (interacts with) FANCI	0.0	9606.ENSP00000320147	4439336	9606.ENSP00000310842	4438638	0					false	interacts with	EZH2 (interacts with) FANCI
1988	0.058				0.575	0.583		0.0	0.0			0	0.0	interacts with		FOXM1 (interacts with) CDCA5	0.0	9606.ENSP00000342307	4441245	9606.ENSP00000275517	4436187	0					false	interacts with	FOXM1 (interacts with) CDCA5
1989	0.138				0.535	0.582		0.0	0.0			0	0.0	interacts with		HMMR (interacts with) TK1	0.0	9606.ENSP00000377492	4446202	9606.ENSP00000301634	4437779	0					false	interacts with	HMMR (interacts with) TK1
1990	0.492				0.209	0.581		0.0	0.0			0	0.0	interacts with		LPA (interacts with) CP	0.0	9606.ENSP00000321334	4439432	9606.ENSP00000264613	4435459	0					false	interacts with	LPA (interacts with) CP
1991	0.104				0.551	0.581		0.0	0.0			0	0.0	interacts with		CDKN3 (interacts with) TK1	0.0	9606.ENSP00000335357	4440665	9606.ENSP00000301634	4437779	0					false	interacts with	CDKN3 (interacts with) TK1
1992	0.367				0.363	0.58		0.0	0.0			0	0.0	interacts with		CDCA5 (interacts with) GMNN	0.0	9606.ENSP00000275517	4436187	9606.ENSP00000230056	4433492	0					false	interacts with	CDCA5 (interacts with) GMNN
1993	0.069				0.566	0.579		0.0	0.0			0	0.0	interacts with		RRM2 (interacts with) KIF18A	0.0	9606.ENSP00000353770	4442396	9606.ENSP00000263181	4435208	0					false	interacts with	RRM2 (interacts with) KIF18A
1994	0.0				0.579	0.579		0.0	0.0			0	0.0	interacts with		DTL (interacts with) KIF18A	0.0	9606.ENSP00000355958	4442781	9606.ENSP00000263181	4435208	0					false	interacts with	DTL (interacts with) KIF18A
1995	0.089				0.556	0.578		0.0	0.0			0	0.0	interacts with		ZWINT (interacts with) TK1	0.0	9606.ENSP00000363055	4444294	9606.ENSP00000301634	4437779	0					false	interacts with	ZWINT (interacts with) TK1
1996	0.578				0.0	0.578		0.0	0.0			0	0.0	interacts with		MT1X (interacts with) CP	0.0	9606.ENSP00000377995	4446278	9606.ENSP00000264613	4435459	0					false	interacts with	MT1X (interacts with) CP
1997	0.127				0.535	0.577		0.0	0.0			0	0.0	interacts with		FAM83D (interacts with) TRIP13	0.0	9606.ENSP00000481110	4451564	9606.ENSP00000166345	4432699	0					false	interacts with	FAM83D (interacts with) TRIP13
1998	0.17				0.512	0.577		0.0	0.0			0	0.0	interacts with		SLC51A (interacts with) FETUB	0.0	9606.ENSP00000296327	4437264	9606.ENSP00000265029	4435539	0					false	interacts with	SLC51A (interacts with) FETUB
1999	0.246				0.462	0.577		0.0	0.0			0	0.0	interacts with		ECT2 (interacts with) MCM2	0.0	9606.ENSP00000376457	4446064	9606.ENSP00000265056	4435544	0					false	interacts with	ECT2 (interacts with) MCM2
2000	0.565				0.064	0.576		0.0	0.0			0	0.0	interacts with		SRD5A2 (interacts with) SHBG	0.0	9606.ENSP00000477587	4451219	9606.ENSP00000369816	4445394	0					false	interacts with	SRD5A2 (interacts with) SHBG
2001	0.155				0.519	0.576		0.0	0.0			0	0.0	interacts with		ALDOB (interacts with) SULT1C2	0.0	9606.ENSP00000363988	4444463	9606.ENSP00000319622	4439294	0					false	interacts with	ALDOB (interacts with) SULT1C2
2002	0.576				0.0	0.576		0.0	0.0			0	0.0	interacts with		MT1E (interacts with) CP	0.0	9606.ENSP00000307706	4438349	9606.ENSP00000264613	4435459	0					false	interacts with	MT1E (interacts with) CP
2003	0.0				0.575	0.575		0.0	0.0			0	0.0	interacts with		KIF15 (interacts with) FEN1	0.0	9606.ENSP00000324020	4439659	9606.ENSP00000305480	4438133	0					false	interacts with	KIF15 (interacts with) FEN1
2004	0.325				0.395	0.575		0.0	0.0			0	0.0	interacts with		CKS2 (interacts with) ANLN	0.0	9606.ENSP00000364976	4444630	9606.ENSP00000265748	4435644	0					false	interacts with	CKS2 (interacts with) ANLN
2005	0.214				0.479	0.573		0.0	0.0			0	0.0	interacts with		ECT2 (interacts with) CDC6	0.0	9606.ENSP00000376457	4446064	9606.ENSP00000209728	4432832	0					false	interacts with	ECT2 (interacts with) CDC6
2006	0.061				0.562	0.571		0.0	0.0			0	0.0	interacts with		E2F8 (interacts with) DTL	0.0	9606.ENSP00000481103	4451562	9606.ENSP00000355958	4442781	0					false	interacts with	E2F8 (interacts with) DTL
2007	0.341				0.063	0.571		0.0	0.361			0	0.0	interacts with		HIST1H4H (interacts with) MCM2	0.0	9606.ENSP00000366956	4444931	9606.ENSP00000265056	4435544	0					false	interacts with	HIST1H4H (interacts with) MCM2
2008	0.812				0.321	0.571		0.0	0.381			0	0.982	interacts with		CYP2C18 (interacts with) CYP2C9	0.0	9606.ENSP00000285979	4436654	9606.ENSP00000260682	4434798						false	interacts with	CYP2C18 (interacts with) CYP2C9
2010	0.569				0.0	0.569		0.0	0.0			0	0.0	interacts with		ECM1 (interacts with) HHIP	0.0	9606.ENSP00000358045	4443247	9606.ENSP00000296575	4437307	0					false	interacts with	ECM1 (interacts with) HHIP
2011	0.56				0.06	0.569		0.0	0.0			0	0.0	interacts with		LCN2 (interacts with) THBS1	0.0	9606.ENSP00000362108	4444080	9606.ENSP00000260356	4434771	0					false	interacts with	LCN2 (interacts with) THBS1
2012	0.0				0.568	0.568		0.0	0.0			0	0.0	interacts with		C8B (interacts with) SPP2	0.0	9606.ENSP00000360281	4443704	9606.ENSP00000168148	4432703	0					false	interacts with	C8B (interacts with) SPP2
2013	0.0				0.568	0.568		0.0	0.0			0	0.0	interacts with		E2F8 (interacts with) ZWINT	0.0	9606.ENSP00000481103	4451562	9606.ENSP00000363055	4444294	0					false	interacts with	E2F8 (interacts with) ZWINT
2014	0.523				0.107	0.568		0.0	0.068			0	0.0	interacts with		SLC22A1 (interacts with) CYP3A4	0.0	9606.ENSP00000355930	4442777	9606.ENSP00000337915	4440831	0					false	interacts with	SLC22A1 (interacts with) CYP3A4
2015	0.365				0.32	0.568		0.0	0.079			0	0.0	interacts with		CCNE2 (interacts with) BUB1B	0.0	9606.ENSP00000429089	4449487	9606.ENSP00000287598	4436731	0					false	interacts with	CCNE2 (interacts with) BUB1B
2016	0.0				0.567	0.567		0.0	0.0			0	0.0	interacts with		KIF18A (interacts with) OIP5	0.0	9606.ENSP00000263181	4435208	9606.ENSP00000220514	4433119	0					false	interacts with	KIF18A (interacts with) OIP5
2017	0.194				0.485	0.567		0.0	0.0			0	0.0	interacts with		CKS1B (interacts with) TK1	0.0	9606.ENSP00000311083	4438654	9606.ENSP00000301634	4437779	0					false	interacts with	CKS1B (interacts with) TK1
2018	0.56				0.055	0.567		0.0	0.0			0	0.0	interacts with		HAMP (interacts with) STEAP3	0.0	9606.ENSP00000471894	4451011	9606.ENSP00000376822	4446107	0					false	interacts with	HAMP (interacts with) STEAP3
2019	0.104				0.536	0.566		0.0	0.0			0	0.0	interacts with		HAO2 (interacts with) ACSM3	0.0	9606.ENSP00000483507	4451782	9606.ENSP00000289416	4436811	0					false	interacts with	HAO2 (interacts with) ACSM3
2020	0.0				0.566	0.566		0.0	0.0			0	0.0	interacts with		RACGAP1 (interacts with) UBE2T	0.0	9606.ENSP00000404190	4448310	9606.ENSP00000356243	4442849	0					false	interacts with	RACGAP1 (interacts with) UBE2T
2021	0.556				0.064	0.566		0.0	0.0			0	0.0	interacts with		SLCO1B3 (interacts with) CYP2C9	0.0	9606.ENSP00000261196	4434834	9606.ENSP00000260682	4434798	0					false	interacts with	SLCO1B3 (interacts with) CYP2C9
2022	0.565				0.0	0.565		0.0	0.0			0	0.0	interacts with		MT1M (interacts with) CP	0.0	9606.ENSP00000369146	4445277	9606.ENSP00000264613	4435459	0					false	interacts with	MT1M (interacts with) CP
2023	0.103				0.535	0.565		0.0	0.0			0	0.0	interacts with		FGL1 (interacts with) AFP	0.0	9606.ENSP00000381133	4446770	9606.ENSP00000379138	4446452	0					false	interacts with	FGL1 (interacts with) AFP
2025	0.647				0.556	0.565		0.0	0.0			0	0.967	interacts with		MAGEA6 (interacts with) MAGEA1	0.0	9606.ENSP00000480637	4451513	9606.ENSP00000349085	4441887	0					false	interacts with	MAGEA6 (interacts with) MAGEA1
2027	0.539				0.095	0.565		0.0	0.0			0	0.0	interacts with		CP (interacts with) AFM	0.0	9606.ENSP00000264613	4435459	9606.ENSP00000226355	4433367	0					false	interacts with	CP (interacts with) AFM
2028	0.0				0.565	0.565		0.0	0.0			0	0.0	interacts with		DTL (interacts with) TK1	0.0	9606.ENSP00000355958	4442781	9606.ENSP00000301634	4437779	0					false	interacts with	DTL (interacts with) TK1
2029	0.0				0.565	0.565		0.0	0.0			0	0.0	interacts with		FAM83D (interacts with) NCAPG	0.0	9606.ENSP00000481110	4451564	9606.ENSP00000251496	4434176	0					false	interacts with	FAM83D (interacts with) NCAPG
2030	0.536				0.099	0.564		0.0	0.0			0	0.0	interacts with		AFP (interacts with) BUB1B	0.0	9606.ENSP00000379138	4446452	9606.ENSP00000287598	4436731	0					false	interacts with	AFP (interacts with) BUB1B
2031	0.049				0.56	0.564		0.0	0.0			0	0.0	interacts with		FETUB (interacts with) C6	0.0	9606.ENSP00000265029	4435539	9606.ENSP00000263413	4435261	0					false	interacts with	FETUB (interacts with) C6
2032	0.544				0.082	0.564		0.0	0.0			0	0.0	interacts with		TDO2 (interacts with) SDS	0.0	9606.ENSP00000444788	4450131	9606.ENSP00000257549	4434551	0					false	interacts with	TDO2 (interacts with) SDS
2033	0.553				0.064	0.563		0.0	0.0			0	0.0	interacts with		CRP (interacts with) CETP	0.0	9606.ENSP00000255030	4434405	9606.ENSP00000200676	4432783	0					false	interacts with	CRP (interacts with) CETP
2034	0.44				0.231	0.562		0.0	0.064			0	0.0	interacts with		MRC1 (interacts with) LYVE1	0.0	9606.ENSP00000455897	4450525	9606.ENSP00000256178	4434461	0					false	interacts with	MRC1 (interacts with) LYVE1
2035	0.188				0.482	0.561		0.0	0.0			0	0.0	interacts with		TPX2 (interacts with) GMNN	0.0	9606.ENSP00000300403	4437665	9606.ENSP00000230056	4433492	0					false	interacts with	TPX2 (interacts with) GMNN
2036	0.262				0.43	0.561		0.0	0.0			0	0.0	interacts with		FANCI (interacts with) SPDL1	0.0	9606.ENSP00000310842	4438638	9606.ENSP00000265295	4435578	0					false	interacts with	FANCI (interacts with) SPDL1
2037	0.535				0.096	0.561		0.0	0.0			0	0.0	interacts with		SLC51A (interacts with) SLCO1B3	0.0	9606.ENSP00000296327	4437264	9606.ENSP00000261196	4434834	0					false	interacts with	SLC51A (interacts with) SLCO1B3
2038	0.044				0.56	0.561		0.0	0.0			0	0.0	interacts with		DTL (interacts with) GINS1	0.0	9606.ENSP00000355958	4442781	9606.ENSP00000262460	4435088	0					false	interacts with	DTL (interacts with) GINS1
2039	0.0				0.56	0.56		0.0	0.0			0	0.0	interacts with		FAM83D (interacts with) TK1	0.0	9606.ENSP00000481110	4451564	9606.ENSP00000301634	4437779	0					false	interacts with	FAM83D (interacts with) TK1
2040	0.193				0.476	0.56		0.0	0.0			0	0.0	interacts with		PRC1 (interacts with) SPDL1	0.0	9606.ENSP00000377793	4446249	9606.ENSP00000265295	4435578	0					false	interacts with	PRC1 (interacts with) SPDL1
2041	0.0				0.56	0.56		0.0	0.0			0	0.0	interacts with		HMMR (interacts with) UBE2T	0.0	9606.ENSP00000377492	4446202	9606.ENSP00000356243	4442849	0					false	interacts with	HMMR (interacts with) UBE2T
2042	0.057				0.553	0.56		0.0	0.0			0	0.0	interacts with		MS4A6A (interacts with) VSIG4	0.0	9606.ENSP00000392770	4447767	9606.ENSP00000363869	4444445	0					false	interacts with	MS4A6A (interacts with) VSIG4
2043	0.0				0.559	0.559		0.0	0.0			0	0.0	interacts with		ZWINT (interacts with) ATAD2	0.0	9606.ENSP00000363055	4444294	9606.ENSP00000287394	4436722	0					false	interacts with	ZWINT (interacts with) ATAD2
2044	0.345				0.49	0.559		0.0	0.0			0	0.57	interacts with		PROZ (interacts with) KLKB1	0.0	9606.ENSP00000344458	4441427	9606.ENSP00000264690	4435478	0					false	interacts with	PROZ (interacts with) KLKB1
2046	0.559				0.0	0.559		0.0	0.0			0	0.0	interacts with		HAMP (interacts with) FLVCR1	0.0	9606.ENSP00000471894	4451011	9606.ENSP00000355938	4442778	0					false	interacts with	HAMP (interacts with) FLVCR1
2048	0.555				0.051	0.559		0.0	0.0			0	0.0	interacts with		BCHE (interacts with) CRP	0.0	9606.ENSP00000264381	4435424	9606.ENSP00000255030	4434405	0					false	interacts with	BCHE (interacts with) CRP
2049	0.558				0.0	0.558		0.0	0.0			0	0.0	interacts with		CYP1A2 (interacts with) NQO1	0.0	9606.ENSP00000342007	4441211	9606.ENSP00000319788	4439310	0					false	interacts with	CYP1A2 (interacts with) NQO1
2051	0.0				0.558	0.558		0.0	0.0			0	0.0	interacts with		TTC36 (interacts with) ACSM3	0.0	9606.ENSP00000307640	4438341	9606.ENSP00000289416	4436811	0					false	interacts with	TTC36 (interacts with) ACSM3
2052	0.477				0.19	0.558		0.0	0.0			0	0.0	interacts with		AFP (interacts with) HPD	0.0	9606.ENSP00000379138	4446452	9606.ENSP00000289004	4436793	0					false	interacts with	AFP (interacts with) HPD
2053	0.133				0.511	0.558		0.0	0.0			0	0.0	interacts with		FANCI (interacts with) KIF18A	0.0	9606.ENSP00000310842	4438638	9606.ENSP00000263181	4435208	0					false	interacts with	FANCI (interacts with) KIF18A
2054	0.0				0.558	0.558		0.0	0.0			0	0.0	interacts with		ALDH8A1 (interacts with) SPP2	0.0	9606.ENSP00000265605	4435623	9606.ENSP00000168148	4432703	0					false	interacts with	ALDH8A1 (interacts with) SPP2
2055	0.531				0.096	0.557		0.0	0.0			0	0.0	interacts with		SLC51A (interacts with) SLCO1B1	0.0	9606.ENSP00000296327	4437264	9606.ENSP00000256958	4434521	0					false	interacts with	SLC51A (interacts with) SLCO1B1
2056	0.0				0.557	0.557		0.0	0.0			0	0.0	interacts with		C1orf162 (interacts with) CD14	0.0	9606.ENSP00000344218	4441401	9606.ENSP00000304236	4438033	0					false	interacts with	C1orf162 (interacts with) CD14
2057	0.557				0.0	0.557		0.0	0.0			0	0.0	interacts with		SOCS2 (interacts with) IGF1	0.0	9606.ENSP00000481249	4451575	9606.ENSP00000302665	4437883	0					false	interacts with	SOCS2 (interacts with) IGF1
2058	0.0				0.557	0.557		0.0	0.0			0	0.0	interacts with		KMO (interacts with) FETUB	0.0	9606.ENSP00000355517	4442693	9606.ENSP00000265029	4435539	0					false	interacts with	KMO (interacts with) FETUB
2059	0.265				0.553	0.556		0.0	0.0			0	0.969	interacts with		MT1M (interacts with) MT1F	0.0	9606.ENSP00000369146	4445277	9606.ENSP00000334872	4440608	0					false	interacts with	MT1M (interacts with) MT1F
2060	0.0				0.536	0.556		0.0	0.084			0	0.0	interacts with		PROZ (interacts with) C6	0.0	9606.ENSP00000344458	4441427	9606.ENSP00000263413	4435261	0					false	interacts with	PROZ (interacts with) C6
2061	0.556				0.0	0.556		0.0	0.0			0	0.0	interacts with		FCN3 (interacts with) CFP	0.0	9606.ENSP00000270879	4435966	9606.ENSP00000247153	4434012	0					false	interacts with	FCN3 (interacts with) CFP
2062	0.146				0.502	0.556		0.0	0.0			0	0.0	interacts with		E2F8 (interacts with) TPX2	0.0	9606.ENSP00000481103	4451562	9606.ENSP00000300403	4437665	0					false	interacts with	E2F8 (interacts with) TPX2
2063	0.118				0.517	0.556		0.0	0.0			0	0.0	interacts with		CKS2 (interacts with) SHCBP1	0.0	9606.ENSP00000364976	4444630	9606.ENSP00000306473	4438225	0					false	interacts with	CKS2 (interacts with) SHCBP1
2064	0.046				0.552	0.555		0.0	0.0			0	0.0	interacts with		MKI67 (interacts with) FEN1	0.0	9606.ENSP00000357643	4443142	9606.ENSP00000305480	4438133	0					false	interacts with	MKI67 (interacts with) FEN1
2065	0.045				0.553	0.555		0.0	0.0			0	0.0	interacts with		FAM83D (interacts with) CDKN3	0.0	9606.ENSP00000481110	4451564	9606.ENSP00000335357	4440665	0					false	interacts with	FAM83D (interacts with) CDKN3
2066	0.428				0.254	0.555		0.0	0.0			0	0.0	interacts with		MRC1 (interacts with) MARCO	0.0	9606.ENSP00000455897	4450525	9606.ENSP00000318916	4439239	0					false	interacts with	MRC1 (interacts with) MARCO
2067	0.312				0.0	0.554		0.0	0.379			0	0.0	interacts with		LCN2 (interacts with) HGF	0.0	9606.ENSP00000362108	4444080	9606.ENSP00000222390	4433227	0					false	interacts with	LCN2 (interacts with) HGF
2068	0.554				0.0	0.554		0.0	0.0			0	0.0	interacts with		MT1H (interacts with) CP	0.0	9606.ENSP00000330587	4440195	9606.ENSP00000264613	4435459	0					false	interacts with	MT1H (interacts with) CP
2069	0.554				0.0	0.554		0.0	0.0			0	0.0	interacts with		LCAT (interacts with) A1BG	0.0	9606.ENSP00000264005	4435353	9606.ENSP00000263100	4435199	0					false	interacts with	LCAT (interacts with) A1BG
2070	0.0				0.554	0.554		0.0	0.0			0	0.0	interacts with		HAO2 (interacts with) TTC36	0.0	9606.ENSP00000483507	4451782	9606.ENSP00000307640	4438341	0					false	interacts with	HAO2 (interacts with) TTC36
2071	0.0				0.554	0.554		0.0	0.0			0	0.0	interacts with		C8A (interacts with) SPP2	0.0	9606.ENSP00000354458	4442465	9606.ENSP00000168148	4432703	0					false	interacts with	C8A (interacts with) SPP2
2072	0.198				0.399	0.554		0.0	0.149			0	0.0	interacts with		ECT2 (interacts with) FOXM1	0.0	9606.ENSP00000376457	4446064	9606.ENSP00000342307	4441245	0					false	interacts with	ECT2 (interacts with) FOXM1
2073	0.377				0.061	0.554		0.0	0.299			0	0.0	interacts with		TRIM71 (interacts with) SHCBP1	0.0	9606.ENSP00000373272	4445772	9606.ENSP00000306473	4438225	0					false	interacts with	TRIM71 (interacts with) SHCBP1
2074	0.523				0.086	0.553		0.0	0.0			0	0.0	interacts with		AKR7A3 (interacts with) AKR1B10	0.057	9606.ENSP00000355377	4442660	9606.ENSP00000352584	4442268	0					false	interacts with	AKR7A3 (interacts with) AKR1B10
2075	0.543				0.061	0.552		0.0	0.0			0	0.0	interacts with		HSD17B6 (interacts with) IGF1	0.0	9606.ENSP00000451406	4450358	9606.ENSP00000302665	4437883	0					false	interacts with	HSD17B6 (interacts with) IGF1
2076	0.0				0.552	0.552		0.0	0.0			0	0.0	interacts with		FAM83D (interacts with) DTL	0.0	9606.ENSP00000481110	4451564	9606.ENSP00000355958	4442781	0					false	interacts with	FAM83D (interacts with) DTL
2077	0.543				0.061	0.552		0.0	0.0			0	0.0	interacts with		CD163 (interacts with) CRP	0.0	9606.ENSP00000352071	4442211	9606.ENSP00000255030	4434405	0					false	interacts with	CD163 (interacts with) CRP
2078	0.083				0.552	0.552		0.0	0.0			0	0.97	interacts with		MT1G (interacts with) MT1M	0.0	9606.ENSP00000391397	4447689	9606.ENSP00000369146	4445277	0					false	interacts with	MT1G (interacts with) MT1M
2079	0.097				0.524	0.552		0.0	0.0			0	0.0	interacts with		MARCO (interacts with) CD14	0.0	9606.ENSP00000318916	4439239	9606.ENSP00000304236	4438033	0					false	interacts with	MARCO (interacts with) CD14
2080	0.541				0.063	0.551		0.0	0.0			0	0.0	interacts with		ETFDH (interacts with) ADH4	0.0	9606.ENSP00000426638	4449371	9606.ENSP00000265512	4435613	0					false	interacts with	ETFDH (interacts with) ADH4
2081	0.112				0.514	0.55		0.0	0.0			0	0.0	interacts with		C8B (interacts with) F9	0.0	9606.ENSP00000360281	4443704	9606.ENSP00000218099	4433043	0					false	interacts with	C8B (interacts with) F9
2082	0.55				0.0	0.55		0.0	0.0			0	0.0	interacts with		MT1F (interacts with) CP	0.0	9606.ENSP00000334872	4440608	9606.ENSP00000264613	4435459	0					false	interacts with	MT1F (interacts with) CP
2083	0.137				0.476	0.55		0.0	0.084			0	0.0	interacts with		KLKB1 (interacts with) C6	0.0	9606.ENSP00000264690	4435478	9606.ENSP00000263413	4435261	0					false	interacts with	KLKB1 (interacts with) C6
2084	0.225				0.442	0.55		0.0	0.0			0	0.0	interacts with		NUF2 (interacts with) GMNN	0.0	9606.ENSP00000271452	4435979	9606.ENSP00000230056	4433492	0					false	interacts with	NUF2 (interacts with) GMNN
2085	0.549				0.0	0.549		0.0	0.0			0	0.0	interacts with		CCL20 (interacts with) CXCL14	0.0	9606.ENSP00000351671	4442174	9606.ENSP00000337065	4440759	0					false	interacts with	CCL20 (interacts with) CXCL14
2086	0.537				0.065	0.549		0.0	0.0			0	0.0	interacts with		CXCL2 (interacts with) HGF	0.0	9606.ENSP00000427279	4449392	9606.ENSP00000222390	4433227	0					false	interacts with	CXCL2 (interacts with) HGF
2087	0.192				0.178	0.547		0.0	0.373			0	0.0	interacts with		PSMD4 (interacts with) ATAD2	0.0	9606.ENSP00000357879	4443212	9606.ENSP00000287394	4436722	0					false	interacts with	PSMD4 (interacts with) ATAD2
2088	0.079				0.528	0.547		0.0	0.0			0	0.0	interacts with		KIF4A (interacts with) EZH2	0.0	9606.ENSP00000363524	4444386	9606.ENSP00000320147	4439336	0					false	interacts with	KIF4A (interacts with) EZH2
2089	0.535				0.064	0.547		0.0	0.0			0	0.0	interacts with		IDO2 (interacts with) AADAT	0.0	9606.ENSP00000443432	4450084	9606.ENSP00000423190	4449239	0					false	interacts with	IDO2 (interacts with) AADAT
2090	0.241				0.427	0.546		0.0	0.0			0	0.0	interacts with		C8B (interacts with) KLKB1	0.0	9606.ENSP00000360281	4443704	9606.ENSP00000264690	4435478	0					false	interacts with	C8B (interacts with) KLKB1
2092	0.536				0.062	0.546		0.0	0.0			0	0.0	interacts with		GCH1 (interacts with) XDH	0.0	9606.ENSP00000419045	4449007	9606.ENSP00000368727	4445208	0					false	interacts with	GCH1 (interacts with) XDH
2093	0.545				0.0	0.545		0.0	0.0			0	0.0	interacts with		MT1G (interacts with) CP	0.0	9606.ENSP00000391397	4447689	9606.ENSP00000264613	4435459	0					false	interacts with	MT1G (interacts with) CP
2094	0.13				0.498	0.544		0.0	0.0			0	0.0	interacts with		F9 (interacts with) SPP2	0.0	9606.ENSP00000218099	4433043	9606.ENSP00000168148	4432703	0					false	interacts with	F9 (interacts with) SPP2
2095	0.106				0.51	0.543		0.0	0.0			0	0.0	interacts with		FAM83D (interacts with) BIRC5	0.0	9606.ENSP00000481110	4451564	9606.ENSP00000301633	4437778	0					false	interacts with	FAM83D (interacts with) BIRC5
2096	0.129				0.497	0.543		0.0	0.0			0	0.0	interacts with		FAM83D (interacts with) MAD2L1	0.0	9606.ENSP00000481110	4451564	9606.ENSP00000296509	4437296	0					false	interacts with	FAM83D (interacts with) MAD2L1
2097	0.244				0.54	0.543		0.0	0.0			0	0.969	interacts with		MT1M (interacts with) MT1H	0.0	9606.ENSP00000369146	4445277	9606.ENSP00000330587	4440195	0					false	interacts with	MT1M (interacts with) MT1H
2098	0.237				0.426	0.543		0.0	0.0			0	0.0	interacts with		C8A (interacts with) KLKB1	0.0	9606.ENSP00000354458	4442465	9606.ENSP00000264690	4435478	0					false	interacts with	C8A (interacts with) KLKB1
2099	0.041				0.543	0.543		0.0	0.0			0	0.0	interacts with		EZH2 (interacts with) ANLN	0.0	9606.ENSP00000320147	4439336	9606.ENSP00000265748	4435644	0					false	interacts with	EZH2 (interacts with) ANLN
2100	0.804				0.528	0.541		0.0	0.0			0	0.965	interacts with		MAGEA12 (interacts with) MAGEA1	0.0	9606.ENSP00000377478	4446200	9606.ENSP00000349085	4441887	0					false	interacts with	MAGEA12 (interacts with) MAGEA1
2102	0.518				0.088	0.541		0.0	0.0			0	0.0	interacts with		STAB2 (interacts with) CLEC4M	0.0	9606.ENSP00000373539	4445802	9606.ENSP00000316228	4439046	0					false	interacts with	STAB2 (interacts with) CLEC4M
2103	0.0				0.54	0.54		0.0	0.0			0	0.0	interacts with		IDO2 (interacts with) C8A	0.0	9606.ENSP00000443432	4450084	9606.ENSP00000354458	4442465	0					false	interacts with	IDO2 (interacts with) C8A
2104	0.051				0.535	0.54		0.0	0.0			0	0.0	interacts with		FAM83D (interacts with) KIF18A	0.0	9606.ENSP00000481110	4451564	9606.ENSP00000263181	4435208	0					false	interacts with	FAM83D (interacts with) KIF18A
2106	0.53				0.061	0.539		0.0	0.0			0	0.0	interacts with		ANG (interacts with) HGF	0.0	9606.ENSP00000336762	4440731	9606.ENSP00000222390	4433227	0					false	interacts with	ANG (interacts with) HGF
2107	0.0				0.539	0.539		0.0	0.0			0	0.0	interacts with		NUF2 (interacts with) GINS1	0.0	9606.ENSP00000271452	4435979	9606.ENSP00000262460	4435088	0					false	interacts with	NUF2 (interacts with) GINS1
2110	0.539				0.0	0.539		0.0	0.0			0	0.0	interacts with		CLRN3 (interacts with) C8orf4	0.0	9606.ENSP00000357660	4443147	9606.ENSP00000319914	4439319	0					false	interacts with	CLRN3 (interacts with) C8orf4
2111	0.237				0.42	0.539		0.0	0.0			0	0.0	interacts with		PBK (interacts with) GINS1	0.0	9606.ENSP00000428489	4449452	9606.ENSP00000262460	4435088	0					false	interacts with	PBK (interacts with) GINS1
2112	0.529				0.062	0.539		0.0	0.0			0	0.0	interacts with		AFP (interacts with) CYP3A4	0.0	9606.ENSP00000379138	4446452	9606.ENSP00000337915	4440831	0					false	interacts with	AFP (interacts with) CYP3A4
2113	0.129				0.468	0.538		0.0	0.084			0	0.0	interacts with		UBE2T (interacts with) KIF11	0.0	9606.ENSP00000356243	4442849	9606.ENSP00000260731	4434801	0					false	interacts with	UBE2T (interacts with) KIF11
2114	0.103				0.5	0.537		0.0	0.0			0	0.0	interacts with		KMO (interacts with) ACSM3	0.051	9606.ENSP00000355517	4442693	9606.ENSP00000289416	4436811	0					false	interacts with	KMO (interacts with) ACSM3
2115	0.041				0.537	0.537		0.0	0.0			0	0.0	interacts with		FAM83D (interacts with) KIF15	0.0	9606.ENSP00000481110	4451564	9606.ENSP00000324020	4439659	0					false	interacts with	FAM83D (interacts with) KIF15
2117	0.527				0.063	0.537		0.0	0.0			0	0.0	interacts with		STEAP4 (interacts with) KLKB1	0.0	9606.ENSP00000369419	4445321	9606.ENSP00000264690	4435478	0					false	interacts with	STEAP4 (interacts with) KLKB1
2118	0.527				0.061	0.536		0.0	0.0			0	0.0	interacts with		GLDC (interacts with) VSIG4	0.0	9606.ENSP00000370737	4445533	9606.ENSP00000363869	4444445	0					false	interacts with	GLDC (interacts with) VSIG4
2119	0.511				0.0	0.535		0.0	0.089			0	0.0	interacts with		FOS (interacts with) CCNA2	0.0	9606.ENSP00000306245	4438204	9606.ENSP00000274026	4436109	0					false	interacts with	FOS (interacts with) CCNA2
2120	0.297				0.315	0.535		0.0	0.112			0	0.0	interacts with		CCNE2 (interacts with) CDKN3	0.0	9606.ENSP00000429089	4449487	9606.ENSP00000335357	4440665	0					false	interacts with	CCNE2 (interacts with) CDKN3
2121	0.207				0.437	0.534		0.0	0.0			0	0.0	interacts with		FOXM1 (interacts with) NUF2	0.0	9606.ENSP00000342307	4441245	9606.ENSP00000271452	4435979	0					false	interacts with	FOXM1 (interacts with) NUF2
2122	0.0				0.533	0.533		0.0	0.0			0	0.0	interacts with		FAM83D (interacts with) MKI67	0.0	9606.ENSP00000481110	4451564	9606.ENSP00000357643	4443142	0					false	interacts with	FAM83D (interacts with) MKI67
2123	0.31				0.351	0.533		0.0	0.0			0	0.0	interacts with		NUSAP1 (interacts with) CCNE2	0.0	9606.ENSP00000453403	4450429	9606.ENSP00000429089	4449487	0					false	interacts with	NUSAP1 (interacts with) CCNE2
2124	0.442				0.185	0.533		0.0	0.054			0	0.0	interacts with		ALDOB (interacts with) GPD1	0.0	9606.ENSP00000363988	4444463	9606.ENSP00000301149	4437724	0					false	interacts with	ALDOB (interacts with) GPD1
2125	0.0				0.532	0.532		0.0	0.0			0	0.0	interacts with		HAO2 (interacts with) FETUB	0.0	9606.ENSP00000483507	4451782	9606.ENSP00000265029	4435539	0					false	interacts with	HAO2 (interacts with) FETUB
2126	0.52				0.065	0.532		0.0	0.0			0	0.0	interacts with		TDO2 (interacts with) AFP	0.0	9606.ENSP00000444788	4450131	9606.ENSP00000379138	4446452	0					false	interacts with	TDO2 (interacts with) AFP
2127	0.112				0.494	0.532		0.0	0.0			0	0.0	interacts with		KIF15 (interacts with) GINS1	0.0	9606.ENSP00000324020	4439659	9606.ENSP00000262460	4435088	0					false	interacts with	KIF15 (interacts with) GINS1
2129	0.0				0.0	0.532		0.0	0.532			0	0.0	interacts with		FGL1 (interacts with) TUBE1	0.0	9606.ENSP00000381133	4446770	9606.ENSP00000357651	4443145	0					false	interacts with	FGL1 (interacts with) TUBE1
2130	0.12				0.518	0.531		0.0	0.0			0	0.689	interacts with		HGFAC (interacts with) F9	0.0	9606.ENSP00000421801	4449187	9606.ENSP00000218099	4433043	0					false	interacts with	HGFAC (interacts with) F9
2132	0.52				0.061	0.53		0.0	0.0			0	0.0	interacts with		CCBE1 (interacts with) LYVE1	0.0	9606.ENSP00000404464	4448325	9606.ENSP00000256178	4434461	0					false	interacts with	CCBE1 (interacts with) LYVE1
2133	0.236				0.41	0.53		0.0	0.0			0	0.0	interacts with		FOXM1 (interacts with) TK1	0.0	9606.ENSP00000342307	4441245	9606.ENSP00000301634	4437779	0					false	interacts with	FOXM1 (interacts with) TK1
2134	0.259				0.39	0.529		0.0	0.0			0	0.0	interacts with		ALDOB (interacts with) OTC	0.0	9606.ENSP00000363988	4444463	9606.ENSP00000039007	4432619	0					false	interacts with	ALDOB (interacts with) OTC
2135	0.513				0.073	0.529		0.0	0.0			0	0.0	interacts with		MRC1 (interacts with) CD1D	0.0	9606.ENSP00000455897	4450525	9606.ENSP00000357153	4443056	0					false	interacts with	MRC1 (interacts with) CD1D
2136	0.0				0.529	0.529		0.0	0.0			0	0.0	interacts with		TAT (interacts with) C6	0.0	9606.ENSP00000348234	4441813	9606.ENSP00000263413	4435261	0					false	interacts with	TAT (interacts with) C6
2137	0.528				0.0	0.528		0.0	0.0			0	0.0	interacts with		IL33 (interacts with) CCL20	0.0	9606.ENSP00000370842	4445550	9606.ENSP00000351671	4442174	0					false	interacts with	IL33 (interacts with) CCL20
2138	0.478				0.13	0.527		0.0	0.0			0	0.0	interacts with		AFP (interacts with) BCHE	0.0	9606.ENSP00000379138	4446452	9606.ENSP00000264381	4435424	0					false	interacts with	AFP (interacts with) BCHE
2139	0.245				0.398	0.527		0.0	0.0			0	0.0	interacts with		MELK (interacts with) GINS1	0.0	9606.ENSP00000298048	4437455	9606.ENSP00000262460	4435088	0					false	interacts with	MELK (interacts with) GINS1
2140	0.141				0.472	0.527		0.0	0.0			0	0.0	interacts with		FETUB (interacts with) KLKB1	0.0	9606.ENSP00000265029	4435539	9606.ENSP00000264690	4435478	0					false	interacts with	FETUB (interacts with) KLKB1
2141	0.483				0.119	0.526		0.0	0.0			0	0.0	interacts with		TAT (interacts with) CYP2B6	0.0	9606.ENSP00000348234	4441813	9606.ENSP00000324648	4439703	0					false	interacts with	TAT (interacts with) CYP2B6
2142	0.523				0.0	0.523		0.0	0.0			0	0.0	interacts with		HIST1H4H (interacts with) IGF1	0.0	9606.ENSP00000366956	4444931	9606.ENSP00000302665	4437883	0					false	interacts with	HIST1H4H (interacts with) IGF1
2143	0.064				0.512	0.523		0.0	0.0			0	0.0	interacts with		SULT1C2 (interacts with) SLC51A	0.0	9606.ENSP00000319622	4439294	9606.ENSP00000296327	4437264	0					false	interacts with	SULT1C2 (interacts with) SLC51A
2145	0.523				0.0	0.523		0.0	0.0			0	0.0	interacts with		SLC38A4 (interacts with) ATAD2	0.0	9606.ENSP00000389843	4447632	9606.ENSP00000287394	4436722	0					false	interacts with	SLC38A4 (interacts with) ATAD2
2146	0.049				0.519	0.523		0.0	0.0			0	0.0	interacts with		ANG (interacts with) FETUB	0.0	9606.ENSP00000336762	4440731	9606.ENSP00000265029	4435539	0					false	interacts with	ANG (interacts with) FETUB
2147	0.093				0.496	0.523		0.0	0.0			0	0.0	interacts with		ECT2 (interacts with) CKS1B	0.0	9606.ENSP00000376457	4446064	9606.ENSP00000311083	4438654	0					false	interacts with	ECT2 (interacts with) CKS1B
2148	0.343				0.061	0.522		0.0	0.0			0	0.0	interacts with		CYP2B6 (interacts with) CYP39A1	0.0	9606.ENSP00000324648	4439703	9606.ENSP00000275016	4436171						false	interacts with	CYP2B6 (interacts with) CYP39A1
2149	0.096				0.492	0.522		0.0	0.0			0	0.0	interacts with		KIF4A (interacts with) TK1	0.0	9606.ENSP00000363524	4444386	9606.ENSP00000301634	4437779	0					false	interacts with	KIF4A (interacts with) TK1
2150	0.163				0.41	0.522		0.0	0.11			0	0.0	interacts with		UBE2T (interacts with) MCM2	0.0	9606.ENSP00000356243	4442849	9606.ENSP00000265056	4435544	0					false	interacts with	UBE2T (interacts with) MCM2
2151	0.0				0.522	0.522		0.0	0.0			0	0.0	interacts with		C6 (interacts with) SPP2	0.0	9606.ENSP00000263413	4435261	9606.ENSP00000168148	4432703	0					false	interacts with	C6 (interacts with) SPP2
2152	0.41				0.221	0.521		0.0	0.0			0	0.0	interacts with		CD163 (interacts with) LYVE1	0.0	9606.ENSP00000352071	4442211	9606.ENSP00000256178	4434461	0					false	interacts with	CD163 (interacts with) LYVE1
2153	0.0				0.521	0.521		0.0	0.0			0	0.0	interacts with		IDO2 (interacts with) F9	0.0	9606.ENSP00000443432	4450084	9606.ENSP00000218099	4433043	0					false	interacts with	IDO2 (interacts with) F9
2155	0.509				0.063	0.52		0.0	0.0			0	0.0	interacts with		RBM24 (interacts with) CDC6	0.0	9606.ENSP00000368341	4445154	9606.ENSP00000209728	4432832	0					false	interacts with	RBM24 (interacts with) CDC6
2156	0.0				0.52	0.52		0.0	0.0			0	0.0	interacts with		CKS2 (interacts with) FANCI	0.0	9606.ENSP00000364976	4444630	9606.ENSP00000310842	4438638	0					false	interacts with	CKS2 (interacts with) FANCI
2158	0.519				0.0	0.519		0.0	0.0			0	0.0	interacts with		HAMP (interacts with) BMPER	0.0	9606.ENSP00000471894	4451011	9606.ENSP00000297161	4437374	0					false	interacts with	HAMP (interacts with) BMPER
2159	0.0				0.519	0.519		0.0	0.0			0	0.0	interacts with		IDO2 (interacts with) SPP2	0.0	9606.ENSP00000443432	4450084	9606.ENSP00000168148	4432703	0					false	interacts with	IDO2 (interacts with) SPP2
2160	0.195				0.345	0.517		0.0	0.157			0	0.0	interacts with		CCNE2 (interacts with) FEN1	0.0	9606.ENSP00000429089	4449487	9606.ENSP00000305480	4438133	0					false	interacts with	CCNE2 (interacts with) FEN1
2161	0.504				0.064	0.516		0.0	0.0			0	0.0	interacts with		IDO2 (interacts with) ACMSD	0.0	9606.ENSP00000443432	4450084	9606.ENSP00000348459	4441832	0					false	interacts with	IDO2 (interacts with) ACMSD
2162	0.191				0.427	0.516		0.0	0.0			0	0.0	interacts with		C8A (interacts with) AFM	0.0	9606.ENSP00000354458	4442465	9606.ENSP00000226355	4433367	0					false	interacts with	C8A (interacts with) AFM
2163	0.421				0.17	0.515		0.0	0.0			0	0.0	interacts with		AKR1B10 (interacts with) NQO1	0.072	9606.ENSP00000352584	4442268	9606.ENSP00000319788	4439310	0					false	interacts with	AKR1B10 (interacts with) NQO1
2164	0.485				0.098	0.515		0.0	0.0			0	0.0	interacts with		CXCL2 (interacts with) LCN2	0.0	9606.ENSP00000427279	4449392	9606.ENSP00000362108	4444080	0					false	interacts with	CXCL2 (interacts with) LCN2
2165	0.514				0.0	0.514		0.0	0.0			0	0.0	interacts with		PTTG1 (interacts with) THBS1	0.0	9606.ENSP00000377536	4446209	9606.ENSP00000260356	4434771	0					false	interacts with	PTTG1 (interacts with) THBS1
2166	0.503				0.062	0.514		0.0	0.0			0	0.0	interacts with		SOCS2 (interacts with) IGFALS	0.0	9606.ENSP00000481249	4451575	9606.ENSP00000416683	4448841	0					false	interacts with	SOCS2 (interacts with) IGFALS
2167	0.232				0.367	0.514		0.0	0.08			0	0.0	interacts with		CDC20 (interacts with) EZH2	0.0	9606.ENSP00000361540	4443940	9606.ENSP00000320147	4439336	0					false	interacts with	CDC20 (interacts with) EZH2
2168	0.513				0.0	0.513		0.0	0.0			0	0.0	interacts with		CYP2B6 (interacts with) BCHE	0.0	9606.ENSP00000324648	4439703	9606.ENSP00000264381	4435424	0					false	interacts with	CYP2B6 (interacts with) BCHE
2169	0.143				0.43	0.513		0.0	0.084			0	0.0	interacts with		KIF4A (interacts with) UBE2T	0.0	9606.ENSP00000363524	4444386	9606.ENSP00000356243	4442849	0					false	interacts with	KIF4A (interacts with) UBE2T
2170	0.044				0.512	0.513		0.0	0.0			0	0.0	interacts with		ALDH8A1 (interacts with) FETUB	0.0	9606.ENSP00000265605	4435623	9606.ENSP00000265029	4435539	0					false	interacts with	ALDH8A1 (interacts with) FETUB
2171	0.151				0.45	0.513		0.0	0.0			0	0.0	interacts with		TPX2 (interacts with) GINS1	0.0	9606.ENSP00000300403	4437665	9606.ENSP00000262460	4435088	0					false	interacts with	TPX2 (interacts with) GINS1
2172	0.449				0.098	0.513		0.0	0.099			0	0.0	interacts with		HGF (interacts with) DCN	0.0	9606.ENSP00000222390	4433227	9606.ENSP00000052754	4432629	0					false	interacts with	HGF (interacts with) DCN
2173	0.513				0.0	0.513		0.0	0.0			0	0.0	interacts with		HAMP (interacts with) FOS	0.0	9606.ENSP00000471894	4451011	9606.ENSP00000306245	4438204	0					false	interacts with	HAMP (interacts with) FOS
2174	0.0				0.512	0.512		0.0	0.0			0	0.0	interacts with		SULT1C2 (interacts with) ACSM3	0.0	9606.ENSP00000319622	4439294	9606.ENSP00000289416	4436811	0					false	interacts with	SULT1C2 (interacts with) ACSM3
2175	0.106				0.476	0.512		0.0	0.0			0	0.0	interacts with		RRM2 (interacts with) GINS1	0.0	9606.ENSP00000353770	4442396	9606.ENSP00000262460	4435088	0					false	interacts with	RRM2 (interacts with) GINS1
2176	0.139				0.444	0.512		0.0	0.063			0	0.0	interacts with		CCNA2 (interacts with) GINS1	0.0	9606.ENSP00000274026	4436109	9606.ENSP00000262460	4435088	0					false	interacts with	CCNA2 (interacts with) GINS1
2177	0.0				0.512	0.512		0.0	0.0			0	0.0	interacts with		SLC51A (interacts with) ALDH8A1	0.0	9606.ENSP00000296327	4437264	9606.ENSP00000265605	4435623	0					false	interacts with	SLC51A (interacts with) ALDH8A1
2178	0.0				0.511	0.511		0.0	0.0			0	0.0	interacts with		ALDH8A1 (interacts with) C6	0.0	9606.ENSP00000265605	4435623	9606.ENSP00000263413	4435261	0					false	interacts with	ALDH8A1 (interacts with) C6
2180	0.51				0.0	0.51		0.0	0.0			0	0.0	interacts with		CLGN (interacts with) TIMD4	0.0	9606.ENSP00000326699	4439871	9606.ENSP00000274532	4436142	0					false	interacts with	CLGN (interacts with) TIMD4
2181	0.173				0.431	0.509		0.0	0.0			0	0.0	interacts with		TTK (interacts with) GINS1	0.0	9606.ENSP00000358813	4443396	9606.ENSP00000262460	4435088	0					false	interacts with	TTK (interacts with) GINS1
2182	0.248				0.374	0.509		0.0	0.0			0	0.0	interacts with		TOP2A (interacts with) GINS1	0.0	9606.ENSP00000411532	4448614	9606.ENSP00000262460	4435088	0					false	interacts with	TOP2A (interacts with) GINS1
2183	0.0				0.509	0.509		0.0	0.0			0	0.0	interacts with		KMO (interacts with) C8A	0.0	9606.ENSP00000355517	4442693	9606.ENSP00000354458	4442465	0					false	interacts with	KMO (interacts with) C8A
2184	0.0				0.509	0.509		0.0	0.0			0	0.0	interacts with		SLC51A (interacts with) ACSM3	0.0	9606.ENSP00000296327	4437264	9606.ENSP00000289416	4436811	0					false	interacts with	SLC51A (interacts with) ACSM3
2185	0.418				0.164	0.509		0.0	0.0			0	0.0	interacts with		AKR1C3 (interacts with) NQO1	0.072	9606.ENSP00000369927	4445414	9606.ENSP00000319788	4439310	0					false	interacts with	AKR1C3 (interacts with) NQO1
2186	0.0				0.509	0.509		0.0	0.0			0	0.0	interacts with		TAT (interacts with) SPP2	0.0	9606.ENSP00000348234	4441813	9606.ENSP00000168148	4432703	0					false	interacts with	TAT (interacts with) SPP2
2187	0.509				0.0	0.509		0.0	0.0			0	0.0	interacts with		MT1X (interacts with) NQO1	0.0	9606.ENSP00000377995	4446278	9606.ENSP00000319788	4439310	0					false	interacts with	MT1X (interacts with) NQO1
2188	0.371				0.251	0.509		0.0	0.0			0	0.0	interacts with		FETUB (interacts with) AFM	0.0	9606.ENSP00000265029	4435539	9606.ENSP00000226355	4433367	0					false	interacts with	FETUB (interacts with) AFM
2191	0.324				0.061	0.508		0.0	0.287			0	0.0	interacts with		RSPO3 (interacts with) FREM2	0.0	9606.ENSP00000349131	4441890	9606.ENSP00000280481	4436379	0					false	interacts with	RSPO3 (interacts with) FREM2
2192	0.508				0.0	0.508		0.0	0.0			0	0.0	interacts with		MT1H (interacts with) NQO1	0.0	9606.ENSP00000330587	4440195	9606.ENSP00000319788	4439310	0					false	interacts with	MT1H (interacts with) NQO1
2193	0.497				0.062	0.508		0.0	0.0			0	0.0	interacts with		CYP39A1 (interacts with) AKR1D1	0.0	9606.ENSP00000275016	4436171	9606.ENSP00000242375	4433819	0					false	interacts with	CYP39A1 (interacts with) AKR1D1
2194	0.376				0.243	0.507		0.0	0.0			0	0.0	interacts with		CCNE2 (interacts with) MKI67	0.0	9606.ENSP00000429089	4449487	9606.ENSP00000357643	4443142	0					false	interacts with	CCNE2 (interacts with) MKI67
2196	0.507				0.0	0.507		0.0	0.0			0	0.0	interacts with		ECT2 (interacts with) GPM6A	0.0	9606.ENSP00000376457	4446064	9606.ENSP00000280187	4436362	0					false	interacts with	ECT2 (interacts with) GPM6A
2197	0.353				0.269	0.507		0.0	0.0			0	0.0	interacts with		E2F8 (interacts with) CDKN3	0.0	9606.ENSP00000481103	4451562	9606.ENSP00000335357	4440665	0					false	interacts with	E2F8 (interacts with) CDKN3
2198	0.479				0.077	0.506		0.0	0.055			0	0.0	interacts with		SLC22A1 (interacts with) CYP2C9	0.0	9606.ENSP00000355930	4442777	9606.ENSP00000260682	4434798	0					false	interacts with	SLC22A1 (interacts with) CYP2C9
2199	0.475				0.098	0.506		0.0	0.0			0	0.0	interacts with		CYP2A6 (interacts with) SLCO1B1	0.0	9606.ENSP00000301141	4437722	9606.ENSP00000256958	4434521	0					false	interacts with	CYP2A6 (interacts with) SLCO1B1
2200	0.3				0.297	0.506		0.0	0.076			0	0.0	interacts with		EZH2 (interacts with) CDC6	0.0	9606.ENSP00000320147	4439336	9606.ENSP00000209728	4432832	0					false	interacts with	EZH2 (interacts with) CDC6
2201	0.506				0.0	0.506		0.0	0.0			0	0.0	interacts with		CDKN3 (interacts with) IL1RAP	0.0	9606.ENSP00000335357	4440665	9606.ENSP00000314807	4438954	0					false	interacts with	CDKN3 (interacts with) IL1RAP
2202	0.041				0.505	0.505		0.0	0.0			0	0.0	interacts with		KIF15 (interacts with) SPDL1	0.0	9606.ENSP00000324020	4439659	9606.ENSP00000265295	4435578	0					false	interacts with	KIF15 (interacts with) SPDL1
2203	0.25				0.367	0.505		0.0	0.0			0	0.0	interacts with		BIRC5 (interacts with) GMNN	0.0	9606.ENSP00000301633	4437778	9606.ENSP00000230056	4433492	0					false	interacts with	BIRC5 (interacts with) GMNN
2204	0.451				0.054	0.504		0.0	0.123			0	0.0	interacts with		COLEC11 (interacts with) CFP	0.0	9606.ENSP00000411770	4448620	9606.ENSP00000247153	4434012	0					false	interacts with	COLEC11 (interacts with) CFP
2205	0.234				0.0	0.504		0.0	0.379			0	0.0	interacts with		CXCL2 (interacts with) PLG	0.0	9606.ENSP00000427279	4449392	9606.ENSP00000308938	4438461	0					false	interacts with	CXCL2 (interacts with) PLG
2206	0.339				0.245	0.503		0.0	0.085			0	0.0	interacts with		E2F8 (interacts with) MCM2	0.0	9606.ENSP00000481103	4451562	9606.ENSP00000265056	4435544	0					false	interacts with	E2F8 (interacts with) MCM2
2207	0.282				0.191	0.503		0.0	0.0			0	0.0	interacts with		TDO2 (interacts with) HPD	0.214	9606.ENSP00000444788	4450131	9606.ENSP00000289004	4436793	0					false	interacts with	TDO2 (interacts with) HPD
2208	0.0				0.503	0.503		0.0	0.0			0	0.0	interacts with		IDO2 (interacts with) ANG	0.0	9606.ENSP00000443432	4450084	9606.ENSP00000336762	4440731	0					false	interacts with	IDO2 (interacts with) ANG
2209	0.162				0.431	0.503		0.0	0.0			0	0.0	interacts with		CENPF (interacts with) FEN1	0.0	9606.ENSP00000355922	4442771	9606.ENSP00000305480	4438133	0					false	interacts with	CENPF (interacts with) FEN1
2210	0.229				0.354	0.502		0.0	0.081			0	0.0	interacts with		EZH2 (interacts with) ATAD2	0.0	9606.ENSP00000320147	4439336	9606.ENSP00000287394	4436722	0					false	interacts with	EZH2 (interacts with) ATAD2
2211	0.49				0.064	0.502		0.0	0.0			0	0.0	interacts with		CYP2B6 (interacts with) SLCO1B3	0.0	9606.ENSP00000324648	4439703	9606.ENSP00000261196	4434834	0					false	interacts with	CYP2B6 (interacts with) SLCO1B3
2212	0.0				0.502	0.502		0.0	0.0			0	0.0	interacts with		ANG (interacts with) C6	0.0	9606.ENSP00000336762	4440731	9606.ENSP00000263413	4435261	0					false	interacts with	ANG (interacts with) C6
2213	0.501				0.0	0.501		0.0	0.0			0	0.0	interacts with		RSPO3 (interacts with) THBS1	0.0	9606.ENSP00000349131	4441890	9606.ENSP00000260356	4434771	0					false	interacts with	RSPO3 (interacts with) THBS1
2215	0.457				0.119	0.501		0.0	0.0			0	0.0	interacts with		SLC22A7 (interacts with) PGLYRP2	0.0	9606.ENSP00000361666	4443974	9606.ENSP00000345968	4441570	0					false	interacts with	SLC22A7 (interacts with) PGLYRP2
2216	0.501				0.0	0.501		0.0	0.0			0	0.0	interacts with		MT1G (interacts with) NQO1	0.0	9606.ENSP00000391397	4447689	9606.ENSP00000319788	4439310	0					false	interacts with	MT1G (interacts with) NQO1
2217	0.0				0.493	0.501		0.0	0.057			0	0.0	interacts with		PROZ (interacts with) ALDH8A1	0.0	9606.ENSP00000344458	4441427	9606.ENSP00000265605	4435623	0					false	interacts with	PROZ (interacts with) ALDH8A1
2218	0.267				0.347	0.501		0.0	0.0			0	0.0	interacts with		MRC1 (interacts with) VSIG4	0.0	9606.ENSP00000455897	4450525	9606.ENSP00000363869	4444445	0					false	interacts with	MRC1 (interacts with) VSIG4
2220	0.495				0.0	0.5		0.0	0.051			0	0.0	interacts with		BUB1B (interacts with) TBX15	0.0	9606.ENSP00000287598	4436731	9606.ENSP00000207157	4432825	0					false	interacts with	BUB1B (interacts with) TBX15
2221	0.5				0.0	0.499		0.0	0.0			0	0.0	interacts with		CD163 (interacts with) LCAT	0.0	9606.ENSP00000352071	4442211	9606.ENSP00000264005	4435353	0					false	interacts with	CD163 (interacts with) LCAT
2222	0.494				0.049	0.499		0.0	0.0			0	0.0	interacts with		HAMP (interacts with) HGF	0.0	9606.ENSP00000471894	4451011	9606.ENSP00000222390	4433227	0					false	interacts with	HAMP (interacts with) HGF
2223	0.057				0.49	0.499		0.0	0.0			0	0.0	interacts with		C8A (interacts with) GYS2	0.0	9606.ENSP00000354458	4442465	9606.ENSP00000261195	4434833	0					false	interacts with	C8A (interacts with) GYS2
2224	0.5				0.0	0.499		0.0	0.0			0	0.0	interacts with		NQO1 (interacts with) MT1E	0.0	9606.ENSP00000319788	4439310	9606.ENSP00000307706	4438349	0					false	interacts with	NQO1 (interacts with) MT1E
2225	0.27				0.342	0.499		0.0	0.0			0	0.0	interacts with		CENPF (interacts with) GMNN	0.0	9606.ENSP00000355922	4442771	9606.ENSP00000230056	4433492	0					false	interacts with	CENPF (interacts with) GMNN
2226	0.187				0.309	0.499		0.0	0.18			0	0.0	interacts with		CCNE2 (interacts with) RACGAP1	0.0	9606.ENSP00000429089	4449487	9606.ENSP00000404190	4448310	0					false	interacts with	CCNE2 (interacts with) RACGAP1
2227	0.498				0.0	0.498		0.0	0.0			0	0.0	interacts with		DKK1 (interacts with) IGF1	0.0	9606.ENSP00000363081	4444299	9606.ENSP00000302665	4437883	0					false	interacts with	DKK1 (interacts with) IGF1
2228	0.323				0.289	0.498		0.0	0.0			0	0.0	interacts with		MFAP4 (interacts with) DPT	0.0	9606.ENSP00000378957	4446425	9606.ENSP00000356791	4442962	0					false	interacts with	MFAP4 (interacts with) DPT
2229	0.473				0.087	0.498		0.0	0.0			0	0.0	interacts with		SLCO1B1 (interacts with) CYP4F2	0.0	9606.ENSP00000256958	4434521	9606.ENSP00000221700	4433177	0					false	interacts with	SLCO1B1 (interacts with) CYP4F2
2230	0.399				0.198	0.497		0.0	0.0			0	0.0	interacts with		CCL4 (interacts with) CD163	0.0	9606.ENSP00000482259	4451651	9606.ENSP00000352071	4442211	0					false	interacts with	CCL4 (interacts with) CD163
2231	0.497				0.0	0.497		0.0	0.0			0	0.0	interacts with		IGFBP3 (interacts with) CRP	0.0	9606.ENSP00000370473	4445494	9606.ENSP00000255030	4434405	0					false	interacts with	IGFBP3 (interacts with) CRP
2232	0.471				0.088	0.497		0.0	0.0			0	0.0	interacts with		AKR1C3 (interacts with) LCN2	0.0	9606.ENSP00000369927	4445414	9606.ENSP00000362108	4444080	0					false	interacts with	AKR1C3 (interacts with) LCN2
2233	0.099				0.402	0.496		0.0	0.141			0	0.0	interacts with		FOXM1 (interacts with) KIF18A	0.0	9606.ENSP00000342307	4441245	9606.ENSP00000263181	4435208	0					false	interacts with	FOXM1 (interacts with) KIF18A
2234	0.496				0.0	0.496		0.0	0.0			0	0.0	interacts with		PTTG1 (interacts with) IGF1	0.0	9606.ENSP00000377536	4446209	9606.ENSP00000302665	4437883	0					false	interacts with	PTTG1 (interacts with) IGF1
2235	0.213				0.0	0.495		0.0	0.384			0	0.0	interacts with		PLG (interacts with) HSPB1	0.0	9606.ENSP00000308938	4438461	9606.ENSP00000248553	4434059	0					false	interacts with	PLG (interacts with) HSPB1
2236	0.0				0.495	0.495		0.0	0.0			0	0.0	interacts with		E2F8 (interacts with) RAD51AP1	0.0	9606.ENSP00000481103	4451562	9606.ENSP00000228843	4433433	0					false	interacts with	E2F8 (interacts with) RAD51AP1
2237	0.431				0.064	0.494		0.0	0.126			0	0.0	interacts with		HIST1H4H (interacts with) CCNA2	0.0	9606.ENSP00000366956	4444931	9606.ENSP00000274026	4436109	0					false	interacts with	HIST1H4H (interacts with) CCNA2
2239	0.494				0.0	0.494		0.0	0.0			0	0.0	interacts with		CDC37L1 (interacts with) LECT2	0.0	9606.ENSP00000371278	4445608	9606.ENSP00000274507	4436140	0					false	interacts with	CDC37L1 (interacts with) LECT2
2240	0.47				0.085	0.494		0.0	0.0			0	0.0	interacts with		LCN2 (interacts with) CCL20	0.0	9606.ENSP00000362108	4444080	9606.ENSP00000351671	4442174	0					false	interacts with	LCN2 (interacts with) CCL20
2241	0.0				0.493	0.493		0.0	0.0			0	0.0	interacts with		IDO2 (interacts with) FETUB	0.0	9606.ENSP00000443432	4450084	9606.ENSP00000265029	4435539	0					false	interacts with	IDO2 (interacts with) FETUB
2242	0.0				0.493	0.493		0.0	0.0			0	0.0	interacts with		PROZ (interacts with) ANG	0.0	9606.ENSP00000344458	4441427	9606.ENSP00000336762	4440731	0					false	interacts with	PROZ (interacts with) ANG
2243	0.488				0.05	0.493		0.0	0.0				0.0	interacts with		CYP3A4 (interacts with) BCHE	0.0	9606.ENSP00000337915	4440831	9606.ENSP00000264381	4435424	0					false	interacts with	CYP3A4 (interacts with) BCHE
2244	0.218				0.0	0.493		0.0	0.379			0	0.0	interacts with		IGFBP3 (interacts with) KLKB1	0.0	9606.ENSP00000370473	4445494	9606.ENSP00000264690	4435478	0					false	interacts with	IGFBP3 (interacts with) KLKB1
2245	0.357				0.206	0.493		0.0	0.085			0	0.0	interacts with		CCNE2 (interacts with) EZH2	0.0	9606.ENSP00000429089	4449487	9606.ENSP00000320147	4439336	0					false	interacts with	CCNE2 (interacts with) EZH2
2246	0.0				0.493	0.493		0.0	0.0			0	0.0	interacts with		ANG (interacts with) TTC36	0.0	9606.ENSP00000336762	4440731	9606.ENSP00000307640	4438341	0					false	interacts with	ANG (interacts with) TTC36
2247	0.169				0.415	0.493		0.0	0.0			0	0.0	interacts with		GINS1 (interacts with) AURKA	0.0	9606.ENSP00000262460	4435088	9606.ENSP00000216911	4432988	0					false	interacts with	GINS1 (interacts with) AURKA
2248	0.469				0.082	0.492		0.0	0.0			0	0.0	interacts with		GPD1 (interacts with) ADH1A	0.0	9606.ENSP00000301149	4437724	9606.ENSP00000209668	4432830	0					false	interacts with	GPD1 (interacts with) ADH1A
2249	0.481				0.059	0.491		0.0	0.0			0	0.0	interacts with		ECM1 (interacts with) AFM	0.0	9606.ENSP00000358045	4443247	9606.ENSP00000226355	4433367	0					false	interacts with	ECM1 (interacts with) AFM
2250	0.109				0.438	0.491		0.0	0.064			0	0.0	interacts with		GINS1 (interacts with) CCNB1	0.0	9606.ENSP00000262460	4435088	9606.ENSP00000256442	4434484	0					false	interacts with	GINS1 (interacts with) CCNB1
2251	0.447				0.061	0.491		0.0	0.099			0	0.0	interacts with		PLG (interacts with) DCN	0.0	9606.ENSP00000308938	4438461	9606.ENSP00000052754	4432629	0					false	interacts with	PLG (interacts with) DCN
2252	0.0				0.491	0.491		0.0	0.0			0	0.0	interacts with		HAO2 (interacts with) ANG	0.0	9606.ENSP00000483507	4451782	9606.ENSP00000336762	4440731	0					false	interacts with	HAO2 (interacts with) ANG
2253	0.0				0.491	0.491		0.0	0.0			0	0.0	interacts with		ANG (interacts with) SLC51A	0.0	9606.ENSP00000336762	4440731	9606.ENSP00000296327	4437264	0					false	interacts with	ANG (interacts with) SLC51A
2254	0.0				0.491	0.491		0.0	0.0			0	0.0	interacts with		ANG (interacts with) ALDH8A1	0.0	9606.ENSP00000336762	4440731	9606.ENSP00000265605	4435623	0					false	interacts with	ANG (interacts with) ALDH8A1
2255	0.0				0.491	0.491		0.0	0.0			0	0.0	interacts with		GYS2 (interacts with) F9	0.0	9606.ENSP00000261195	4434833	9606.ENSP00000218099	4433043	0					false	interacts with	GYS2 (interacts with) F9
2256	0.053				0.46	0.49		0.0	0.084			0	0.0	interacts with		HGFAC (interacts with) C6	0.0	9606.ENSP00000421801	4449187	9606.ENSP00000263413	4435261	0					false	interacts with	HGFAC (interacts with) C6
2257	0.452				0.106	0.49		0.0	0.0			0	0.0	interacts with		BGN (interacts with) THBS1	0.0	9606.ENSP00000327336	4439914	9606.ENSP00000260356	4434771	0					false	interacts with	BGN (interacts with) THBS1
2258	0.195				0.358	0.489		0.0	0.09			0	0.0	interacts with		CCNE2 (interacts with) PBK	0.0	9606.ENSP00000429089	4449487	9606.ENSP00000428489	4449452	0					false	interacts with	CCNE2 (interacts with) PBK
2259	0.477				0.063	0.489		0.0	0.0			0	0.0	interacts with		SRD5A2 (interacts with) CYP3A4	0.0	9606.ENSP00000477587	4451219	9606.ENSP00000337915	4440831	0					false	interacts with	SRD5A2 (interacts with) CYP3A4
2260	0.431				0.137	0.488		0.0	0.0			0	0.0	interacts with		TAT (interacts with) CYP3A4	0.0	9606.ENSP00000348234	4441813	9606.ENSP00000337915	4440831	0					false	interacts with	TAT (interacts with) CYP3A4
[truncated: 325 more rows]
