# Supplementary material for: Identification of significant gene and pathways involved in HBV-related hepatocellular carcinoma by bioinformatics analysis
Source: PeerJ. 2019 Jul 30;7:e7408. doi: 10.7717/peerj.7408 (PMC6677124; doi:10.7717/peerj.7408)
Supplement: Supplemental Information 2 — Table S1: The number of DEGs was identified in each database. TableS2: A total of integrated 341 DEGs were identified from the four datasets. Figure S2, Tables S3, S4: PPI network of the 341 DEGs was established by STRING. Table S5, S6 :The two most significant modules of the PPI network. [file peerj-07-7408-s002.zip › Table S5.csv]

SUID	adjPvalue	lable	logFC	MCODE_Cluster	MCODE_Node_Status	MCODE_Score	name	Pvalue	selected	shared name
277	0.001350865	up	1.982343654	Cluster 1	Clustered	43	ANLN	4.43E-08	FALSE	ANLN
95	0.001880833	up	1.418475417	Cluster 1	Clustered	43	ECT2	6.16E-08	FALSE	ECT2
206	0.004506049	up	1.269987824	Cluster 1	Clustered	43	FANCI	1.48E-07	FALSE	FANCI
137	0.028867235	up	1.832558689	Cluster 1	Clustered	43	FOXM1	9.46E-07	FALSE	FOXM1
158	0.003824183	up	1.247277869	Cluster 1	Clustered	43	KIF15	1.25E-07	FALSE	KIF15
195	0.047701565	up	1.26437819	Cluster 1	Clustered	43	KIF18A	1.56E-06	FALSE	KIF18A
149	1.38E-04	up	1.850277648	Cluster 1	Clustered	43	KIF4A	4.53E-09	FALSE	KIF4A
89	5.41E-04	up	1.652396787	Cluster 1	Clustered	43	NEK2	1.77E-08	FALSE	NEK2
642	0.026868308	up	1.211943105	Cluster 1	Seed	43	SHCBP1	8.80E-07	FALSE	SHCBP1
1024	0.024816156	up	1.585151756	Cluster 1	Clustered	42.01714286	RAD51AP1	8.13E-07	FALSE	RAD51AP1
389	9.52E-07	up	2.280499169	Cluster 1	Clustered	42	FAM83D	3.12E-11	FALSE	FAM83D
165	2.22E-06	up	2.246482597	Cluster 1	Clustered	41.81960784	ASPM	7.27E-11	FALSE	ASPM
84	0.001589662	up	1.567796092	Cluster 1	Clustered	41.81960784	AURKA	5.21E-08	FALSE	AURKA
113	0.001836967	up	1.392360302	Cluster 1	Clustered	41.81960784	BIRC5	6.02E-08	FALSE	BIRC5
77	7.37E-04	up	2.072502869	Cluster 1	Clustered	41.81960784	BUB1B	2.41E-08	FALSE	BUB1B
80	0.002581224	up	1.63191299	Cluster 1	Clustered	41.81960784	CCNA2	8.46E-08	FALSE	CCNA2
74	7.35E-06	up	2.403121622	Cluster 1	Clustered	41.81960784	CCNB1	2.41E-10	FALSE	CCNB1
79	0.004710663	up	1.691599461	Cluster 1	Clustered	41.81960784	CDC20	1.54E-07	FALSE	CDC20
102	0.018485042	up	1.441253247	Cluster 1	Clustered	41.81960784	CDC6	6.06E-07	FALSE	CDC6
201	0.003567189	up	1.645951981	Cluster 1	Clustered	41.81960784	CDCA5	1.17E-07	FALSE	CDCA5
439	1.83E-04	up	2.135750783	Cluster 1	Clustered	41.81960784	CDKN3	6.01E-09	FALSE	CDKN3
155	2.63E-04	up	1.819855407	Cluster 1	Clustered	41.81960784	CENPF	8.63E-09	FALSE	CENPF
73	0.023173531	up	1.215565333	Cluster 1	Clustered	41.81960784	CKS2	7.59E-07	FALSE	CKS2
83	9.55E-04	up	2.04395681	Cluster 1	Clustered	41.81960784	DLGAP5	3.13E-08	FALSE	DLGAP5
228	0.031874019	up	1.655317212	Cluster 1	Clustered	41.81960784	DTL	1.04E-06	FALSE	DTL
146	0.015642817	up	1.909488033	Cluster 1	Clustered	41.81960784	HMMR	5.13E-07	FALSE	HMMR
150	4.67E-05	up	1.897962534	Cluster 1	Clustered	41.81960784	KIF11	1.53E-09	FALSE	KIF11
87	0.015927457	up	1.390242389	Cluster 1	Clustered	41.81960784	MAD2L1	5.22E-07	FALSE	MAD2L1
329	0.008137421	up	1.786396031	Cluster 1	Clustered	41.81960784	MELK	2.67E-07	FALSE	MELK
288	0.020397415	up	1.115044706	Cluster 1	Clustered	41.81960784	MKI67	6.68E-07	FALSE	MKI67
181	0.025434597	up	1.741741398	Cluster 1	Clustered	41.81960784	NCAPG	8.33E-07	FALSE	NCAPG
127	3.55E-05	up	2.420594715	Cluster 1	Clustered	41.81960784	NUF2	1.16E-09	FALSE	NUF2
191	1.51E-04	up	1.705638254	Cluster 1	Clustered	41.81960784	NUSAP1	4.95E-09	FALSE	NUSAP1
469	0.001009268	up	1.404444404	Cluster 1	Clustered	41.81960784	OIP5	3.31E-08	FALSE	OIP5
209	9.94E-05	up	2.185713045	Cluster 1	Clustered	41.81960784	PBK	3.26E-09	FALSE	PBK
189	6.68E-06	up	2.201863577	Cluster 1	Clustered	41.81960784	PRC1	2.19E-10	FALSE	PRC1
91	0.009447254	up	1.687110504	Cluster 1	Clustered	41.81960784	PTTG1	3.10E-07	FALSE	PTTG1
94	0.007828632	up	1.923560195	Cluster 1	Clustered	41.81960784	RACGAP1	2.57E-07	FALSE	RACGAP1
347	2.95E-04	up	2.344940885	Cluster 1	Clustered	41.81960784	RRM2	9.67E-09	FALSE	RRM2
140	1.03E-06	up	2.780541695	Cluster 1	Clustered	41.81960784	TOP2A	3.37E-11	FALSE	TOP2A
99	0.032088297	up	1.496516722	Cluster 1	Clustered	41.81960784	TPX2	1.05E-06	FALSE	TPX2
107	0.029217938	up	1.52905986	Cluster 1	Clustered	41.81960784	TRIP13	9.57E-07	FALSE	TRIP13
117	0.002854545	up	2.07941421	Cluster 1	Clustered	41.81960784	TTK	9.35E-08	FALSE	TTK
97	0.003222797	up	1.415383166	Cluster 1	Clustered	41.81960784	UBE2C	1.06E-07	FALSE	UBE2C
76	0.009453699	up	1.634153289	Cluster 1	Clustered	41.81960784	ZWINT	3.10E-07	FALSE	ZWINT
247	0.010055338	up	1.26686186	Cluster 1	Clustered	41.5942029	FEN1	3.29E-07	FALSE	FEN1
104	0.002416956	up	1.358687949	Cluster 1	Clustered	41.4560592	MCM2	7.92E-08	FALSE	MCM2
205	0.001781673	up	1.917708208	Cluster 1	Clustered	40.7832981	UBE2T	5.84E-08	FALSE	UBE2T
177	0.019233078	up	1.324509023	Cluster 1	Clustered	40.73995772	GMNN	6.30E-07	FALSE	GMNN
131	0.048964278	up	1.010971952	Cluster 1	Clustered	40.58585859	CKS1B	1.60E-06	FALSE	CKS1B
317	0.005039547	up	1.233115137	Cluster 1	Clustered	39.82281285	TK1	1.65E-07	FALSE	TK1
1158	0.042662873	up	1.423830599	Cluster 1	Clustered	39	EZH2	1.40E-06	FALSE	EZH2
1022	0.004094819	up	1.601336891	Cluster 1	Clustered	38	ATAD2	1.34E-07	FALSE	ATAD2
272	9.95E-04	up	1.34047886	Cluster 1	Clustered	37	SPDL1	3.26E-08	FALSE	SPDL1
235	0.003222797	up	1.351919805	Cluster 1	Clustered	36.303433	CCNE2	1.06E-07	FALSE	CCNE2
599	0.012085242	up	1.639232631	Cluster 1	Clustered	35.29756098	E2F8	3.96E-07	FALSE	E2F8
