# Supplementary material for: Identification of significant gene and pathways involved in HBV-related hepatocellular carcinoma by bioinformatics analysis
Source: PeerJ. 2019 Jul 30;7:e7408. doi: 10.7717/peerj.7408 (PMC6677124; doi:10.7717/peerj.7408)
Supplement: Supplemental Information 2 — Table S1: The number of DEGs was identified in each database. TableS2: A total of integrated 341 DEGs were identified from the four datasets. Figure S2, Tables S3, S4: PPI network of the 341 DEGs was established by STRING. Table S5, S6 :The two most significant modules of the PPI network. [file peerj-07-7408-s002.zip › Table S6.csv]

SUID	adjPvalue	lable	logFC	MCODE_Cluster	MCODE_Node_Status	MCODE_Score	name	Pvalue	selected	shared name
1701	0.0242090612	down	-1.706181466	Cluster 2	Seed	7.644444444444445	PROZ	7.93E-7	false	PROZ
134	0.0017938726	down	-1.8323918336	Cluster 2	Clustered	7.0	C8B	5.88E-8	false	C8B
1799	0.0066370967	down	-2.0825756113	Cluster 2	Clustered	6.805555555555555	ALDH8A1	2.17E-7	false	ALDH8A1
135	0.0083818961	down	-2.0180423286	Cluster 2	Clustered	7.644444444444445	C8A	2.75E-7	true	C8A
504	6.57E-5	down	-2.5130927979	Cluster 2	Clustered	7.644444444444445	C6	2.15E-9	false	C6
2105	0.0091537699	down	-1.6723355144	Cluster 2	Clustered	6.805555555555555	ANG	3.0E-7	false	ANG
1049	0.0010092678	down	-2.0205391882	Cluster 2	Clustered	7.644444444444445	KLKB1	3.31E-8	false	KLKB1
747	2.119822E-4	down	-2.8632319581	Cluster 2	Clustered	7.644444444444445	SPP2	6.95E-9	false	SPP2
542	3.02E-5	down	-3.160723901	Cluster 2	Clustered	6.805555555555555	HGFAC	9.89E-10	false	HGFAC
1662	7.13E-5	down	-2.4356060588	Cluster 2	Clustered	7.644444444444445	FETUB	2.33E-9	false	FETUB
1534	1.231823E-4	down	-2.4682089016	Cluster 2	Clustered	6.533333333333333	F9	4.04E-9	false	F9
